# Supplementary material for: Secondary Transcriptomic Analysis of Triple-Negative Breast Cancer Reveals Reliable Universal and Subtype-Specific Mechanistic Markers
Source: Cancers (Basel). 2024 Oct 2;16(19):3379. doi: 10.3390/cancers16193379 (PMC11476281; doi:10.3390/cancers16193379)
Supplement: Supplementary file 1 [file cancers-16-03379-s001.zip]

Archive with 11 entries (11 files):
- Supplementary_File_S0_Tables_and_Figures.pdf
- Supplementary_File_S1_sample_metadata.csv
- Supplementary_File_S10_JMN_TNBC_Uncropped_Gel_Images_and_Densitometry.pptx
- Supplementary_File_S2_edgeR_results.xlsx
- Supplementary_File_S3_Camera_results.xlsx
- Supplementary_File_S4_raw_transcript_read_count_matrix.xlsx
- Supplementary_File_S5_subtype_prediction_results.csv
- Supplementary_File_S6_JMN_TNBC_mechanistic_marker_rank_with_edgeR.xlsx
- Supplementary_File_S7_Output_File_Tables_4-5.pdf
- Supplementary_File_S8_TNBC_Mechanistic_Markers_to_Check.txt-RankedTargets.tsv.csv
- Supplementary_File_S9_TNBC_Mechanistic_Markers_to_Check.txt-Treatments.xlsx
