# Supplementary material for: Secondary Transcriptomic Analysis of Triple-Negative Breast Cancer Reveals Reliable Universal and Subtype-Specific Mechanistic Markers
Source: Cancers (Basel). 2024 Oct 2;16(19):3379. doi: 10.3390/cancers16193379 (PMC11476281; doi:10.3390/cancers16193379)
Supplement: Supplementary file 1 [file cancers-16-03379-s001.zip › Supplementary_File_S1_sample_metadata.csv]

Samples	type	treatment	GEO_study
SRR10806698.sra	PE	TN_Breast_Cancer	GSE142767
SRR10806703.sra	PE	TN_Breast_Cancer	GSE142767
SRR10806706.sra	PE	TN_Breast_Cancer	GSE142767
SRR10806710.sra	PE	TN_Breast_Cancer	GSE142767
SRR10806712.sra	PE	TN_Breast_Cancer	GSE142767
SRR10806714.sra	PE	TN_Breast_Cancer	GSE142767
SRR10806716.sra	PE	TN_Breast_Cancer	GSE142767
SRR10806724.sra	PE	TN_Breast_Cancer	GSE142767
SRR10806726.sra	PE	TN_Breast_Cancer	GSE142767
SRR10806728.sra	PE	TN_Breast_Cancer	GSE142767
SRR10806730.sra	PE	TN_Breast_Cancer	GSE142767
SRR10806732.sra	PE	TN_Breast_Cancer	GSE142767
SRR10806734.sra	PE	TN_Breast_Cancer	GSE142767
SRR10806736.sra	PE	TN_Breast_Cancer	GSE142767
SRR10806738.sra	PE	TN_Breast_Cancer	GSE142767
SRR10806740.sra	PE	TN_Breast_Cancer	GSE142767
SRR10806742.sra	PE	TN_Breast_Cancer	GSE142767
SRR10806749.sra	PE	TN_Breast_Cancer	GSE142767
SRR10806753.sra	PE	TN_Breast_Cancer	GSE142767
SRR10806755.sra	PE	TN_Breast_Cancer	GSE142767
SRR10806758.sra	PE	TN_Breast_Cancer	GSE142767
SRR12546016	SE	Healthy_breast_tissue	GSE157126
SRR12546018	SE	Healthy_breast_tissue	GSE157126
SRR12546020	SE	Healthy_breast_tissue	GSE157126
SRR12546022	SE	Healthy_breast_tissue	GSE157126
SRR12546024	SE	Healthy_breast_tissue	GSE157126
SRR12546026	SE	Healthy_breast_tissue	GSE157126
SRR12546028	SE	Healthy_breast_tissue	GSE157126
SRR12546030	SE	Healthy_breast_tissue	GSE157126
SRR12546032	SE	Healthy_breast_tissue	GSE157126
SRR12546034	SE	Healthy_breast_tissue	GSE157126
SRR12546036	SE	Healthy_breast_tissue	GSE157126
SRR12546038	SE	Healthy_breast_tissue	GSE157126
SRR12546040	SE	Healthy_breast_tissue	GSE157126
SRR12546042	SE	Healthy_breast_tissue	GSE157126
SRR12546044	SE	Healthy_breast_tissue	GSE157126
SRR12546046	SE	Healthy_breast_tissue	GSE157126
SRR13147306	PE	TN_Breast_Cancer	GSE162187
SRR13147311	PE	TN_Breast_Cancer	GSE162187
SRR13147322	PE	TN_Breast_Cancer	GSE162187
SRR13147323	PE	TN_Breast_Cancer	GSE162187
SRR13315878.sra	PE	TN_Breast_Cancer	GSE163951
SRR13315879.sra	PE	TN_Breast_Cancer	GSE163951
SRR13315880.sra	PE	TN_Breast_Cancer	GSE163951
SRR13615524	PE	Healthy_breast_tissue	GSE166048
SRR13615525	PE	Healthy_breast_tissue	GSE166048
SRR13615526	PE	Healthy_breast_tissue	GSE166048
SRR13615527	PE	Healthy_breast_tissue	GSE166048
SRR13615528	PE	Healthy_breast_tissue	GSE166048
SRR13615529	PE	Healthy_breast_tissue	GSE166048
SRR13615530	PE	Healthy_breast_tissue	GSE166048
SRR13615531	PE	Healthy_breast_tissue	GSE166048
SRR13615532	PE	Healthy_breast_tissue	GSE166048
SRR13615533	PE	Healthy_breast_tissue	GSE166048
SRR13615534	PE	Healthy_breast_tissue	GSE166048
SRR13615535	PE	Healthy_breast_tissue	GSE166048
SRR13615536	PE	Healthy_breast_tissue	GSE166048
SRR13615537	PE	Healthy_breast_tissue	GSE166048
SRR13615538	PE	Healthy_breast_tissue	GSE166048
SRR13615539	PE	Healthy_breast_tissue	GSE166048
SRR13615540	PE	Healthy_breast_tissue	GSE166048
SRR13615541	PE	Healthy_breast_tissue	GSE166048
SRR13615542	PE	Healthy_breast_tissue	GSE166048
SRR13615543	PE	Healthy_breast_tissue	GSE166048
SRR13615544	PE	Healthy_breast_tissue	GSE166048
SRR13615545	PE	Healthy_breast_tissue	GSE166048
SRR13615546	PE	Healthy_breast_tissue	GSE166048
SRR13615547	PE	Healthy_breast_tissue	GSE166048
SRR13615548	PE	Healthy_breast_tissue	GSE166048
SRR13615549	PE	Healthy_breast_tissue	GSE166048
SRR13615550	PE	Healthy_breast_tissue	GSE166048
SRR13615551	PE	Healthy_breast_tissue	GSE166048
SRR13615552	PE	Healthy_breast_tissue	GSE166048
SRR13615553	PE	Healthy_breast_tissue	GSE166048
SRR13615554	PE	Healthy_breast_tissue	GSE166048
SRR13615555	PE	Healthy_breast_tissue	GSE166048
SRR13615556	PE	Healthy_breast_tissue	GSE166048
SRR13615557	PE	Healthy_breast_tissue	GSE166048
SRR13615558	PE	Healthy_breast_tissue	GSE166048
SRR13615559	PE	Healthy_breast_tissue	GSE166048
SRR13615560	PE	Healthy_breast_tissue	GSE166048
SRR13615561	PE	Healthy_breast_tissue	GSE166048
SRR13615562	PE	Healthy_breast_tissue	GSE166048
SRR13615563	PE	Healthy_breast_tissue	GSE166048
SRR13615564	PE	Healthy_breast_tissue	GSE166048
SRR13615565	PE	Healthy_breast_tissue	GSE166048
SRR13615566	PE	Healthy_breast_tissue	GSE166048
SRR13615567	PE	Healthy_breast_tissue	GSE166048
SRR13615568	PE	Healthy_breast_tissue	GSE166048
SRR13755411	SE	TN_Breast_Cancer	GSE167152
SRR13755412	SE	TN_Breast_Cancer	GSE167152
SRR13755413	SE	TN_Breast_Cancer	GSE167152
SRR13755414	SE	TN_Breast_Cancer	GSE167152
SRR13755415	SE	TN_Breast_Cancer	GSE167152
SRR13755416	SE	TN_Breast_Cancer	GSE167152
SRR13755417	SE	TN_Breast_Cancer	GSE167152
SRR13755418	SE	TN_Breast_Cancer	GSE167152
SRR13755419	SE	TN_Breast_Cancer	GSE167152
SRR13755420	SE	TN_Breast_Cancer	GSE167152
SRR13755421	SE	TN_Breast_Cancer	GSE167152
SRR13755422	SE	TN_Breast_Cancer	GSE167152
SRR13755423	SE	TN_Breast_Cancer	GSE167152
SRR13755424	SE	TN_Breast_Cancer	GSE167152
SRR15431777.sra	SE	TN_Breast_Cancer	GSE182021
SRR15431778.sra	SE	TN_Breast_Cancer	GSE182021
SRR15431779.sra	SE	TN_Breast_Cancer	GSE182021
SRR15431780.sra	SE	TN_Breast_Cancer	GSE182021
SRR15431781.sra	SE	TN_Breast_Cancer	GSE182021
SRR15431782.sra	SE	TN_Breast_Cancer	GSE182021
SRR15431783.sra	SE	TN_Breast_Cancer	GSE182021
SRR15431784.sra	SE	TN_Breast_Cancer	GSE182021
SRR15431785.sra	SE	TN_Breast_Cancer	GSE182021
SRR15431786.sra	SE	TN_Breast_Cancer	GSE182021
SRR15431787.sra	SE	TN_Breast_Cancer	GSE182021
SRR15431788.sra	SE	TN_Breast_Cancer	GSE182021
SRR15431789.sra	SE	TN_Breast_Cancer	GSE182021
SRR15431790.sra	SE	TN_Breast_Cancer	GSE182021
SRR15431791.sra	SE	TN_Breast_Cancer	GSE182021
SRR15431792.sra	SE	TN_Breast_Cancer	GSE182021
SRR15431793.sra	SE	TN_Breast_Cancer	GSE182021
SRR15431794.sra	SE	TN_Breast_Cancer	GSE182021
SRR15431795.sra	SE	TN_Breast_Cancer	GSE182021
SRR15431796.sra	SE	TN_Breast_Cancer	GSE182021
SRR15431797.sra	SE	TN_Breast_Cancer	GSE182021
SRR15431798.sra	SE	TN_Breast_Cancer	GSE182021
SRR15431799.sra	SE	TN_Breast_Cancer	GSE182021
SRR15431800.sra	SE	TN_Breast_Cancer	GSE182021
SRR15431801.sra	SE	TN_Breast_Cancer	GSE182021
SRR15431802.sra	SE	TN_Breast_Cancer	GSE182021
SRR15431803.sra	SE	TN_Breast_Cancer	GSE182021
SRR15431804.sra	SE	TN_Breast_Cancer	GSE182021
SRR15431805.sra	SE	TN_Breast_Cancer	GSE182021
SRR15431806.sra	SE	TN_Breast_Cancer	GSE182021
SRR15431807.sra	SE	TN_Breast_Cancer	GSE182021
SRR15431808.sra	SE	TN_Breast_Cancer	GSE182021
SRR15431809.sra	SE	TN_Breast_Cancer	GSE182021
SRR15431810.sra	SE	TN_Breast_Cancer	GSE182021
SRR15431811.sra	SE	TN_Breast_Cancer	GSE182021
SRR15431812.sra	SE	TN_Breast_Cancer	GSE182021
SRR15431813.sra	SE	TN_Breast_Cancer	GSE182021
SRR15431814.sra	SE	TN_Breast_Cancer	GSE182021
SRR15431815.sra	SE	TN_Breast_Cancer	GSE182021
SRR15431816.sra	SE	TN_Breast_Cancer	GSE182021
SRR15431817.sra	SE	TN_Breast_Cancer	GSE182021
SRR15431818.sra	SE	TN_Breast_Cancer	GSE182021
SRR15431819.sra	SE	TN_Breast_Cancer	GSE182021
SRR15431820.sra	SE	TN_Breast_Cancer	GSE182021
SRR15431821.sra	SE	TN_Breast_Cancer	GSE182021
SRR15431822.sra	SE	TN_Breast_Cancer	GSE182021
SRR15431823.sra	SE	TN_Breast_Cancer	GSE182021
SRR15431824.sra	SE	TN_Breast_Cancer	GSE182021
SRR15431825.sra	SE	TN_Breast_Cancer	GSE182021
SRR15431826.sra	SE	TN_Breast_Cancer	GSE182021
SRR15431827.sra	SE	TN_Breast_Cancer	GSE182021
SRR15431828.sra	SE	TN_Breast_Cancer	GSE182021
SRR15431829.sra	SE	TN_Breast_Cancer	GSE182021
SRR15431830.sra	SE	TN_Breast_Cancer	GSE182021
SRR15431831.sra	SE	TN_Breast_Cancer	GSE182021
SRR15431832.sra	SE	TN_Breast_Cancer	GSE182021
SRR15431833.sra	SE	TN_Breast_Cancer	GSE182021
SRR15431834.sra	SE	TN_Breast_Cancer	GSE182021
SRR15431835.sra	SE	TN_Breast_Cancer	GSE182021
SRR15431836.sra	SE	TN_Breast_Cancer	GSE182021
SRR15431837.sra	SE	TN_Breast_Cancer	GSE182021
SRR2148259.sra	PE	Healthy_breast_tissue	GSE71651
SRR2148260.sra	PE	Healthy_breast_tissue	GSE71651
SRR2148261.sra	PE	Healthy_breast_tissue	GSE71651
SRR2148262.sra	PE	TN_Breast_Cancer	GSE71651
SRR2148263.sra	PE	TN_Breast_Cancer	GSE71651
SRR2148264.sra	PE	TN_Breast_Cancer	GSE71651
SRR6298028.sra	PE	TN_Breast_Cancer	GSE107000
SRR6298030.sra	PE	TN_Breast_Cancer	GSE107000
SRR6298042.sra	PE	TN_Breast_Cancer	GSE107000
SRR8595571.sra	SE	Healthy_breast_tissue	GSE126803
SRR8595572.sra	SE	Healthy_breast_tissue	GSE126803
SRR8595574.sra	SE	Healthy_breast_tissue	GSE126803
SRR8595576.sra	SE	Healthy_breast_tissue	GSE126803
SRR8595577.sra	SE	Healthy_breast_tissue	GSE126803
SRR8595579.sra	SE	Healthy_breast_tissue	GSE126803
SRR8595581.sra	SE	Healthy_breast_tissue	GSE126803
SRR8595584.sra	SE	Healthy_breast_tissue	GSE126803
SRR8595587.sra	SE	Healthy_breast_tissue	GSE126803
SRR8595592.sra	SE	Healthy_breast_tissue	GSE126803
SRR8595597.sra	SE	Healthy_breast_tissue	GSE126803
SRR8595598.sra	SE	Healthy_breast_tissue	GSE126803
SRR8595601.sra	SE	Healthy_breast_tissue	GSE126803
SRR8595605.sra	SE	Healthy_breast_tissue	GSE126803
SRR8595606.sra	SE	Healthy_breast_tissue	GSE126803
SRR8595608.sra	SE	Healthy_breast_tissue	GSE126803
SRR8595609.sra	SE	Healthy_breast_tissue	GSE126803
SRR8595610.sra	SE	Healthy_breast_tissue	GSE126803
SRR8595612.sra	SE	Healthy_breast_tissue	GSE126803
SRR8595613.sra	SE	Healthy_breast_tissue	GSE126803
SRR8595616.sra	SE	Healthy_breast_tissue	GSE126803
SRR8595626.sra	SE	Healthy_breast_tissue	GSE126803
SRR8595627	SE	Healthy_breast_tissue	GSE126803
