# Supplementary material for: Secondary Transcriptomic Analysis of Triple-Negative Breast Cancer Reveals Reliable Universal and Subtype-Specific Mechanistic Markers
Source: Cancers (Basel). 2024 Oct 2;16(19):3379. doi: 10.3390/cancers16193379 (PMC11476281; doi:10.3390/cancers16193379)
Supplement: Supplementary file 1 [file cancers-16-03379-s001.zip › Supplementary_File_S2_edgeR_results.xlsx]

## Sheet: edgeR_dge_results_treatmentTN_B
seqnames	start	end	width	strand	gene_id	gene_name	gene_biotype	seq_coord_system	description	gene_id_version	symbol	entrezid	logFC	logCPM	F	PValue	FDR	mlog10PValue
9	65143058	65153359	10302	+	ENSG00000287988	FO082814.1	transcribed_unprocessed_pseudogene	chromosome	methylenetetrahydrofolate dehydrogenase (NADP+ dependent) 1 like (MTHFD1L) pseudogene	ENSG00000287988.1	FO082814.1	NA	-8.05	1.48	588	3.38e-61	5.82e-57	60.5
1	200551497	200620751	69255	-	ENSG00000118193	KIF14	protein_coding	chromosome	kinesin family member 14 [Source:HGNC Symbol;Acc:HGNC:19181]	ENSG00000118193.12	KIF14	9928	5.6	4.56	560	1.01e-59	8.7e-56	59
2	85354394	85391752	37359	+	ENSG00000115459	ELMOD3	protein_coding	chromosome	ELMO domain containing 3 [Source:HGNC Symbol;Acc:HGNC:26158]	ENSG00000115459.18	ELMOD3	84173	-3.59	5.88	545	7.3e-59	4.2e-55	58.1
2	233833416	233854566	21151	-	ENSG00000123485	HJURP	protein_coding	chromosome	Holliday junction recognition protein [Source:HGNC Symbol;Acc:HGNC:25444]	ENSG00000123485.12	HJURP	55355	4.55	4.27	516	3.76e-57	1.62e-53	56.4
15	69414246	69448427	34182	+	ENSG00000137807	KIF23	protein_coding	chromosome	kinesin family member 23 [Source:HGNC Symbol;Acc:HGNC:6392]	ENSG00000137807.15	KIF23	9493	3.92	4.86	510	8.65e-57	2.99e-53	56.1
10	92593130	92655395	62266	+	ENSG00000138160	KIF11	protein_coding	chromosome	kinesin family member 11 [Source:HGNC Symbol;Acc:HGNC:6388]	ENSG00000138160.6	KIF11	3832	3.5	5.13	507	1.26e-56	3.62e-53	55.9
1	197084127	197146694	62568	-	ENSG00000066279	ASPM	protein_coding	chromosome	abnormal spindle microtubule assembly [Source:HGNC Symbol;Acc:HGNC:19048]	ENSG00000066279.18	ASPM	259266	6.53	6.71	505	1.77e-56	4.37e-53	55.8
8	123319850	123416350	96501	-	ENSG00000156802	ATAD2	protein_coding	chromosome	ATPase family AAA domain containing 2 [Source:HGNC Symbol;Acc:HGNC:30123]	ENSG00000156802.13	ATAD2	29028	3.41	6.93	503	2.3e-56	4.95e-53	55.6
1	192575763	192580024	4262	+	ENSG00000090104	RGS1	protein_coding	chromosome	regulator of G protein signaling 1 [Source:HGNC Symbol;Acc:HGNC:9991]	ENSG00000090104.12	RGS1	5996	6.53	6.42	485	2.93e-55	5.05e-52	54.5
7	148807383	148884321	76939	-	ENSG00000106462	EZH2	protein_coding	chromosome	enhancer of zeste 2 polycomb repressive complex 2 subunit [Source:HGNC Symbol;Acc:HGNC:3527]	ENSG00000106462.10	EZH2	2146	3.55	4.9	486	2.65e-55	5.05e-52	54.6
2	110637528	110678063	40536	-	ENSG00000169679	BUB1	protein_coding	chromosome	BUB1 mitotic checkpoint serine/threonine kinase [Source:HGNC Symbol;Acc:HGNC:1148]	ENSG00000169679.15	BUB1	699	5.76	4.85	482	4.54e-55	7.12e-52	54.3
10	101825974	101843920	17947	-	ENSG00000120049	KCNIP2	protein_coding	chromosome	potassium voltage-gated channel interacting protein 2 [Source:HGNC Symbol;Acc:HGNC:15522]	ENSG00000120049.19	KCNIP2	30819	-6.54	6.37	478	7.88e-55	1.13e-51	54.1
18	2571557	2616635	45079	+	ENSG00000080986	NDC80	protein_coding	chromosome	NDC80 kinetochore complex component [Source:HGNC Symbol;Acc:HGNC:16909]	ENSG00000080986.13	NDC80	10403	4.07	4.63	476	1.22e-54	1.62e-51	53.9
16	46578591	46621379	42789	-	ENSG00000171241	SHCBP1	protein_coding	chromosome	SHC binding and spindle associated 1 [Source:HGNC Symbol;Acc:HGNC:29547]	ENSG00000171241.9	SHCBP1	79801	3.98	3.58	465	6.09e-54	7.5e-51	53.2
4	17810979	17844865	33887	+	ENSG00000109805	NCAPG	protein_coding	chromosome	non-SMC condensin I complex subunit G [Source:HGNC Symbol;Acc:HGNC:24304]	ENSG00000109805.10	NCAPG	64151	5.24	4.89	464	7.07e-54	8.13e-51	53.2
9	36572862	36677683	104822	+	ENSG00000165304	MELK	protein_coding	chromosome	maternal embryonic leucine zipper kinase [Source:HGNC Symbol;Acc:HGNC:16870]	ENSG00000165304.8	MELK	9833	4.55	4.28	460	1.34e-53	1.44e-50	52.9
4	39406930	39451533	44604	+	ENSG00000134962	KLB	protein_coding	chromosome	klotho beta [Source:HGNC Symbol;Acc:HGNC:15527]	ENSG00000134962.7	KLB	152831	-5.36	5.12	455	2.69e-53	2.73e-50	52.6
5	163460203	163491941	31739	+	ENSG00000072571	HMMR	protein_coding	chromosome	hyaluronan mediated motility receptor [Source:HGNC Symbol;Acc:HGNC:5012]	ENSG00000072571.20	HMMR	3161	5.56	4.78	453	3.87e-53	3.7e-50	52.4
1	211658657	211675630	16974	-	ENSG00000117650	NEK2	protein_coding	chromosome	NIMA related kinase 2 [Source:HGNC Symbol;Acc:HGNC:7745]	ENSG00000117650.13	NEK2	4751	4.78	4.46	448	7.86e-53	7.14e-50	52.1
2	177212563	177223958	11396	+	ENSG00000170144	HNRNPA3	protein_coding	chromosome	heterogeneous nuclear ribonucleoprotein A3 [Source:HGNC Symbol;Acc:HGNC:24941]	ENSG00000170144.20	HNRNPA3	220988	2.13	8.53	445	1.26e-52	1.08e-49	51.9
10	93496612	93529092	32481	+	ENSG00000138180	CEP55	protein_coding	chromosome	centrosomal protein 55 [Source:HGNC Symbol;Acc:HGNC:1161]	ENSG00000138180.16	CEP55	55165	5.08	4.51	441	2.26e-52	1.86e-49	51.6
10	60778331	60794852	16522	+	ENSG00000170312	CDK1	protein_coding	chromosome	cyclin dependent kinase 1 [Source:HGNC Symbol;Acc:HGNC:1722]	ENSG00000170312.16	CDK1	983	5.07	5.58	434	6.85e-52	5.37e-49	51.2
3	160399274	160434954	35681	+	ENSG00000113810	SMC4	protein_coding	chromosome	structural maintenance of chromosomes 4 [Source:HGNC Symbol;Acc:HGNC:14013]	ENSG00000113810.16	SMC4	10051	4.26	7.46	433	8.18e-52	6.13e-49	51.1
17	42851184	42858130	6947	+	ENSG00000131471	AOC3	protein_coding	chromosome	amine oxidase copper containing 3 [Source:HGNC Symbol;Acc:HGNC:550]	ENSG00000131471.7	AOC3	8639	-5.66	8.17	431	1.09e-51	7.85e-49	51
X	150980509	150990771	10263	+	ENSG00000029993	HMGB3	protein_coding	chromosome	high mobility group box 3 [Source:HGNC Symbol;Acc:HGNC:5004]	ENSG00000029993.15	HMGB3	3149	3.1	5.68	427	2.1e-51	1.45e-48	50.7
10	62183035	62268844	85810	-	ENSG00000182010	RTKN2	protein_coding	chromosome	rhotekin 2 [Source:HGNC Symbol;Acc:HGNC:19364]	ENSG00000182010.11	RTKN2	219790	3.83	3.72	426	2.61e-51	1.67e-48	50.6
17	7281718	7288257	6540	+	ENSG00000181856	SLC2A4	protein_coding	chromosome	solute carrier family 2 member 4 [Source:HGNC Symbol;Acc:HGNC:11009]	ENSG00000181856.15	SLC2A4	6517	-5.5	4.45	426	2.62e-51	1.67e-48	50.6
17	43847148	43863639	16492	+	ENSG00000161649	CD300LG	protein_coding	chromosome	CD300 molecule like family member g [Source:HGNC Symbol;Acc:HGNC:30455]	ENSG00000161649.13	CD300LG	146894	-6.49	5.73	425	2.86e-51	1.76e-48	50.5
7	36389821	36453791	63971	+	ENSG00000011426	ANLN	protein_coding	chromosome	anillin actin binding protein [Source:HGNC Symbol;Acc:HGNC:14082]	ENSG00000011426.11	ANLN	54443	6.11	6.36	422	4.42e-51	2.63e-48	50.4
1	68474152	68497221	23070	-	ENSG00000024526	DEPDC1	protein_coding	chromosome	DEP domain containing 1 [Source:HGNC Symbol;Acc:HGNC:22949]	ENSG00000024526.17	DEPDC1	55635	5.56	4.51	421	5.16e-51	2.97e-48	50.3
1	35720218	35769978	49761	-	ENSG00000092853	CLSPN	protein_coding	chromosome	claspin [Source:HGNC Symbol;Acc:HGNC:19715]	ENSG00000092853.14	CLSPN	63967	4.1	4.96	421	5.37e-51	2.99e-48	50.3
12	49976923	50033136	56214	-	ENSG00000161800	RACGAP1	protein_coding	chromosome	Rac GTPase activating protein 1 [Source:HGNC Symbol;Acc:HGNC:9804]	ENSG00000161800.13	RACGAP1	29127	3.05	4.94	418	8.47e-51	4.57e-48	50.1
17	40388525	40417896	29372	-	ENSG00000131747	TOP2A	protein_coding	chromosome	DNA topoisomerase II alpha [Source:HGNC Symbol;Acc:HGNC:11989]	ENSG00000131747.15	TOP2A	7153	5.11	7.33	417	1.12e-50	5.88e-48	49.9
11	102789919	102798160	8242	-	ENSG00000196611	MMP1	protein_coding	chromosome	matrix metallopeptidase 1 [Source:HGNC Symbol;Acc:HGNC:7155]	ENSG00000196611.5	MMP1	4312	9.69	5.26	414	1.62e-50	7.97e-48	49.8
2	10120698	10211725	91028	+	ENSG00000171848	RRM2	protein_coding	chromosome	ribonucleotide reductase regulatory subunit M2 [Source:HGNC Symbol;Acc:HGNC:10452]	ENSG00000171848.15	RRM2	6241	4.47	5.36	414	1.6e-50	7.97e-48	49.8
1	163266576	163355764	89189	+	ENSG00000143228	NUF2	protein_coding	chromosome	NUF2 component of NDC80 kinetochore complex [Source:HGNC Symbol;Acc:HGNC:14621]	ENSG00000143228.13	NUF2	83540	5.67	4.85	412	2.29e-50	1.1e-47	49.6
3	108549864	108589644	39781	-	ENSG00000163507	CIP2A	protein_coding	chromosome	cell proliferation regulating inhibitor of protein phosphatase 2A [Source:HGNC Symbol;Acc:HGNC:29302]	ENSG00000163507.14	CIP2A	57650	3.51	4.52	409	3.59e-50	1.68e-47	49.4
2	215360440	215436073	75634	-	ENSG00000115414	FN1	protein_coding	chromosome	fibronectin 1 [Source:HGNC Symbol;Acc:HGNC:3778]	ENSG00000115414.19	FN1	2335	4.32	11.3	399	1.88e-49	8.3e-47	48.7
7	116525001	116561184	36184	+	ENSG00000105974	CAV1	protein_coding	chromosome	caveolin 1 [Source:HGNC Symbol;Acc:HGNC:1527]	ENSG00000105974.12	CAV1	857	-4.09	8.72	399	1.85e-49	8.3e-47	48.7
4	87303789	87322886	19098	-	ENSG00000170509	HSD17B13	protein_coding	chromosome	hydroxysteroid 17-beta dehydrogenase 13 [Source:HGNC Symbol;Acc:HGNC:18685]	ENSG00000170509.12	HSD17B13	345275	-4.63	3.2	396	3.43e-49	1.48e-46	48.5
17	68035708	68046854	11147	+	ENSG00000182481	KPNA2	protein_coding	chromosome	karyopherin subunit alpha 2 [Source:HGNC Symbol;Acc:HGNC:6395]	ENSG00000182481.9	KPNA2	3838	3.06	6.48	393	5.79e-49	2.38e-46	48.2
1	153678688	153693992	15305	+	ENSG00000169418	NPR1	protein_coding	chromosome	natriuretic peptide receptor 1 [Source:HGNC Symbol;Acc:HGNC:7943]	ENSG00000169418.10	NPR1	4881	-4.91	5.98	393	5.76e-49	2.38e-46	48.2
6	44216926	44218234	1309	+	ENSG00000262179	MYMX	protein_coding	chromosome	myomixer, myoblast fusion factor [Source:HGNC Symbol;Acc:HGNC:52391]	ENSG00000262179.3	MYMX	101929726	-5.69	1.49	393	6.77e-49	2.72e-46	48.2
8	94879770	94896678	16909	-	ENSG00000175305	CCNE2	protein_coding	chromosome	cyclin E2 [Source:HGNC Symbol;Acc:HGNC:1590]	ENSG00000175305.17	CCNE2	9134	4.96	4.21	390	9.51e-49	3.7e-46	48
11	28020619	28108156	87538	-	ENSG00000121621	KIF18A	protein_coding	chromosome	kinesin family member 18A [Source:HGNC Symbol;Acc:HGNC:29441]	ENSG00000121621.7	KIF18A	81930	4.52	3.84	390	9.66e-49	3.7e-46	48
8	109240919	109334118	93200	-	ENSG00000120526	NUDCD1	protein_coding	chromosome	NudC domain containing 1 [Source:HGNC Symbol;Acc:HGNC:24306]	ENSG00000120526.11	NUDCD1	84955	2.63	5.69	387	1.39e-48	5.23e-46	47.9
7	73593194	73624543	31350	-	ENSG00000009950	MLXIPL	protein_coding	chromosome	MLX interacting protein like [Source:HGNC Symbol;Acc:HGNC:12744]	ENSG00000009950.16	MLXIPL	51085	-4.9	4.72	387	1.58e-48	5.8e-46	47.8
CHR_HSCHR14_2_CTG1	104586828	104597659	10832	+	ENSG00000274126	C14orf180	protein_coding	chromosome	chromosome 14 open reading frame 180 [Source:HGNC Symbol;Acc:HGNC:33795]	ENSG00000274126.4	C14orf180	400258	-7.88	4.95	386	1.72e-48	6.19e-46	47.8
1	84643707	84690803	47097	-	ENSG00000117155	SSX2IP	protein_coding	chromosome	SSX family member 2 interacting protein [Source:HGNC Symbol;Acc:HGNC:16509]	ENSG00000117155.16	SSX2IP	117178	3.69	5.6	385	2.1e-48	7.38e-46	47.7
19	11237450	11241943	4494	+	ENSG00000130173	ANGPTL8	protein_coding	chromosome	angiopoietin like 8 [Source:HGNC Symbol;Acc:HGNC:24933]	ENSG00000130173.13	ANGPTL8	55908	-8.34	3.25	385	2.52e-48	8.71e-46	47.6
20	56369389	56392337	22949	-	ENSG00000087586	AURKA	protein_coding	chromosome	aurora kinase A [Source:HGNC Symbol;Acc:HGNC:11393]	ENSG00000087586.17	AURKA	6790	3.52	4.09	382	3.66e-48	1.24e-45	47.4
10	7559270	7666998	107729	-	ENSG00000123243	ITIH5	protein_coding	chromosome	inter-alpha-trypsin inhibitor heavy chain 5 [Source:HGNC Symbol;Acc:HGNC:21449]	ENSG00000123243.15	ITIH5	80760	-4.55	7.63	379	5.66e-48	1.88e-45	47.2
4	121816444	121823933	7490	-	ENSG00000145386	CCNA2	protein_coding	chromosome	cyclin A2 [Source:HGNC Symbol;Acc:HGNC:1578]	ENSG00000145386.10	CCNA2	890	3.95	4.6	378	6.78e-48	2.18e-45	47.2
15	90966040	90995629	29590	-	ENSG00000198901	PRC1	protein_coding	chromosome	protein regulator of cytokinesis 1 [Source:HGNC Symbol;Acc:HGNC:9341]	ENSG00000198901.14	PRC1	9055	3.62	5.57	378	6.81e-48	2.18e-45	47.2
20	31739271	31801805	62535	+	ENSG00000088325	TPX2	protein_coding	chromosome	TPX2 microtubule nucleation factor [Source:HGNC Symbol;Acc:HGNC:1249]	ENSG00000088325.16	TPX2	22974	4.51	5.85	378	7.18e-48	2.24e-45	47.1
3	12153068	12158912	5845	-	ENSG00000157150	TIMP4	protein_coding	chromosome	TIMP metallopeptidase inhibitor 4 [Source:HGNC Symbol;Acc:HGNC:11823]	ENSG00000157150.5	TIMP4	7079	-6.56	5.91	378	7.26e-48	2.24e-45	47.1
19	36150922	36152449	1528	-	ENSG00000161281	COX7A1	protein_coding	chromosome	cytochrome c oxidase subunit 7A1 [Source:HGNC Symbol;Acc:HGNC:2287]	ENSG00000161281.11	COX7A1	1346	-4.64	4.77	375	1.16e-47	3.52e-45	46.9
19	35138808	35143109	4302	+	ENSG00000266964	FXYD1	protein_coding	chromosome	FXYD domain containing ion transport regulator 1 [Source:HGNC Symbol;Acc:HGNC:4025]	ENSG00000266964.5	FXYD1	5348	-4.82	4.14	375	1.23e-47	3.66e-45	46.9
3	9866711	9880254	13544	-	ENSG00000187288	CIDEC	protein_coding	chromosome	cell death inducing DFFA like effector c [Source:HGNC Symbol;Acc:HGNC:24229]	ENSG00000187288.10	CIDEC	63924	-7.9	7.73	375	1.27e-47	3.73e-45	46.9
14	54938949	55027105	88157	-	ENSG00000198554	WDHD1	protein_coding	chromosome	WD repeat and HMG-box DNA binding protein 1 [Source:HGNC Symbol;Acc:HGNC:23170]	ENSG00000198554.12	WDHD1	11169	4.27	4.6	372	2.06e-47	5.91e-45	46.7
19	33208664	33225850	17187	-	ENSG00000130876	SLC7A10	protein_coding	chromosome	solute carrier family 7 member 10 [Source:HGNC Symbol;Acc:HGNC:11058]	ENSG00000130876.11	SLC7A10	56301	-6.16	3.89	371	2.23e-47	6.3e-45	46.7
9	121207794	121332843	125050	+	ENSG00000148180	GSN	protein_coding	chromosome	gelsolin [Source:HGNC Symbol;Acc:HGNC:4620]	ENSG00000148180.19	GSN	2934	-3.24	10.3	370	2.98e-47	8.29e-45	46.5
2	119429901	119438504	8604	+	ENSG00000171227	TMEM37	protein_coding	chromosome	transmembrane protein 37 [Source:HGNC Symbol;Acc:HGNC:18216]	ENSG00000171227.7	TMEM37	140738	-4.63	5.51	369	3.23e-47	8.85e-45	46.5
10	112149865	112215377	65513	-	ENSG00000119927	GPAM	protein_coding	chromosome	glycerol-3-phosphate acyltransferase, mitochondrial [Source:HGNC Symbol;Acc:HGNC:24865]	ENSG00000119927.14	GPAM	57678	-5.05	8.7	367	4.96e-47	1.34e-44	46.3
6	116118909	116158747	39839	-	ENSG00000123500	COL10A1	protein_coding	chromosome	collagen type X alpha 1 chain [Source:HGNC Symbol;Acc:HGNC:2185]	ENSG00000123500.10	COL10A1	1300	8.31	5.95	366	5.3e-47	1.41e-44	46.3
3	196027183	196082096	54914	-	ENSG00000072274	TFRC	protein_coding	chromosome	transferrin receptor [Source:HGNC Symbol;Acc:HGNC:11763]	ENSG00000072274.13	TFRC	7037	2.79	7.19	366	5.69e-47	1.49e-44	46.2
2	17663812	17800242	136431	-	ENSG00000163029	SMC6	protein_coding	chromosome	structural maintenance of chromosomes 6 [Source:HGNC Symbol;Acc:HGNC:20466]	ENSG00000163029.16	SMC6	79677	2.99	6.66	366	5.96e-47	1.53e-44	46.2
1	44739818	44767767	27950	+	ENSG00000142945	KIF2C	protein_coding	chromosome	kinesin family member 2C [Source:HGNC Symbol;Acc:HGNC:6393]	ENSG00000142945.13	KIF2C	11004	4.3	4.54	366	6.23e-47	1.58e-44	46.2
8	143213218	143217170	3953	+	ENSG00000277494	GPIHBP1	protein_coding	chromosome	glycosylphosphatidylinositol anchored high density lipoprotein binding protein 1 [Source:HGNC Symbol;Acc:HGNC:24945]	ENSG00000277494.2	GPIHBP1	338328	-5.4	4.64	364	8.48e-47	2.12e-44	46.1
16	23677656	23690367	12712	+	ENSG00000166851	PLK1	protein_coding	chromosome	polo like kinase 1 [Source:HGNC Symbol;Acc:HGNC:9077]	ENSG00000166851.15	PLK1	5347	4.43	4.34	363	9.53e-47	2.35e-44	46
7	87876216	87909553	33338	+	ENSG00000006634	DBF4	protein_coding	chromosome	DBF4 zinc finger [Source:HGNC Symbol;Acc:HGNC:17364]	ENSG00000006634.8	DBF4	10926	2.65	4.44	363	9.84e-47	2.39e-44	46
2	112736349	112764664	28316	-	ENSG00000169607	CKAP2L	protein_coding	chromosome	cytoskeleton associated protein 2 like [Source:HGNC Symbol;Acc:HGNC:26877]	ENSG00000169607.13	CKAP2L	150468	5.47	4.03	363	1.04e-46	2.5e-44	46
6	80003887	80042527	38641	+	ENSG00000112742	TTK	protein_coding	chromosome	TTK protein kinase [Source:HGNC Symbol;Acc:HGNC:12401]	ENSG00000112742.10	TTK	7272	5.05	4.83	362	1.17e-46	2.76e-44	45.9
13	59665583	60163928	498346	-	ENSG00000139734	DIAPH3	protein_coding	chromosome	diaphanous related formin 3 [Source:HGNC Symbol;Acc:HGNC:15480]	ENSG00000139734.19	DIAPH3	81624	3.77	4.36	360	1.55e-46	3.57e-44	45.8
2	191834310	191847088	12779	-	ENSG00000168497	CAVIN2	protein_coding	chromosome	caveolae associated protein 2 [Source:HGNC Symbol;Acc:HGNC:10690]	ENSG00000168497.5	CAVIN2	8436	-4.48	5.95	360	1.53e-46	3.57e-44	45.8
12	4538798	4560048	21251	+	ENSG00000111247	RAD51AP1	protein_coding	chromosome	RAD51 associated protein 1 [Source:HGNC Symbol;Acc:HGNC:16956]	ENSG00000111247.14	RAD51AP1	10635	4.87	4.69	360	1.72e-46	3.9e-44	45.8
10	128096659	128126423	29765	-	ENSG00000148773	MKI67	protein_coding	chromosome	marker of proliferation Ki-67 [Source:HGNC Symbol;Acc:HGNC:7107]	ENSG00000148773.14	MKI67	4288	4.86	6.91	357	2.69e-46	6.02e-44	45.6
3	45001548	45036071	34524	+	ENSG00000163815	CLEC3B	protein_coding	chromosome	C-type lectin domain family 3 member B [Source:HGNC Symbol;Acc:HGNC:11891]	ENSG00000163815.6	CLEC3B	7123	-4.71	6.05	357	2.75e-46	6.08e-44	45.6
12	102120185	102197520	77336	+	ENSG00000185480	PARPBP	protein_coding	chromosome	PARP1 binding protein [Source:HGNC Symbol;Acc:HGNC:26074]	ENSG00000185480.11	PARPBP	55010	3.08	3.43	355	4.07e-46	8.89e-44	45.4
8	123041968	123152153	110186	+	ENSG00000156787	TBC1D31	protein_coding	chromosome	TBC1 domain family member 31 [Source:HGNC Symbol;Acc:HGNC:30888]	ENSG00000156787.17	TBC1D31	93594	3.16	4.14	353	5.5e-46	1.19e-43	45.3
14	55148112	55191608	43497	-	ENSG00000126787	DLGAP5	protein_coding	chromosome	DLG associated protein 5 [Source:HGNC Symbol;Acc:HGNC:16864]	ENSG00000126787.13	DLGAP5	9787	5.59	4.88	352	6.88e-46	1.47e-43	45.2
X	2828822	2882820	53999	+	ENSG00000056998	GYG2	protein_coding	chromosome	glycogenin 2 [Source:HGNC Symbol;Acc:HGNC:4700]	ENSG00000056998.20	GYG2	8908	-5.12	7.2	350	1.08e-45	2.27e-43	45
3	44761721	44873376	111656	+	ENSG00000163808	KIF15	protein_coding	chromosome	kinesin family member 15 [Source:HGNC Symbol;Acc:HGNC:17273]	ENSG00000163808.17	KIF15	56992	4.91	4.28	350	1.1e-45	2.29e-43	45
X	70290104	70420886	130783	+	ENSG00000090889	KIF4A	protein_coding	chromosome	kinesin family member 4A [Source:HGNC Symbol;Acc:HGNC:13339]	ENSG00000090889.12	KIF4A	24137	5.02	4.53	349	1.2e-45	2.47e-43	44.9
13	21153595	21176552	22958	-	ENSG00000165480	SKA3	protein_coding	chromosome	spindle and kinetochore associated complex subunit 3 [Source:HGNC Symbol;Acc:HGNC:20262]	ENSG00000165480.16	SKA3	221150	4.92	3.11	348	1.34e-45	2.7e-43	44.9
X	54932961	54998534	65574	-	ENSG00000158571	PFKFB1	protein_coding	chromosome	6-phosphofructo-2-kinase/fructose-2,6-biphosphatase 1 [Source:HGNC Symbol;Acc:HGNC:8872]	ENSG00000158571.11	PFKFB1	5207	-5.29	3.54	348	1.34e-45	2.7e-43	44.9
4	103105349	103198445	93097	-	ENSG00000138778	CENPE	protein_coding	chromosome	centromere protein E [Source:HGNC Symbol;Acc:HGNC:1856]	ENSG00000138778.12	CENPE	1062	6.66	6.25	348	1.5e-45	2.98e-43	44.8
5	69167135	69178245	11111	+	ENSG00000134057	CCNB1	protein_coding	chromosome	cyclin B1 [Source:HGNC Symbol;Acc:HGNC:1579]	ENSG00000134057.15	CCNB1	891	2.96	5.05	347	1.8e-45	3.52e-43	44.7
1	241628853	241640254	11402	-	ENSG00000203668	CHML	protein_coding	chromosome	CHM like Rab escort protein [Source:HGNC Symbol;Acc:HGNC:1941]	ENSG00000203668.2	CHML	1122	2.79	6.01	346	1.99e-45	3.85e-43	44.7
15	59105126	59125045	19920	+	ENSG00000157456	CCNB2	protein_coding	chromosome	cyclin B2 [Source:HGNC Symbol;Acc:HGNC:1580]	ENSG00000157456.8	CCNB2	9133	4.38	4.24	345	2.43e-45	4.65e-43	44.6
8	94813311	94881746	68436	+	ENSG00000164941	INTS8	protein_coding	chromosome	integrator complex subunit 8 [Source:HGNC Symbol;Acc:HGNC:26048]	ENSG00000164941.14	INTS8	55656	1.82	5.82	345	2.47e-45	4.67e-43	44.6
16	81006498	81033114	26617	+	ENSG00000166451	CENPN	protein_coding	chromosome	centromere protein N [Source:HGNC Symbol;Acc:HGNC:30873]	ENSG00000166451.13	CENPN	55839	2.58	3.59	345	2.71e-45	5.02e-43	44.6
5	115804733	115816659	11927	-	ENSG00000129596	CDO1	protein_coding	chromosome	cysteine dioxygenase type 1 [Source:HGNC Symbol;Acc:HGNC:1795]	ENSG00000129596.5	CDO1	1036	-4.85	5.06	345	2.68e-45	5.02e-43	44.6
19	42401514	42427388	25875	-	ENSG00000079435	LIPE	protein_coding	chromosome	lipase E, hormone sensitive type [Source:HGNC Symbol;Acc:HGNC:6621]	ENSG00000079435.10	LIPE	3991	-7.06	7.55	345	2.74e-45	5.03e-43	44.6
10	95311771	95561414	249644	-	ENSG00000095637	SORBS1	protein_coding	chromosome	sorbin and SH3 domain containing 1 [Source:HGNC Symbol;Acc:HGNC:14565]	ENSG00000095637.22	SORBS1	10580	-4.37	8.67	344	2.93e-45	5.33e-43	44.5
7	130380339	130388114	7776	+	ENSG00000091704	CPA1	protein_coding	chromosome	carboxypeptidase A1 [Source:HGNC Symbol;Acc:HGNC:2296]	ENSG00000091704.10	CPA1	1357	-5.8	0.868	345	3.31e-45	5.95e-43	44.5
18	12254361	12277595	23235	+	ENSG00000176194	CIDEA	protein_coding	chromosome	cell death inducing DFFA like effector a [Source:HGNC Symbol;Acc:HGNC:1976]	ENSG00000176194.18	CIDEA	1149	-7.36	5.68	340	6.4e-45	1.14e-42	44.2
2	74198610	74217565	18956	+	ENSG00000065911	MTHFD2	protein_coding	chromosome	methylenetetrahydrofolate dehydrogenase (NADP+ dependent) 2, methenyltetrahydrofolate cyclohydrolase [Source:HGNC Symbol;Acc:HGNC:7434]	ENSG00000065911.12	MTHFD2	10797	2.44	6.46	338	8.34e-45	1.47e-42	44.1
13	31134973	31162388	27416	-	ENSG00000120694	HSPH1	protein_coding	chromosome	heat shock protein family H (Hsp110) member 1 [Source:HGNC Symbol;Acc:HGNC:16969]	ENSG00000120694.20	HSPH1	10808	2.81	7.21	337	1.04e-44	1.82e-42	44
3	12287368	12434356	146989	+	ENSG00000132170	PPARG	protein_coding	chromosome	peroxisome proliferator activated receptor gamma [Source:HGNC Symbol;Acc:HGNC:9236]	ENSG00000132170.21	PPARG	5468	-3.82	6.09	337	1.19e-44	2.06e-42	43.9
16	20409534	20441336	31803	+	ENSG00000183549	ACSM5	protein_coding	chromosome	acyl-CoA synthetase medium chain family member 5 [Source:HGNC Symbol;Acc:HGNC:26060]	ENSG00000183549.10	ACSM5	54988	-4.81	4.06	336	1.4e-44	2.39e-42	43.9
3	52433035	52445103	12069	-	ENSG00000010319	SEMA3G	protein_coding	chromosome	semaphorin 3G [Source:HGNC Symbol;Acc:HGNC:30400]	ENSG00000010319.7	SEMA3G	56920	-5.1	6.69	333	2.14e-44	3.61e-42	43.7
1	169662007	169854080	192074	+	ENSG00000000460	C1orf112	protein_coding	chromosome	chromosome 1 open reading frame 112 [Source:HGNC Symbol;Acc:HGNC:25565]	ENSG00000000460.17	C1orf112	55732	2.47	4.14	332	2.95e-44	4.95e-42	43.5
17	55392622	55421924	29303	-	ENSG00000108960	MMD	protein_coding	chromosome	monocyte to macrophage differentiation associated [Source:HGNC Symbol;Acc:HGNC:7153]	ENSG00000108960.9	MMD	23531	-3.4	6.45	331	3.11e-44	5.16e-42	43.5
1	89995110	90035533	40424	+	ENSG00000162664	ZNF326	protein_coding	chromosome	zinc finger protein 326 [Source:HGNC Symbol;Acc:HGNC:14104]	ENSG00000162664.17	ZNF326	284695	1.89	5.84	331	3.25e-44	5.34e-42	43.5
5	181040225	181061521	21297	+	ENSG00000165810	BTNL9	protein_coding	chromosome	butyrophilin like 9 [Source:HGNC Symbol;Acc:HGNC:24176]	ENSG00000165810.17	BTNL9	153579	-4.33	6.16	331	3.63e-44	5.91e-42	43.4
14	54396849	54420218	23370	+	ENSG00000100526	CDKN3	protein_coding	chromosome	cyclin dependent kinase inhibitor 3 [Source:HGNC Symbol;Acc:HGNC:1791]	ENSG00000100526.20	CDKN3	1033	4.32	3.89	330	3.99e-44	6.43e-42	43.4
6	27125897	27132750	6854	-	ENSG00000124635	HIST1H2BJ	protein_coding	chromosome	histone cluster 1 H2B family member j [Source:HGNC Symbol;Acc:HGNC:4761]	ENSG00000124635.8	HIST1H2BJ	8970	6.87	4.23	330	4.13e-44	6.57e-42	43.4
8	91070196	91087095	16900	+	ENSG00000155100	OTUD6B	protein_coding	chromosome	OTU domain containing 6B [Source:HGNC Symbol;Acc:HGNC:24281]	ENSG00000155100.11	OTUD6B	51633	2.35	5.06	330	4.15e-44	6.57e-42	43.4
10	5684838	5763740	78903	+	ENSG00000108021	TASOR2	protein_coding	chromosome	transcription activation suppressor family member 2 [Source:HGNC Symbol;Acc:HGNC:23484]	ENSG00000108021.20	TASOR2	54906	2.96	7.09	330	4.29e-44	6.73e-42	43.4
12	54575387	54588659	13273	-	ENSG00000135447	PPP1R1A	protein_coding	chromosome	protein phosphatase 1 regulatory inhibitor subunit 1A [Source:HGNC Symbol;Acc:HGNC:9286]	ENSG00000135447.17	PPP1R1A	5502	-5.85	6.6	329	4.55e-44	7.08e-42	43.3
8	85107215	85146080	38866	+	ENSG00000133739	LRRCC1	protein_coding	chromosome	leucine rich repeat and coiled-coil centrosomal protein 1 [Source:HGNC Symbol;Acc:HGNC:29373]	ENSG00000133739.16	LRRCC1	85444	3.11	6.12	329	4.86e-44	7.49e-42	43.3
15	90717346	90816166	98821	+	ENSG00000197299	BLM	protein_coding	chromosome	BLM RecQ like helicase [Source:HGNC Symbol;Acc:HGNC:1058]	ENSG00000197299.12	BLM	641	2.9	3.9	329	5.36e-44	8.18e-42	43.3
3	170357678	170396835	39158	+	ENSG00000136603	SKIL	protein_coding	chromosome	SKI like proto-oncogene [Source:HGNC Symbol;Acc:HGNC:10897]	ENSG00000136603.14	SKIL	6498	3.52	7.27	328	5.73e-44	8.67e-42	43.2
10	14878820	14904315	25496	+	ENSG00000152455	SUV39H2	protein_coding	chromosome	suppressor of variegation 3-9 homolog 2 [Source:HGNC Symbol;Acc:HGNC:17287]	ENSG00000152455.16	SUV39H2	79723	3.1	4.01	327	7.89e-44	1.18e-41	43.1
21	32291813	32314784	22972	+	ENSG00000170262	MRAP	protein_coding	chromosome	melanocortin 2 receptor accessory protein [Source:HGNC Symbol;Acc:HGNC:1304]	ENSG00000170262.12	MRAP	56246	-6.96	4.01	326	8.88e-44	1.32e-41	43.1
8	47960185	47978160	17976	+	ENSG00000104738	MCM4	protein_coding	chromosome	minichromosome maintenance complex component 4 [Source:HGNC Symbol;Acc:HGNC:6947]	ENSG00000104738.18	MCM4	4173	2.98	6.67	326	9.04e-44	1.33e-41	43
9	32384603	32454769	70167	+	ENSG00000122729	ACO1	protein_coding	chromosome	aconitase 1 [Source:HGNC Symbol;Acc:HGNC:117]	ENSG00000122729.19	ACO1	48	-3.01	6.84	326	9.24e-44	1.35e-41	43
6	168053166	168101511	48346	-	ENSG00000153303	FRMD1	protein_coding	chromosome	FERM domain containing 1 [Source:HGNC Symbol;Acc:HGNC:21240]	ENSG00000153303.17	FRMD1	79981	-5.44	2.36	326	9.3e-44	1.35e-41	43
12	53046969	53064372	17404	+	ENSG00000111077	TNS2	protein_coding	chromosome	tensin 2 [Source:HGNC Symbol;Acc:HGNC:19737]	ENSG00000111077.17	TNS2	23371	-3.41	6.8	325	9.84e-44	1.41e-41	43
13	52455429	52476628	21200	+	ENSG00000136108	CKAP2	protein_coding	chromosome	cytoskeleton associated protein 2 [Source:HGNC Symbol;Acc:HGNC:1990]	ENSG00000136108.15	CKAP2	26586	2.75	5.46	323	1.41e-43	2.02e-41	42.8
19	4522531	4535224	12694	-	ENSG00000214456	PLIN5	protein_coding	chromosome	perilipin 5 [Source:HGNC Symbol;Acc:HGNC:33196]	ENSG00000214456.8	PLIN5	440503	-4.29	3.78	323	1.47e-43	2.08e-41	42.8
1	193012250	193060080	47831	-	ENSG00000116750	UCHL5	protein_coding	chromosome	ubiquitin C-terminal hydrolase L5 [Source:HGNC Symbol;Acc:HGNC:19678]	ENSG00000116750.13	UCHL5	51377	2.26	6.13	323	1.61e-43	2.26e-41	42.8
8	26748150	26867278	119129	-	ENSG00000120907	ADRA1A	protein_coding	chromosome	adrenoceptor alpha 1A [Source:HGNC Symbol;Acc:HGNC:277]	ENSG00000120907.18	ADRA1A	148	-4.02	2.39	322	1.81e-43	2.52e-41	42.7
6	35832966	35921342	88377	-	ENSG00000096063	SRPK1	protein_coding	chromosome	SRSF protein kinase 1 [Source:HGNC Symbol;Acc:HGNC:11305]	ENSG00000096063.16	SRPK1	6732	3.13	6.56	322	1.86e-43	2.57e-41	42.7
X	153902531	153907166	4636	+	ENSG00000126895	AVPR2	protein_coding	chromosome	arginine vasopressin receptor 2 [Source:HGNC Symbol;Acc:HGNC:897]	ENSG00000126895.15	AVPR2	554	-4.78	2.04	321	2.35e-43	3.22e-41	42.6
19	35754566	35758079	3514	-	ENSG00000004776	HSPB6	protein_coding	chromosome	heat shock protein family B (small) member 6 [Source:HGNC Symbol;Acc:HGNC:26511]	ENSG00000004776.13	HSPB6	126393	-5.89	7.28	321	2.39e-43	3.25e-41	42.6
1	214603195	214664571	61377	+	ENSG00000117724	CENPF	protein_coding	chromosome	centromere protein F [Source:HGNC Symbol;Acc:HGNC:1857]	ENSG00000117724.13	CENPF	1063	5.52	8.03	320	2.56e-43	3.46e-41	42.6
2	17753858	17788946	35089	+	ENSG00000178295	GEN1	protein_coding	chromosome	GEN1 Holliday junction 5' flap endonuclease [Source:HGNC Symbol;Acc:HGNC:26881]	ENSG00000178295.15	GEN1	348654	3.47	4.8	320	2.89e-43	3.87e-41	42.5
15	40161023	40221136	60114	+	ENSG00000156970	BUB1B	protein_coding	chromosome	BUB1 mitotic checkpoint serine/threonine kinase B [Source:HGNC Symbol;Acc:HGNC:1149]	ENSG00000156970.12	BUB1B	701	4.45	4.59	320	2.99e-43	3.97e-41	42.5
20	25407673	25452628	44956	+	ENSG00000101003	GINS1	protein_coding	chromosome	GINS complex subunit 1 [Source:HGNC Symbol;Acc:HGNC:28980]	ENSG00000101003.10	GINS1	9837	3.04	3.85	319	3.13e-43	4.12e-41	42.5
10	93566665	93604480	37816	+	ENSG00000186188	FFAR4	protein_coding	chromosome	free fatty acid receptor 4 [Source:HGNC Symbol;Acc:HGNC:19061]	ENSG00000186188.10	FFAR4	338557	-3.45	2.67	319	3.3e-43	4.31e-41	42.5
20	37521206	37523690	2485	+	ENSG00000053438	NNAT	protein_coding	chromosome	neuronatin [Source:HGNC Symbol;Acc:HGNC:7860]	ENSG00000053438.11	NNAT	4826	-6.4	3.75	319	3.33e-43	4.32e-41	42.5
9	64621560	64637586	16027	-	ENSG00000181997	AQP7P2	unprocessed_pseudogene	chromosome	aquaporin 7 pseudogene 2 [Source:HGNC Symbol;Acc:HGNC:32049]	ENSG00000181997.8	AQP7P2	NA	-6.86	1.02	318	4.42e-43	5.7e-41	42.4
7	41667168	41705834	38667	-	ENSG00000122641	INHBA	protein_coding	chromosome	inhibin subunit beta A [Source:HGNC Symbol;Acc:HGNC:6066]	ENSG00000122641.11	INHBA	3624	4.9	6.36	316	5.66e-43	7.24e-41	42.2
4	120055623	120066858	11236	-	ENSG00000164109	MAD2L1	protein_coding	chromosome	mitotic arrest deficient 2 like 1 [Source:HGNC Symbol;Acc:HGNC:6763]	ENSG00000164109.14	MAD2L1	4085	3.4	5.19	316	5.75e-43	7.3e-41	42.2
2	202265736	202303661	37926	+	ENSG00000055044	NOP58	protein_coding	chromosome	NOP58 ribonucleoprotein [Source:HGNC Symbol;Acc:HGNC:29926]	ENSG00000055044.11	NOP58	51602	2.31	7.01	316	6.03e-43	7.59e-41	42.2
2	162267074	162318684	51611	-	ENSG00000115267	IFIH1	protein_coding	chromosome	interferon induced with helicase C domain 1 [Source:HGNC Symbol;Acc:HGNC:18873]	ENSG00000115267.8	IFIH1	64135	2.51	6.13	316	6.1e-43	7.62e-41	42.2
2	182716041	182794464	78424	+	ENSG00000077232	DNAJC10	protein_coding	chromosome	DnaJ heat shock protein family (Hsp40) member C10 [Source:HGNC Symbol;Acc:HGNC:24637]	ENSG00000077232.18	DNAJC10	54431	1.73	7.5	316	6.41e-43	7.9e-41	42.2
1	16014028	16019594	5567	-	ENSG00000173641	HSPB7	protein_coding	chromosome	heat shock protein family B (small) member 7 [Source:HGNC Symbol;Acc:HGNC:5249]	ENSG00000173641.17	HSPB7	27129	-6.05	5.92	316	6.36e-43	7.9e-41	42.2
11	90200429	90223077	22649	-	ENSG00000110172	CHORDC1	protein_coding	chromosome	cysteine and histidine rich domain containing 1 [Source:HGNC Symbol;Acc:HGNC:14525]	ENSG00000110172.12	CHORDC1	26973	2.2	5.83	315	7.03e-43	8.6e-41	42.2
14	52639915	52695900	55986	-	ENSG00000197930	ERO1A	protein_coding	chromosome	endoplasmic reticulum oxidoreductase 1 alpha [Source:HGNC Symbol;Acc:HGNC:13280]	ENSG00000197930.13	ERO1A	30001	3.28	6.36	315	7.27e-43	8.83e-41	42.1
1	224896262	225399292	503031	+	ENSG00000185842	DNAH14	protein_coding	chromosome	dynein axonemal heavy chain 14 [Source:HGNC Symbol;Acc:HGNC:2945]	ENSG00000185842.15	DNAH14	127602	4.11	5.6	315	7.76e-43	9.36e-41	42.1
5	154818492	154859252	40761	-	ENSG00000170271	FAXDC2	protein_coding	chromosome	fatty acid hydroxylase domain containing 2 [Source:HGNC Symbol;Acc:HGNC:1334]	ENSG00000170271.11	FAXDC2	10826	-2.66	5.61	314	8.7e-43	1.04e-40	42.1
1	102876467	103108872	232406	-	ENSG00000060718	COL11A1	protein_coding	chromosome	collagen type XI alpha 1 chain [Source:HGNC Symbol;Acc:HGNC:2186]	ENSG00000060718.22	COL11A1	1301	6.47	7.31	313	1.1e-42	1.31e-40	42
1	202331657	202341980	10324	-	ENSG00000077152	UBE2T	protein_coding	chromosome	ubiquitin conjugating enzyme E2 T [Source:HGNC Symbol;Acc:HGNC:25009]	ENSG00000077152.11	UBE2T	29089	3.54	3.89	312	1.35e-42	1.6e-40	41.9
11	34438934	34472060	33127	+	ENSG00000121691	CAT	protein_coding	chromosome	catalase [Source:HGNC Symbol;Acc:HGNC:1516]	ENSG00000121691.7	CAT	847	-2.38	7.84	311	1.56e-42	1.83e-40	41.8
1	91500851	91525764	24914	+	ENSG00000097046	CDC7	protein_coding	chromosome	cell division cycle 7 [Source:HGNC Symbol;Acc:HGNC:1745]	ENSG00000097046.13	CDC7	8317	3.3	4.02	310	1.95e-42	2.28e-40	41.7
10	79382325	79445624	63300	-	ENSG00000165424	ZCCHC24	protein_coding	chromosome	zinc finger CCHC-type containing 24 [Source:HGNC Symbol;Acc:HGNC:26911]	ENSG00000165424.7	ZCCHC24	219654	-3.12	6.35	310	2.02e-42	2.32e-40	41.7
1	168695468	168729206	33739	-	ENSG00000143196	DPT	protein_coding	chromosome	dermatopontin [Source:HGNC Symbol;Acc:HGNC:3011]	ENSG00000143196.5	DPT	1805	-4.36	7.7	310	2.02e-42	2.32e-40	41.7
4	184694085	184734130	40046	-	ENSG00000151725	CENPU	protein_coding	chromosome	centromere protein U [Source:HGNC Symbol;Acc:HGNC:21348]	ENSG00000151725.12	CENPU	79682	3.27	4.7	308	2.82e-42	3.22e-40	41.5
7	128241278	128257629	16352	+	ENSG00000174697	LEP	protein_coding	chromosome	leptin [Source:HGNC Symbol;Acc:HGNC:6553]	ENSG00000174697.5	LEP	3952	-7	8.11	308	2.95e-42	3.35e-40	41.5
1	241847967	241895148	47182	+	ENSG00000174371	EXO1	protein_coding	chromosome	exonuclease 1 [Source:HGNC Symbol;Acc:HGNC:3511]	ENSG00000174371.17	EXO1	9156	4.27	3.69	307	3.2e-42	3.61e-40	41.5
9	89311195	89316703	5509	+	ENSG00000123975	CKS2	protein_coding	chromosome	CDC28 protein kinase regulatory subunit 2 [Source:HGNC Symbol;Acc:HGNC:2000]	ENSG00000123975.5	CKS2	1164	3.45	5.06	307	3.43e-42	3.84e-40	41.5
11	77321707	77474635	152929	-	ENSG00000149269	PAK1	protein_coding	chromosome	p21 (RAC1) activated kinase 1 [Source:HGNC Symbol;Acc:HGNC:8590]	ENSG00000149269.9	PAK1	5058	1.48	5.66	307	3.47e-42	3.87e-40	41.5
10	86968432	86983934	15503	+	ENSG00000148671	ADIRF	protein_coding	chromosome	adipogenesis regulatory factor [Source:HGNC Symbol;Acc:HGNC:24043]	ENSG00000148671.14	ADIRF	10974	-5.21	8.12	307	3.69e-42	4.08e-40	41.4
4	153344649	153415118	70470	+	ENSG00000121211	MND1	protein_coding	chromosome	meiotic nuclear divisions 1 [Source:HGNC Symbol;Acc:HGNC:24839]	ENSG00000121211.8	MND1	84057	4.7	2.83	306	3.83e-42	4.21e-40	41.4
4	6320578	6563600	243023	-	ENSG00000074211	PPP2R2C	protein_coding	chromosome	protein phosphatase 2 regulatory subunit Bgamma [Source:HGNC Symbol;Acc:HGNC:9306]	ENSG00000074211.14	PPP2R2C	5522	5.1	5.16	306	4.29e-42	4.68e-40	41.4
5	42423439	42721878	298440	+	ENSG00000112964	GHR	protein_coding	chromosome	growth hormone receptor [Source:HGNC Symbol;Acc:HGNC:4263]	ENSG00000112964.14	GHR	2690	-3.45	6.26	305	4.72e-42	5.12e-40	41.3
10	93591687	93601744	10058	-	ENSG00000138207	RBP4	protein_coding	chromosome	retinol binding protein 4 [Source:HGNC Symbol;Acc:HGNC:9922]	ENSG00000138207.14	RBP4	5950	-6.78	7.67	303	7.85e-42	8.47e-40	41.1
8	120445400	120542133	96734	+	ENSG00000172167	MTBP	protein_coding	chromosome	MDM2 binding protein [Source:HGNC Symbol;Acc:HGNC:7417]	ENSG00000172167.8	MTBP	27085	2.68	3.95	302	8.49e-42	9.1e-40	41.1
1	100083563	100132955	49393	-	ENSG00000156876	SASS6	protein_coding	chromosome	SAS-6 centriolar assembly protein [Source:HGNC Symbol;Acc:HGNC:25403]	ENSG00000156876.10	SASS6	163786	2.19	3.93	302	9.77e-42	1.04e-39	41
12	111766887	111817532	50646	+	ENSG00000111275	ALDH2	protein_coding	chromosome	aldehyde dehydrogenase 2 family member [Source:HGNC Symbol;Acc:HGNC:404]	ENSG00000111275.13	ALDH2	217	-3.81	8.44	300	1.51e-41	1.59e-39	40.8
17	7855066	7856099	1034	+	ENSG00000167874	TMEM88	protein_coding	chromosome	transmembrane protein 88 [Source:HGNC Symbol;Acc:HGNC:32371]	ENSG00000167874.7	TMEM88	92162	-4.18	1.9	300	1.51e-41	1.59e-39	40.8
20	45812576	45816957	4382	+	ENSG00000175063	UBE2C	protein_coding	chromosome	ubiquitin conjugating enzyme E2 C [Source:HGNC Symbol;Acc:HGNC:15937]	ENSG00000175063.17	UBE2C	11065	4.32	4.01	299	1.6e-41	1.67e-39	40.8
2	61477849	61538626	60778	-	ENSG00000082898	XPO1	protein_coding	chromosome	exportin 1 [Source:HGNC Symbol;Acc:HGNC:12825]	ENSG00000082898.17	XPO1	7514	2.29	7.8	299	1.62e-41	1.68e-39	40.8
8	103414714	103443453	28740	+	ENSG00000164934	DCAF13	protein_coding	chromosome	DDB1 and CUL4 associated factor 13 [Source:HGNC Symbol;Acc:HGNC:24535]	ENSG00000164934.14	DCAF13	25879	2.38	6.38	299	1.7e-41	1.76e-39	40.8
5	126776623	126837020	60398	+	ENSG00000113368	LMNB1	protein_coding	chromosome	lamin B1 [Source:HGNC Symbol;Acc:HGNC:6637]	ENSG00000113368.12	LMNB1	4001	3.42	5.62	299	1.73e-41	1.77e-39	40.8
4	127880893	127899224	18332	+	ENSG00000142731	PLK4	protein_coding	chromosome	polo like kinase 4 [Source:HGNC Symbol;Acc:HGNC:11397]	ENSG00000142731.11	PLK4	10733	2.92	3.69	299	1.83e-41	1.87e-39	40.7
3	160432445	160485773	53329	-	ENSG00000213186	TRIM59	protein_coding	chromosome	tripartite motif containing 59 [Source:HGNC Symbol;Acc:HGNC:30834]	ENSG00000213186.8	TRIM59	286827	3.4	4.04	298	1.89e-41	1.92e-39	40.7
8	133191039	133231690	40652	+	ENSG00000104415	CCN4	protein_coding	chromosome	cellular communication network factor 4 [Source:HGNC Symbol;Acc:HGNC:12769]	ENSG00000104415.14	CCN4	8840	4.33	3.81	298	2.02e-41	2.04e-39	40.7
10	70098223	70132934	34712	-	ENSG00000042286	AIFM2	protein_coding	chromosome	apoptosis inducing factor mitochondria associated 2 [Source:HGNC Symbol;Acc:HGNC:21411]	ENSG00000042286.15	AIFM2	84883	-3.17	5.8	298	2.06e-41	2.07e-39	40.7
5	65517766	65563168	45403	-	ENSG00000123219	CENPK	protein_coding	chromosome	centromere protein K [Source:HGNC Symbol;Acc:HGNC:29479]	ENSG00000123219.13	CENPK	64105	3.63	3.95	297	2.41e-41	2.41e-39	40.6
5	34656328	34832612	176285	+	ENSG00000039560	RAI14	protein_coding	chromosome	retinoic acid induced 14 [Source:HGNC Symbol;Acc:HGNC:14873]	ENSG00000039560.14	RAI14	26064	2.88	6.36	297	2.48e-41	2.46e-39	40.6
11	86945679	86955395	9717	-	ENSG00000174804	FZD4	protein_coding	chromosome	frizzled class receptor 4 [Source:HGNC Symbol;Acc:HGNC:4042]	ENSG00000174804.4	FZD4	8322	-3.57	7.25	297	2.6e-41	2.56e-39	40.6
14	34752731	34875647	122917	-	ENSG00000198604	BAZ1A	protein_coding	chromosome	bromodomain adjacent to zinc finger domain 1A [Source:HGNC Symbol;Acc:HGNC:960]	ENSG00000198604.11	BAZ1A	11177	2.54	7.01	296	2.94e-41	2.88e-39	40.5
20	57561080	57568121	7042	+	ENSG00000124253	PCK1	protein_coding	chromosome	phosphoenolpyruvate carboxykinase 1 [Source:HGNC Symbol;Acc:HGNC:8724]	ENSG00000124253.11	PCK1	5105	-6.3	5.31	296	2.99e-41	2.92e-39	40.5
19	8322584	8343262	20679	-	ENSG00000186994	KANK3	protein_coding	chromosome	KN motif and ankyrin repeat domains 3 [Source:HGNC Symbol;Acc:HGNC:24796]	ENSG00000186994.11	KANK3	256949	-3.35	3.49	295	3.65e-41	3.53e-39	40.4
3	179396088	179451476	55389	-	ENSG00000114450	GNB4	protein_coding	chromosome	G protein subunit beta 4 [Source:HGNC Symbol;Acc:HGNC:20731]	ENSG00000114450.10	GNB4	59345	2.24	6.63	295	3.85e-41	3.71e-39	40.4
7	93099513	93118023	18511	-	ENSG00000205413	SAMD9	protein_coding	chromosome	sterile alpha motif domain containing 9 [Source:HGNC Symbol;Acc:HGNC:1348]	ENSG00000205413.8	SAMD9	54809	3.28	6.55	295	3.95e-41	3.78e-39	40.4
19	4903080	4962154	59075	+	ENSG00000276043	UHRF1	protein_coding	chromosome	ubiquitin like with PHD and ring finger domains 1 [Source:HGNC Symbol;Acc:HGNC:12556]	ENSG00000276043.5	UHRF1	29128	3.4	4.39	294	4.73e-41	4.51e-39	40.3
12	2857681	2877155	19475	-	ENSG00000111206	FOXM1	protein_coding	chromosome	forkhead box M1 [Source:HGNC Symbol;Acc:HGNC:3818]	ENSG00000111206.12	FOXM1	2305	4.12	5.22	294	5.13e-41	4.86e-39	40.3
5	149141483	149260542	119060	+	ENSG00000173210	ABLIM3	protein_coding	chromosome	actin binding LIM protein family member 3 [Source:HGNC Symbol;Acc:HGNC:29132]	ENSG00000173210.19	ABLIM3	22885	-3.74	6.02	293	5.19e-41	4.89e-39	40.3
1	156525405	156572604	47200	-	ENSG00000183856	IQGAP3	protein_coding	chromosome	IQ motif containing GTPase activating protein 3 [Source:HGNC Symbol;Acc:HGNC:20669]	ENSG00000183856.11	IQGAP3	128239	4.6	4.55	293	5.3e-41	4.97e-39	40.3
17	47837692	47841289	3598	-	ENSG00000141295	SCRN2	protein_coding	chromosome	secernin 2 [Source:HGNC Symbol;Acc:HGNC:30381]	ENSG00000141295.14	SCRN2	90507	-3.4	5.79	292	6.5e-41	6.06e-39	40.2
X	136146702	136211359	64658	+	ENSG00000022267	FHL1	protein_coding	chromosome	four and a half LIM domains 1 [Source:HGNC Symbol;Acc:HGNC:3702]	ENSG00000022267.19	FHL1	2273	-4.82	8.71	292	6.7e-41	6.21e-39	40.2
19	4502180	4518465	16286	-	ENSG00000167676	PLIN4	protein_coding	chromosome	perilipin 4 [Source:HGNC Symbol;Acc:HGNC:29393]	ENSG00000167676.4	PLIN4	729359	-7.49	10.5	292	6.8e-41	6.27e-39	40.2
1	150218417	150236156	17740	-	ENSG00000143401	ANP32E	protein_coding	chromosome	acidic nuclear phosphoprotein 32 family member E [Source:HGNC Symbol;Acc:HGNC:16673]	ENSG00000143401.15	ANP32E	81611	3.98	7.04	292	6.86e-41	6.3e-39	40.2
6	112107931	112254939	147009	-	ENSG00000112769	LAMA4	protein_coding	chromosome	laminin subunit alpha 4 [Source:HGNC Symbol;Acc:HGNC:6484]	ENSG00000112769.20	LAMA4	3910	-2.44	7.81	292	7.21e-41	6.59e-39	40.1
2	70209444	70248660	39217	-	ENSG00000116001	TIA1	protein_coding	chromosome	TIA1 cytotoxic granule associated RNA binding protein [Source:HGNC Symbol;Acc:HGNC:11802]	ENSG00000116001.16	TIA1	7072	1.77	6.68	292	7.68e-41	6.98e-39	40.1
5	60596912	60700190	103279	-	ENSG00000035499	DEPDC1B	protein_coding	chromosome	DEP domain containing 1B [Source:HGNC Symbol;Acc:HGNC:24902]	ENSG00000035499.13	DEPDC1B	55789	4.11	2.75	291	9.33e-41	8.43e-39	40
17	67337916	67366605	28690	-	ENSG00000197170	PSMD12	protein_coding	chromosome	proteasome 26S subunit, non-ATPase 12 [Source:HGNC Symbol;Acc:HGNC:9557]	ENSG00000197170.10	PSMD12	5718	1.95	6.34	290	9.48e-41	8.52e-39	40
2	231523187	231530445	7259	-	ENSG00000171596	NMUR1	protein_coding	chromosome	neuromedin U receptor 1 [Source:HGNC Symbol;Acc:HGNC:4518]	ENSG00000171596.7	NMUR1	10316	-4.44	2.89	290	9.53e-41	8.52e-39	40
7	1044546	1059261	14716	+	ENSG00000164849	GPR146	protein_coding	chromosome	G protein-coupled receptor 146 [Source:HGNC Symbol;Acc:HGNC:21718]	ENSG00000164849.10	GPR146	115330	-4.16	4.59	290	1.04e-40	9.22e-39	40
2	117814691	117832377	17687	+	ENSG00000088205	DDX18	protein_coding	chromosome	DEAD-box helicase 18 [Source:HGNC Symbol;Acc:HGNC:2741]	ENSG00000088205.13	DDX18	8886	1.6	6.86	289	1.3e-40	1.15e-38	39.9
1	220786913	220819659	32747	+	ENSG00000186205	2023-03-01	protein_coding	chromosome	mitochondrial amidoxime reducing component 1 [Source:HGNC Symbol;Acc:HGNC:26189]	ENSG00000186205.13	2023-03-01	64757	-3.95	6.02	288	1.71e-40	1.51e-38	39.8
3	186789880	186807058	17179	-	ENSG00000163918	RFC4	protein_coding	chromosome	replication factor C subunit 4 [Source:HGNC Symbol;Acc:HGNC:9972]	ENSG00000163918.10	RFC4	5984	2.14	4.43	287	1.77e-40	1.55e-38	39.8
19	43646095	43670547	24453	-	ENSG00000011422	PLAUR	protein_coding	chromosome	plasminogen activator, urokinase receptor [Source:HGNC Symbol;Acc:HGNC:9053]	ENSG00000011422.12	PLAUR	5329	2.71	4.71	287	2e-40	1.74e-38	39.7
CHR_HSCHR17_2_CTG2	1201029	1203765	2737	+	ENSG00000280938	TRARG1	polymorphic_pseudogene	chromosome	trafficking regulator of GLUT4 (SLC2A4) 1 [Source:HGNC Symbol;Acc:HGNC:29592]	ENSG00000280938.1	TRARG1	286753	-7.12	5.44	287	2.02e-40	1.75e-38	39.7
10	68414064	68472121	58058	-	ENSG00000138346	DNA2	protein_coding	chromosome	DNA replication helicase/nuclease 2 [Source:HGNC Symbol;Acc:HGNC:2939]	ENSG00000138346.15	DNA2	1763	2.97	3.75	287	2.06e-40	1.78e-38	39.7
12	128267403	128707915	440513	+	ENSG00000181234	TMEM132C	protein_coding	chromosome	transmembrane protein 132C [Source:HGNC Symbol;Acc:HGNC:25436]	ENSG00000181234.9	TMEM132C	92293	-6.04	4.72	286	2.15e-40	1.84e-38	39.7
17	1279662	1300978	21317	+	ENSG00000184811	TRARG1	protein_coding	chromosome	trafficking regulator of GLUT4 (SLC2A4) 1 [Source:HGNC Symbol;Acc:HGNC:29592]	ENSG00000184811.4	TRARG1	286753	-7.81	7	286	2.4e-40	2.05e-38	39.6
12	53097436	53102345	4910	+	ENSG00000167779	IGFBP6	protein_coding	chromosome	insulin like growth factor binding protein 6 [Source:HGNC Symbol;Acc:HGNC:5475]	ENSG00000167779.9	IGFBP6	3489	-4	5.37	286	2.47e-40	2.1e-38	39.6
12	98515512	98550379	34868	+	ENSG00000120802	TMPO	protein_coding	chromosome	thymopoietin [Source:HGNC Symbol;Acc:HGNC:11875]	ENSG00000120802.13	TMPO	7112	2.22	6.82	285	3.08e-40	2.61e-38	39.5
2	157526767	157628864	102098	-	ENSG00000123612	ACVR1C	protein_coding	chromosome	activin A receptor type 1C [Source:HGNC Symbol;Acc:HGNC:18123]	ENSG00000123612.16	ACVR1C	130399	-4.52	5.22	284	3.83e-40	3.22e-38	39.4
12	120725774	120740008	14235	+	ENSG00000122971	ACADS	protein_coding	chromosome	acyl-CoA dehydrogenase short chain [Source:HGNC Symbol;Acc:HGNC:90]	ENSG00000122971.9	ACADS	35	-3.37	4.78	283	4.23e-40	3.54e-38	39.4
1	145992435	145996579	4145	-	ENSG00000265972	TXNIP	protein_coding	chromosome	thioredoxin interacting protein [Source:HGNC Symbol;Acc:HGNC:16952]	ENSG00000265972.6	TXNIP	10628	-2.33	9.92	283	4.76e-40	3.96e-38	39.3
1	99646113	99694541	48429	+	ENSG00000099260	PALMD	protein_coding	chromosome	palmdelphin [Source:HGNC Symbol;Acc:HGNC:15846]	ENSG00000099260.11	PALMD	54873	-2.88	6.85	282	5.72e-40	4.75e-38	39.2
2	68284171	68320051	35881	-	ENSG00000119865	CNRIP1	protein_coding	chromosome	cannabinoid receptor interacting protein 1 [Source:HGNC Symbol;Acc:HGNC:24546]	ENSG00000119865.8	CNRIP1	25927	-2.87	4.26	281	6.41e-40	5.29e-38	39.2
5	158695916	159099916	404001	-	ENSG00000164330	EBF1	protein_coding	chromosome	EBF transcription factor 1 [Source:HGNC Symbol;Acc:HGNC:3126]	ENSG00000164330.17	EBF1	1879	-2.92	5.79	281	6.96e-40	5.72e-38	39.2
8	19901717	19967259	65543	+	ENSG00000175445	LPL	protein_coding	chromosome	lipoprotein lipase [Source:HGNC Symbol;Acc:HGNC:6677]	ENSG00000175445.17	LPL	4023	-5.02	9.44	280	8.21e-40	6.72e-38	39.1
12	109116595	109268226	151632	+	ENSG00000076555	ACACB	protein_coding	chromosome	acetyl-CoA carboxylase beta [Source:HGNC Symbol;Acc:HGNC:85]	ENSG00000076555.15	ACACB	32	-3.43	7.53	280	8.52e-40	6.93e-38	39.1
13	75620434	75859870	239437	+	ENSG00000136153	LMO7	protein_coding	chromosome	LIM domain 7 [Source:HGNC Symbol;Acc:HGNC:6646]	ENSG00000136153.20	LMO7	4008	3.37	5.74	280	8.98e-40	7.27e-38	39
1	185296388	185317273	20886	-	ENSG00000116679	IVNS1ABP	protein_coding	chromosome	influenza virus NS1A binding protein [Source:HGNC Symbol;Acc:HGNC:16951]	ENSG00000116679.16	IVNS1ABP	10625	1.9	7.09	279	9.15e-40	7.37e-38	39
5	169583636	169604778	21143	+	ENSG00000040275	SPDL1	protein_coding	chromosome	spindle apparatus coiled-coil protein 1 [Source:HGNC Symbol;Acc:HGNC:26010]	ENSG00000040275.17	SPDL1	54908	3.31	4.46	279	9.44e-40	7.54e-38	39
18	45212995	45683686	470692	+	ENSG00000132874	SLC14A2	protein_coding	chromosome	solute carrier family 14 member 2 [Source:HGNC Symbol;Acc:HGNC:10919]	ENSG00000132874.14	SLC14A2	8170	-3.62	2.1	279	9.4e-40	7.54e-38	39
11	59107185	59127412	20228	+	ENSG00000189057	FAM111B	protein_coding	chromosome	family with sequence similarity 111 member B [Source:HGNC Symbol;Acc:HGNC:24200]	ENSG00000189057.11	FAM111B	374393	4.14	4.86	279	9.64e-40	7.67e-38	39
6	26158146	26171349	13204	+	ENSG00000158373	HIST1H2BD	protein_coding	chromosome	histone cluster 1 H2B family member d [Source:HGNC Symbol;Acc:HGNC:4747]	ENSG00000158373.8	HIST1H2BD	3017	3.98	5.04	278	1.13e-39	8.93e-38	38.9
15	89243949	89317261	73313	+	ENSG00000140525	FANCI	protein_coding	chromosome	FA complementation group I [Source:HGNC Symbol;Acc:HGNC:25568]	ENSG00000140525.17	FANCI	55215	2.8	5.26	278	1.13e-39	8.93e-38	38.9
11	102942995	102955732	12738	-	ENSG00000137745	MMP13	protein_coding	chromosome	matrix metallopeptidase 13 [Source:HGNC Symbol;Acc:HGNC:7159]	ENSG00000137745.12	MMP13	4322	7.05	4.53	278	1.23e-39	9.64e-38	38.9
2	227683763	227718028	34266	-	ENSG00000135917	SLC19A3	protein_coding	chromosome	solute carrier family 19 member 3 [Source:HGNC Symbol;Acc:HGNC:16266]	ENSG00000135917.15	SLC19A3	80704	-4.6	5.98	278	1.31e-39	1.02e-37	38.9
5	76953045	76981158	28114	+	ENSG00000145708	CRHBP	protein_coding	chromosome	corticotropin releasing hormone binding protein [Source:HGNC Symbol;Acc:HGNC:2356]	ENSG00000145708.11	CRHBP	1393	-4.74	2.68	277	1.48e-39	1.15e-37	38.8
1	70852353	71047808	195456	-	ENSG00000050628	PTGER3	protein_coding	chromosome	prostaglandin E receptor 3 [Source:HGNC Symbol;Acc:HGNC:9595]	ENSG00000050628.20	PTGER3	5733	-3.5	5.6	277	1.58e-39	1.22e-37	38.8
1	209675412	209676390	979	+	ENSG00000123689	G0S2	protein_coding	chromosome	G0/G1 switch 2 [Source:HGNC Symbol;Acc:HGNC:30229]	ENSG00000123689.6	G0S2	50486	-5.46	8.52	276	1.75e-39	1.35e-37	38.8
8	103021063	103073051	51989	+	ENSG00000155097	ATP6V1C1	protein_coding	chromosome	ATPase H+ transporting V1 subunit C1 [Source:HGNC Symbol;Acc:HGNC:856]	ENSG00000155097.12	ATP6V1C1	528	2.11	6.3	276	1.92e-39	1.47e-37	38.7
1	154155304	154194648	39345	-	ENSG00000143549	TPM3	protein_coding	chromosome	tropomyosin 3 [Source:HGNC Symbol;Acc:HGNC:12012]	ENSG00000143549.21	TPM3	7170	1.76	8.46	276	1.98e-39	1.51e-37	38.7
10	80131682	80145359	13678	+	ENSG00000189129	PLAC9	protein_coding	chromosome	placenta associated 9 [Source:HGNC Symbol;Acc:HGNC:19255]	ENSG00000189129.14	PLAC9	219348	-4.16	4.86	276	2.03e-39	1.55e-37	38.7
11	62686406	62689530	3125	-	ENSG00000177363	LRRN4CL	protein_coding	chromosome	LRRN4 C-terminal like [Source:HGNC Symbol;Acc:HGNC:33724]	ENSG00000177363.5	LRRN4CL	221091	-3.86	3.75	276	2.07e-39	1.56e-37	38.7
15	57591904	57685364	93461	+	ENSG00000263155	MYZAP	protein_coding	chromosome	myocardial zonula adherens protein [Source:HGNC Symbol;Acc:HGNC:43444]	ENSG00000263155.6	MYZAP	100820829	-4.4	5.73	275	2.13e-39	1.61e-37	38.7
13	39209116	39603528	394413	-	ENSG00000183722	LHFPL6	protein_coding	chromosome	LHFPL tetraspan subfamily member 6 [Source:HGNC Symbol;Acc:HGNC:6586]	ENSG00000183722.9	LHFPL6	10186	-2.85	6.3	275	2.23e-39	1.67e-37	38.7
17	45132600	45144181	11582	+	ENSG00000181513	ACBD4	protein_coding	chromosome	acyl-CoA binding domain containing 4 [Source:HGNC Symbol;Acc:HGNC:23337]	ENSG00000181513.14	ACBD4	79777	-2.2	3.56	275	2.31e-39	1.73e-37	38.6
7	115935148	116159896	224749	-	ENSG00000105967	TFEC	protein_coding	chromosome	transcription factor EC [Source:HGNC Symbol;Acc:HGNC:11754]	ENSG00000105967.16	TFEC	22797	5.91	5.18	275	2.34e-39	1.74e-37	38.6
2	85341955	85354531	12577	-	ENSG00000042445	RETSAT	protein_coding	chromosome	retinol saturase [Source:HGNC Symbol;Acc:HGNC:25991]	ENSG00000042445.14	RETSAT	54884	-3.48	7.76	275	2.49e-39	1.84e-37	38.6
7	141927357	141947007	19651	-	ENSG00000258227	CLEC5A	protein_coding	chromosome	C-type lectin domain containing 5A [Source:HGNC Symbol;Acc:HGNC:2054]	ENSG00000258227.7	CLEC5A	23601	4.75	3.26	274	2.74e-39	2.02e-37	38.6
1	47250139	47314147	64009	-	ENSG00000123473	STIL	protein_coding	chromosome	STIL centriolar assembly protein [Source:HGNC Symbol;Acc:HGNC:10879]	ENSG00000123473.15	STIL	6491	2.64	4.34	274	3.04e-39	2.22e-37	38.5
11	111602449	111730855	128407	+	ENSG00000170145	SIK2	protein_coding	chromosome	salt inducible kinase 2 [Source:HGNC Symbol;Acc:HGNC:21680]	ENSG00000170145.5	SIK2	23235	-2.55	6.79	274	3.02e-39	2.22e-37	38.5
12	51047962	51060424	12463	+	ENSG00000050426	LETMD1	protein_coding	chromosome	LETM1 domain containing 1 [Source:HGNC Symbol;Acc:HGNC:24241]	ENSG00000050426.16	LETMD1	25875	-1.72	5.66	273	3.48e-39	2.54e-37	38.5
4	53377641	53460862	83222	+	ENSG00000145216	FIP1L1	protein_coding	chromosome	factor interacting with PAPOLA and CPSF1 [Source:HGNC Symbol;Acc:HGNC:19124]	ENSG00000145216.16	FIP1L1	81608	2.39	5.84	273	3.53e-39	2.55e-37	38.5
3	126103562	126197994	94433	-	ENSG00000144908	ALDH1L1	protein_coding	chromosome	aldehyde dehydrogenase 1 family member L1 [Source:HGNC Symbol;Acc:HGNC:3978]	ENSG00000144908.13	ALDH1L1	10840	-4.98	5.31	273	3.54e-39	2.55e-37	38.5
3	20160593	20186206	25614	-	ENSG00000129810	SGO1	protein_coding	chromosome	shugoshin 1 [Source:HGNC Symbol;Acc:HGNC:25088]	ENSG00000129810.15	SGO1	151648	3.47	3.24	273	3.59e-39	2.58e-37	38.4
10	13161554	13211104	49551	+	ENSG00000065328	MCM10	protein_coding	chromosome	minichromosome maintenance 10 replication initiation factor [Source:HGNC Symbol;Acc:HGNC:18043]	ENSG00000065328.16	MCM10	55388	4.42	4.06	272	4.65e-39	3.33e-37	38.3
1	154220179	154271510	51332	+	ENSG00000143569	UBAP2L	protein_coding	chromosome	ubiquitin associated protein 2 like [Source:HGNC Symbol;Acc:HGNC:29877]	ENSG00000143569.19	UBAP2L	9898	1.99	7.45	272	4.72e-39	3.36e-37	38.3
2	9488486	9556732	68247	-	ENSG00000151694	ADAM17	protein_coding	chromosome	ADAM metallopeptidase domain 17 [Source:HGNC Symbol;Acc:HGNC:195]	ENSG00000151694.14	ADAM17	6868	1.71	6.09	271	4.97e-39	3.52e-37	38.3
7	30134986	30162762	27777	+	ENSG00000180354	MTURN	protein_coding	chromosome	maturin, neural progenitor differentiation regulator homolog [Source:HGNC Symbol;Acc:HGNC:25457]	ENSG00000180354.16	MTURN	222166	-3.15	7.19	271	4.97e-39	3.52e-37	38.3
11	110577042	110713189	136148	-	ENSG00000137727	ARHGAP20	protein_coding	chromosome	Rho GTPase activating protein 20 [Source:HGNC Symbol;Acc:HGNC:18357]	ENSG00000137727.12	ARHGAP20	57569	-3.3	3.92	271	5.36e-39	3.77e-37	38.3
9	43126164	43139867	13704	+	ENSG00000286506	FP325317.2	transcribed_unprocessed_pseudogene	chromosome	methylenetetrahydrofolate dehydrogenase (NADP+ dependent) 1 like (MTHFD1L) pseudogene	ENSG00000286506.1	FP325317.2	NA	-5.93	0.298	272	5.37e-39	3.77e-37	38.3
2	196133583	196176503	42921	-	ENSG00000081320	STK17B	protein_coding	chromosome	serine/threonine kinase 17b [Source:HGNC Symbol;Acc:HGNC:11396]	ENSG00000081320.11	STK17B	9262	2.6	6.35	271	5.59e-39	3.9e-37	38.3
3	32525974	32570858	44885	-	ENSG00000144635	DYNC1LI1	protein_coding	chromosome	dynein cytoplasmic 1 light intermediate chain 1 [Source:HGNC Symbol;Acc:HGNC:18745]	ENSG00000144635.9	DYNC1LI1	51143	1.66	5.43	271	5.95e-39	4.14e-37	38.2
8	66562175	66614247	52073	-	ENSG00000185697	MYBL1	protein_coding	chromosome	MYB proto-oncogene like 1 [Source:HGNC Symbol;Acc:HGNC:7547]	ENSG00000185697.16	MYBL1	4603	4.03	5.06	270	6.61e-39	4.58e-37	38.2
17	27878314	27894752	16439	-	ENSG00000232859	LYRM9	protein_coding	chromosome	LYR motif containing 9 [Source:HGNC Symbol;Acc:HGNC:27314]	ENSG00000232859.9	LYRM9	201229	-2.21	3.57	269	8.96e-39	6.19e-37	38
8	132775358	132848807	73450	+	ENSG00000129292	PHF20L1	protein_coding	chromosome	PHD finger protein 20 like 1 [Source:HGNC Symbol;Acc:HGNC:24280]	ENSG00000129292.20	PHF20L1	51105	2.03	6.99	268	9.42e-39	6.47e-37	38
13	23180952	23325165	144214	+	ENSG00000102683	SGCG	protein_coding	chromosome	sarcoglycan gamma [Source:HGNC Symbol;Acc:HGNC:10809]	ENSG00000102683.7	SGCG	6445	-5.76	2.69	268	9.82e-39	6.72e-37	38
20	257724	261096	3373	+	ENSG00000186458	DEFB132	protein_coding	chromosome	defensin beta 132 [Source:HGNC Symbol;Acc:HGNC:33806]	ENSG00000186458.5	DEFB132	400830	-6.86	3.46	268	1.08e-38	7.36e-37	38
2	26034084	26137454	103371	+	ENSG00000084733	RAB10	protein_coding	chromosome	RAB10, member RAS oncogene family [Source:HGNC Symbol;Acc:HGNC:9759]	ENSG00000084733.11	RAB10	10890	1.77	7.33	268	1.12e-38	7.64e-37	37.9
9	35561831	35563899	2069	-	ENSG00000215187	FAM166B	protein_coding	chromosome	family with sequence similarity 166 member B [Source:HGNC Symbol;Acc:HGNC:34242]	ENSG00000215187.11	FAM166B	730112	-4.33	1.65	267	1.18e-38	8e-37	37.9
11	63506084	63516774	10691	+	ENSG00000133317	LGALS12	protein_coding	chromosome	galectin 12 [Source:HGNC Symbol;Acc:HGNC:15788]	ENSG00000133317.14	LGALS12	85329	-6.1	5.39	267	1.28e-38	8.63e-37	37.9
8	25459199	25507911	48713	+	ENSG00000184661	CDCA2	protein_coding	chromosome	cell division cycle associated 2 [Source:HGNC Symbol;Acc:HGNC:14623]	ENSG00000184661.14	CDCA2	157313	5.22	4.36	267	1.3e-38	8.7e-37	37.9
1	172532349	172611833	79485	+	ENSG00000094975	SUCO	protein_coding	chromosome	SUN domain containing ossification factor [Source:HGNC Symbol;Acc:HGNC:1240]	ENSG00000094975.14	SUCO	51430	2.07	6.71	267	1.4e-38	9.3e-37	37.9
6	152970519	152983579	13061	-	ENSG00000112029	FBXO5	protein_coding	chromosome	F-box protein 5 [Source:HGNC Symbol;Acc:HGNC:13584]	ENSG00000112029.10	FBXO5	26271	1.98	3.86	267	1.39e-38	9.3e-37	37.9
17	59859479	59892945	33467	-	ENSG00000108423	TUBD1	protein_coding	chromosome	tubulin delta 1 [Source:HGNC Symbol;Acc:HGNC:16811]	ENSG00000108423.15	TUBD1	51174	5.95	8.93	266	1.47e-38	9.75e-37	37.8
8	69466624	69660915	194292	+	ENSG00000137573	SULF1	protein_coding	chromosome	sulfatase 1 [Source:HGNC Symbol;Acc:HGNC:20391]	ENSG00000137573.14	SULF1	23213	3.09	7.45	266	1.66e-38	1.1e-36	37.8
11	125625665	125676255	50591	+	ENSG00000149554	CHEK1	protein_coding	chromosome	checkpoint kinase 1 [Source:HGNC Symbol;Acc:HGNC:1925]	ENSG00000149554.13	CHEK1	1111	2.93	3.98	266	1.72e-38	1.13e-36	37.8
12	53708517	53727745	19229	-	ENSG00000012822	CALCOCO1	protein_coding	chromosome	calcium binding and coiled-coil domain 1 [Source:HGNC Symbol;Acc:HGNC:29306]	ENSG00000012822.16	CALCOCO1	57658	-1.93	6.61	265	1.8e-38	1.18e-36	37.7
7	36153254	36301538	148285	+	ENSG00000122547	EEPD1	protein_coding	chromosome	endonuclease/exonuclease/phosphatase family domain containing 1 [Source:HGNC Symbol;Acc:HGNC:22223]	ENSG00000122547.11	EEPD1	80820	-2.83	4.73	265	2.03e-38	1.33e-36	37.7
1	211940399	212035557	95159	-	ENSG00000143493	INTS7	protein_coding	chromosome	integrator complex subunit 7 [Source:HGNC Symbol;Acc:HGNC:24484]	ENSG00000143493.13	INTS7	25896	1.84	4.95	265	2.15e-38	1.4e-36	37.7
4	177309874	177362936	53063	+	ENSG00000109674	NEIL3	protein_coding	chromosome	nei like DNA glycosylase 3 [Source:HGNC Symbol;Acc:HGNC:24573]	ENSG00000109674.4	NEIL3	55247	4.26	2.4	264	2.27e-38	1.47e-36	37.6
12	100573683	100628288	54606	+	ENSG00000139354	GAS2L3	protein_coding	chromosome	growth arrest specific 2 like 3 [Source:HGNC Symbol;Acc:HGNC:27475]	ENSG00000139354.11	GAS2L3	283431	2.54	4.07	264	2.45e-38	1.58e-36	37.6
X	100584936	100599885	14950	+	ENSG00000000005	TNMD	protein_coding	chromosome	tenomodulin [Source:HGNC Symbol;Acc:HGNC:17757]	ENSG00000000005.6	TNMD	64102	-5.76	3.34	264	2.46e-38	1.58e-36	37.6
20	2652593	2658393	5801	+	ENSG00000101361	NOP56	protein_coding	chromosome	NOP56 ribonucleoprotein [Source:HGNC Symbol;Acc:HGNC:15911]	ENSG00000101361.17	NOP56	10528	2.43	7.49	263	2.79e-38	1.79e-36	37.6
19	11131520	11155808	24289	-	ENSG00000161888	SPC24	protein_coding	chromosome	SPC24 component of NDC80 kinetochore complex [Source:HGNC Symbol;Acc:HGNC:26913]	ENSG00000161888.11	SPC24	147841	2.49	2.81	263	2.99e-38	1.91e-36	37.5
4	107989714	108035175	45462	+	ENSG00000138796	HADH	protein_coding	chromosome	hydroxyacyl-CoA dehydrogenase [Source:HGNC Symbol;Acc:HGNC:4799]	ENSG00000138796.16	HADH	3033	-2.27	6.83	262	3.48e-38	2.22e-36	37.5
15	32615144	32639941	24798	+	ENSG00000198826	ARHGAP11A	protein_coding	chromosome	Rho GTPase activating protein 11A [Source:HGNC Symbol;Acc:HGNC:15783]	ENSG00000198826.11	ARHGAP11A	9824	4.27	4.34	262	3.51e-38	2.23e-36	37.5
2	54456317	54671446	215130	+	ENSG00000115306	SPTBN1	protein_coding	chromosome	spectrin beta, non-erythrocytic 1 [Source:HGNC Symbol;Acc:HGNC:11275]	ENSG00000115306.16	SPTBN1	6711	-2.05	9.62	262	3.73e-38	2.36e-36	37.4
14	21070273	21090248	19976	+	ENSG00000165801	ARHGEF40	protein_coding	chromosome	Rho guanine nucleotide exchange factor 40 [Source:HGNC Symbol;Acc:HGNC:25516]	ENSG00000165801.10	ARHGEF40	55701	-2.74	6.12	262	3.9e-38	2.45e-36	37.4
8	93729356	93741017	11662	-	ENSG00000183808	RBM12B	protein_coding	chromosome	RNA binding motif protein 12B [Source:HGNC Symbol;Acc:HGNC:32310]	ENSG00000183808.11	RBM12B	389677	2.72	5.68	261	4.29e-38	2.69e-36	37.4
5	892884	919357	26474	+	ENSG00000071539	TRIP13	protein_coding	chromosome	thyroid hormone receptor interactor 13 [Source:HGNC Symbol;Acc:HGNC:12307]	ENSG00000071539.14	TRIP13	9319	2.82	4.03	261	4.6e-38	2.87e-36	37.3
5	55424854	55534969	110116	-	ENSG00000067113	PLPP1	protein_coding	chromosome	phospholipid phosphatase 1 [Source:HGNC Symbol;Acc:HGNC:9228]	ENSG00000067113.17	PLPP1	8611	-2.6	6.11	261	4.69e-38	2.92e-36	37.3
3	138494344	138594538	100195	-	ENSG00000114107	CEP70	protein_coding	chromosome	centrosomal protein 70 [Source:HGNC Symbol;Acc:HGNC:29972]	ENSG00000114107.9	CEP70	80321	3.27	5.31	261	4.9e-38	3.04e-36	37.3
8	94371960	94475115	103156	-	ENSG00000197275	RAD54B	protein_coding	chromosome	RAD54 homolog B [Source:HGNC Symbol;Acc:HGNC:17228]	ENSG00000197275.14	RAD54B	25788	3.51	3.81	260	5.57e-38	3.44e-36	37.3
14	20684560	20701216	16657	+	ENSG00000258818	RNASE4	protein_coding	chromosome	ribonuclease A family member 4 [Source:HGNC Symbol;Acc:HGNC:10047]	ENSG00000258818.4	RNASE4	6038	-2.99	5.89	260	5.6e-38	3.45e-36	37.3
15	43197227	43221125	23899	-	ENSG00000166947	EPB42	protein_coding	chromosome	erythrocyte membrane protein band 4.2 [Source:HGNC Symbol;Acc:HGNC:3381]	ENSG00000166947.14	EPB42	2038	-5.82	1.1	261	5.79e-38	3.55e-36	37.2
4	87799554	87812435	12882	+	ENSG00000029559	IBSP	protein_coding	chromosome	integrin binding sialoprotein [Source:HGNC Symbol;Acc:HGNC:5341]	ENSG00000029559.7	IBSP	3381	10.4	3.65	260	6.26e-38	3.83e-36	37.2
6	113933028	114011308	78281	-	ENSG00000196591	HDAC2	protein_coding	chromosome	histone deacetylase 2 [Source:HGNC Symbol;Acc:HGNC:4853]	ENSG00000196591.12	HDAC2	3066	2.03	7.64	259	6.82e-38	4.16e-36	37.2
14	73567620	73575658	8039	+	ENSG00000119673	ACOT2	protein_coding	chromosome	acyl-CoA thioesterase 2 [Source:HGNC Symbol;Acc:HGNC:18431]	ENSG00000119673.14	ACOT2	10965	-3.56	5.67	259	6.85e-38	4.16e-36	37.2
13	35473789	35476689	2901	-	ENSG00000180660	MAB21L1	protein_coding	chromosome	mab-21 like 1 [Source:HGNC Symbol;Acc:HGNC:6757]	ENSG00000180660.8	MAB21L1	4081	-3.25	2.53	259	7.86e-38	4.76e-36	37.1
2	5692384	5701385	9002	+	ENSG00000176887	SOX11	protein_coding	chromosome	SRY-box transcription factor 11 [Source:HGNC Symbol;Acc:HGNC:11191]	ENSG00000176887.7	SOX11	6664	5.4	4.57	259	7.97e-38	4.81e-36	37.1
6	126340174	126348875	8702	+	ENSG00000203760	CENPW	protein_coding	chromosome	centromere protein W [Source:HGNC Symbol;Acc:HGNC:21488]	ENSG00000203760.8	CENPW	387103	3.65	4.3	258	8.57e-38	5.15e-36	37.1
1	35176378	35193145	16768	-	ENSG00000116560	SFPQ	protein_coding	chromosome	splicing factor proline and glutamine rich [Source:HGNC Symbol;Acc:HGNC:10774]	ENSG00000116560.11	SFPQ	6421	1.82	8.31	258	9.03e-38	5.41e-36	37
10	89701610	89774939	73330	+	ENSG00000138182	KIF20B	protein_coding	chromosome	kinesin family member 20B [Source:HGNC Symbol;Acc:HGNC:7212]	ENSG00000138182.14	KIF20B	9585	2.93	5.74	258	9.82e-38	5.86e-36	37
8	124998497	125022283	23787	+	ENSG00000104549	SQLE	protein_coding	chromosome	squalene epoxidase [Source:HGNC Symbol;Acc:HGNC:11279]	ENSG00000104549.12	SQLE	6713	2.74	5.85	258	1e-37	5.96e-36	37
7	26152198	26187137	34940	+	ENSG00000050344	NFE2L3	protein_coding	chromosome	nuclear factor, erythroid 2 like 3 [Source:HGNC Symbol;Acc:HGNC:7783]	ENSG00000050344.9	NFE2L3	9603	2.9	5.5	257	1.18e-37	6.98e-36	36.9
20	869900	916334	46435	-	ENSG00000101280	ANGPT4	protein_coding	chromosome	angiopoietin 4 [Source:HGNC Symbol;Acc:HGNC:487]	ENSG00000101280.8	ANGPT4	51378	-3.56	1.17	257	1.22e-37	7.21e-36	36.9
X	72204657	72239027	34371	-	ENSG00000186871	ERCC6L	protein_coding	chromosome	ERCC excision repair 6 like, spindle assembly checkpoint helicase [Source:HGNC Symbol;Acc:HGNC:20794]	ENSG00000186871.7	ERCC6L	54821	4.17	2.71	257	1.24e-37	7.29e-36	36.9
1	56494761	56645301	150541	-	ENSG00000162407	PLPP3	protein_coding	chromosome	phospholipid phosphatase 3 [Source:HGNC Symbol;Acc:HGNC:9229]	ENSG00000162407.9	PLPP3	8613	-2.32	6.91	256	1.25e-37	7.32e-36	36.9
2	65056366	65087004	30639	+	ENSG00000011523	CEP68	protein_coding	chromosome	centrosomal protein 68 [Source:HGNC Symbol;Acc:HGNC:29076]	ENSG00000011523.14	CEP68	23177	-1.64	5.64	256	1.26e-37	7.36e-36	36.9
13	72727749	72756198	28450	+	ENSG00000136122	BORA	protein_coding	chromosome	BORA aurora kinase A activator [Source:HGNC Symbol;Acc:HGNC:24724]	ENSG00000136122.17	BORA	79866	2.25	3.36	256	1.28e-37	7.47e-36	36.9
4	128864921	129093600	228680	-	ENSG00000151466	SCLT1	protein_coding	chromosome	sodium channel and clathrin linker 1 [Source:HGNC Symbol;Acc:HGNC:26406]	ENSG00000151466.12	SCLT1	132320	2.41	4.98	256	1.29e-37	7.52e-36	36.9
1	155897808	155911404	13597	-	ENSG00000143622	RIT1	protein_coding	chromosome	Ras like without CAAX 1 [Source:HGNC Symbol;Acc:HGNC:10023]	ENSG00000143622.11	RIT1	6016	1.64	5.34	256	1.31e-37	7.57e-36	36.9
8	24384285	24406013	21729	+	ENSG00000134028	ADAMDEC1	protein_coding	chromosome	ADAM like decysin 1 [Source:HGNC Symbol;Acc:HGNC:16299]	ENSG00000134028.14	ADAMDEC1	27299	5.63	4.36	256	1.35e-37	7.82e-36	36.9
7	105532169	105567677	35509	+	ENSG00000135249	RINT1	protein_coding	chromosome	RAD50 interactor 1 [Source:HGNC Symbol;Acc:HGNC:21876]	ENSG00000135249.8	RINT1	60561	2.04	4.86	256	1.39e-37	8.02e-36	36.9
19	33299934	33302534	2601	-	ENSG00000245848	CEBPA	protein_coding	chromosome	CCAAT enhancer binding protein alpha [Source:HGNC Symbol;Acc:HGNC:1833]	ENSG00000245848.3	CEBPA	1050	-4.49	6.83	256	1.5e-37	8.58e-36	36.8
4	76021118	76023497	2380	-	ENSG00000169245	CXCL10	protein_coding	chromosome	C-X-C motif chemokine ligand 10 [Source:HGNC Symbol;Acc:HGNC:10637]	ENSG00000169245.6	CXCL10	3627	4.95	6.5	256	1.53e-37	8.73e-36	36.8
9	63317067	63333091	16025	-	ENSG00000186466	AQP7P1	unprocessed_pseudogene	chromosome	aquaporin 7 pseudogene 1 [Source:HGNC Symbol;Acc:HGNC:32048]	ENSG00000186466.5	AQP7P1	NA	-6.15	2.62	256	1.53e-37	8.73e-36	36.8
22	19523024	19527545	4522	-	ENSG00000184113	CLDN5	protein_coding	chromosome	claudin 5 [Source:HGNC Symbol;Acc:HGNC:2047]	ENSG00000184113.9	CLDN5	7122	-5.15	5.88	255	1.59e-37	9.02e-36	36.8
6	26269405	26271815	2411	-	ENSG00000273983	HIST1H3G	protein_coding	chromosome	histone cluster 1 H3 family member g [Source:HGNC Symbol;Acc:HGNC:4772]	ENSG00000273983.1	HIST1H3G	8355	7.27	3.62	255	1.68e-37	9.49e-36	36.8
8	119730774	119832841	102068	-	ENSG00000064313	TAF2	protein_coding	chromosome	TATA-box binding protein associated factor 2 [Source:HGNC Symbol;Acc:HGNC:11536]	ENSG00000064313.12	TAF2	6873	2.18	5.95	255	1.68e-37	9.49e-36	36.8
19	19900913	19963464	62552	+	ENSG00000184635	ZNF93	protein_coding	chromosome	zinc finger protein 93 [Source:HGNC Symbol;Acc:HGNC:13169]	ENSG00000184635.16	ZNF93	81931	2.68	4.11	255	1.85e-37	1.04e-35	36.7
13	25301556	25349800	48245	+	ENSG00000139496	NUP58	protein_coding	chromosome	nucleoporin 58 [Source:HGNC Symbol;Acc:HGNC:20261]	ENSG00000139496.16	NUP58	9818	1.3	5.83	254	2.03e-37	1.14e-35	36.7
12	10604193	10613609	9417	-	ENSG00000111196	MAGOHB	protein_coding	chromosome	mago homolog B, exon junction complex subunit [Source:HGNC Symbol;Acc:HGNC:25504]	ENSG00000111196.10	MAGOHB	55110	2.29	4.93	254	2.3e-37	1.29e-35	36.6
4	37826660	37862937	36278	+	ENSG00000169299	PGM2	protein_coding	chromosome	phosphoglucomutase 2 [Source:HGNC Symbol;Acc:HGNC:8906]	ENSG00000169299.14	PGM2	55276	1.96	5.09	254	2.35e-37	1.31e-35	36.6
1	226231149	226309869	78721	-	ENSG00000183814	LIN9	protein_coding	chromosome	lin-9 DREAM MuvB core complex component [Source:HGNC Symbol;Acc:HGNC:30830]	ENSG00000183814.15	LIN9	286826	2.57	4.31	253	2.42e-37	1.34e-35	36.6
9	113386312	113401290	14979	-	ENSG00000148218	ALAD	protein_coding	chromosome	aminolevulinate dehydratase [Source:HGNC Symbol;Acc:HGNC:395]	ENSG00000148218.16	ALAD	210	-2.04	6.18	253	2.42e-37	1.34e-35	36.6
X	101098218	101163681	65464	+	ENSG00000102384	CENPI	protein_coding	chromosome	centromere protein I [Source:HGNC Symbol;Acc:HGNC:3968]	ENSG00000102384.13	CENPI	2491	2.67	2.6	253	2.47e-37	1.36e-35	36.6
11	111912734	111914093	1360	+	ENSG00000170276	HSPB2	protein_coding	chromosome	heat shock protein family B (small) member 2 [Source:HGNC Symbol;Acc:HGNC:5247]	ENSG00000170276.6	HSPB2	3316	-3.91	3.74	253	2.56e-37	1.41e-35	36.6
11	22813799	22830299	16501	-	ENSG00000198168	SVIP	protein_coding	chromosome	small VCP interacting protein [Source:HGNC Symbol;Acc:HGNC:25238]	ENSG00000198168.9	SVIP	258010	4.5	5.33	253	2.67e-37	1.46e-35	36.6
12	10116777	10130258	13482	-	ENSG00000172243	CLEC7A	protein_coding	chromosome	C-type lectin domain containing 7A [Source:HGNC Symbol;Acc:HGNC:14558]	ENSG00000172243.17	CLEC7A	64581	2.97	4.74	253	2.75e-37	1.5e-35	36.6
2	217799588	218033982	234395	-	ENSG00000079308	TNS1	protein_coding	chromosome	tensin 1 [Source:HGNC Symbol;Acc:HGNC:11973]	ENSG00000079308.19	TNS1	7145	-2.96	9.43	253	2.82e-37	1.53e-35	36.6
10	80407829	80437115	29287	+	ENSG00000122378	PRXL2A	protein_coding	chromosome	peroxiredoxin like 2A [Source:HGNC Symbol;Acc:HGNC:28651]	ENSG00000122378.14	PRXL2A	84293	-2.46	7.61	252	3.17e-37	1.72e-35	36.5
3	184812143	185052614	240472	+	ENSG00000156931	VPS8	protein_coding	chromosome	VPS8 subunit of CORVET complex [Source:HGNC Symbol;Acc:HGNC:29122]	ENSG00000156931.15	VPS8	23355	2.97	5.87	252	3.19e-37	1.73e-35	36.5
17	59109857	59155260	45404	-	ENSG00000182628	SKA2	protein_coding	chromosome	spindle and kinetochore associated complex subunit 2 [Source:HGNC Symbol;Acc:HGNC:28006]	ENSG00000182628.13	SKA2	348235	3.54	5.11	252	3.43e-37	1.85e-35	36.5
2	162170684	162245151	74468	-	ENSG00000078098	FAP	protein_coding	chromosome	fibroblast activation protein alpha [Source:HGNC Symbol;Acc:HGNC:3590]	ENSG00000078098.14	FAP	2191	3.22	5.74	252	3.48e-37	1.87e-35	36.5
3	186842704	186858463	15760	+	ENSG00000181092	ADIPOQ	protein_coding	chromosome	adiponectin, C1Q and collagen domain containing [Source:HGNC Symbol;Acc:HGNC:13633]	ENSG00000181092.10	ADIPOQ	9370	-7.26	9.8	252	3.7e-37	1.98e-35	36.4
1	156308968	156367873	58906	-	ENSG00000163468	CCT3	protein_coding	chromosome	chaperonin containing TCP1 subunit 3 [Source:HGNC Symbol;Acc:HGNC:1616]	ENSG00000163468.15	CCT3	7203	1.74	8.17	251	4.25e-37	2.27e-35	36.4
14	92121969	92172145	50177	+	ENSG00000165934	CPSF2	protein_coding	chromosome	cleavage and polyadenylation specific factor 2 [Source:HGNC Symbol;Acc:HGNC:2325]	ENSG00000165934.13	CPSF2	53981	2.08	6.18	251	4.44e-37	2.36e-35	36.4
2	71130632	71150101	19470	+	ENSG00000124383	MPHOSPH10	protein_coding	chromosome	M-phase phosphoprotein 10 [Source:HGNC Symbol;Acc:HGNC:7213]	ENSG00000124383.9	MPHOSPH10	10199	1.79	6.13	251	4.46e-37	2.37e-35	36.4
10	988434	1019932	31499	+	ENSG00000107937	GTPBP4	protein_coding	chromosome	GTP binding protein 4 [Source:HGNC Symbol;Acc:HGNC:21535]	ENSG00000107937.19	GTPBP4	23560	2.25	6.63	251	4.56e-37	2.41e-35	36.3
10	43606419	43617904	11486	+	ENSG00000198298	ZNF485	protein_coding	chromosome	zinc finger protein 485 [Source:HGNC Symbol;Acc:HGNC:23440]	ENSG00000198298.13	ZNF485	220992	4.87	6.86	251	4.59e-37	2.42e-35	36.3
3	180161886	180161977	92	-	ENSG00000201822	RNA5SP149	rRNA_pseudogene	chromosome	RNA, 5S ribosomal pseudogene 149 [Source:HGNC Symbol;Acc:HGNC:43049]	ENSG00000201822.1	RNA5SP149	NA	22.6	12	250	5.5e-37	2.9e-35	36.3
1	40450102	40463718	13617	+	ENSG00000187801	ZFP69B	protein_coding	chromosome	ZFP69 zinc finger protein B [Source:HGNC Symbol;Acc:HGNC:28053]	ENSG00000187801.15	ZFP69B	65243	2.52	2.32	249	5.99e-37	3.14e-35	36.2
13	42886388	42992271	105884	-	ENSG00000133106	EPSTI1	protein_coding	chromosome	epithelial stromal interaction 1 [Source:HGNC Symbol;Acc:HGNC:16465]	ENSG00000133106.14	EPSTI1	94240	3.47	5.18	249	6.25e-37	3.27e-35	36.2
7	93921735	93928610	6876	+	ENSG00000127920	GNG11	protein_coding	chromosome	G protein subunit gamma 11 [Source:HGNC Symbol;Acc:HGNC:4403]	ENSG00000127920.6	GNG11	2791	-3	6.19	249	6.57e-37	3.43e-35	36.2
4	184627696	184649509	21814	-	ENSG00000164305	CASP3	protein_coding	chromosome	caspase 3 [Source:HGNC Symbol;Acc:HGNC:1504]	ENSG00000164305.19	CASP3	836	2.45	5.69	249	6.91e-37	3.59e-35	36.2
X	134373253	134428791	55539	+	ENSG00000156531	PHF6	protein_coding	chromosome	PHD finger protein 6 [Source:HGNC Symbol;Acc:HGNC:18145]	ENSG00000156531.16	PHF6	84295	1.96	5.84	249	7.27e-37	3.77e-35	36.1
X	38149336	38220924	71589	-	ENSG00000101955	SRPX	protein_coding	chromosome	sushi repeat containing protein X-linked [Source:HGNC Symbol;Acc:HGNC:11309]	ENSG00000101955.15	SRPX	8406	-3.08	5.83	248	7.57e-37	3.91e-35	36.1
4	184755595	184826818	71224	-	ENSG00000151726	ACSL1	protein_coding	chromosome	acyl-CoA synthetase long chain family member 1 [Source:HGNC Symbol;Acc:HGNC:3569]	ENSG00000151726.14	ACSL1	2180	-3.36	8.73	248	7.65e-37	3.94e-35	36.1
4	139301505	139420033	118529	+	ENSG00000164134	NAA15	protein_coding	chromosome	N(alpha)-acetyltransferase 15, NatA auxiliary subunit [Source:HGNC Symbol;Acc:HGNC:30782]	ENSG00000164134.13	NAA15	80155	1.63	6.32	248	7.94e-37	4.08e-35	36.1
4	138164097	138242349	78253	-	ENSG00000151012	SLC7A11	protein_coding	chromosome	solute carrier family 7 member 11 [Source:HGNC Symbol;Acc:HGNC:11059]	ENSG00000151012.13	SLC7A11	23657	3.15	3.56	248	8.02e-37	4.11e-35	36.1
4	73740541	73743716	3176	+	ENSG00000169429	CXCL8	protein_coding	chromosome	C-X-C motif chemokine ligand 8 [Source:HGNC Symbol;Acc:HGNC:6025]	ENSG00000169429.11	CXCL8	3576	5.92	4.02	248	8.13e-37	4.15e-35	36.1
4	67612652	67701155	88504	-	ENSG00000033178	UBA6	protein_coding	chromosome	ubiquitin like modifier activating enzyme 6 [Source:HGNC Symbol;Acc:HGNC:25581]	ENSG00000033178.13	UBA6	55236	2.29	6.49	248	8.18e-37	4.16e-35	36.1
5	151181052	151224093	43042	-	ENSG00000198624	CCDC69	protein_coding	chromosome	coiled-coil domain containing 69 [Source:HGNC Symbol;Acc:HGNC:24487]	ENSG00000198624.13	CCDC69	26112	-2.9	6.55	248	8.21e-37	4.17e-35	36.1
9	43109866	43125905	16040	-	ENSG00000277737	FP325317.1	unprocessed_pseudogene	chromosome	aquaporin 7 (AQP7) pseudogene	ENSG00000277737.3	FP325317.1	NA	-5.96	0.761	248	8.77e-37	4.44e-35	36.1
9	32455302	32526208	70907	-	ENSG00000107201	DDX58	protein_coding	chromosome	DExD/H-box helicase 58 [Source:HGNC Symbol;Acc:HGNC:19102]	ENSG00000107201.10	DDX58	23586	2.17	6.14	247	9.92e-37	5e-35	36
5	151020438	151028992	8555	+	ENSG00000211445	GPX3	protein_coding	chromosome	glutathione peroxidase 3 [Source:HGNC Symbol;Acc:HGNC:4555]	ENSG00000211445.12	GPX3	2878	-3.89	8.86	247	1.04e-36	5.22e-35	36
7	77798792	77957503	158712	+	ENSG00000006576	PHTF2	protein_coding	chromosome	putative homeodomain transcription factor 2 [Source:HGNC Symbol;Acc:HGNC:13411]	ENSG00000006576.16	PHTF2	57157	1.63	5.44	247	1.05e-36	5.29e-35	36
11	118606440	118658031	51592	+	ENSG00000019144	PHLDB1	protein_coding	chromosome	pleckstrin homology like domain family B member 1 [Source:HGNC Symbol;Acc:HGNC:23697]	ENSG00000019144.19	PHLDB1	23187	-1.88	7.25	247	1.13e-36	5.64e-35	35.9
15	89677764	89690783	13020	-	ENSG00000166821	PEX11A	protein_coding	chromosome	peroxisomal biogenesis factor 11 alpha [Source:HGNC Symbol;Acc:HGNC:8852]	ENSG00000166821.9	PEX11A	8800	-2.34	4.61	246	1.18e-36	5.89e-35	35.9
9	33383179	33402682	19504	-	ENSG00000165269	AQP7	protein_coding	chromosome	aquaporin 7 [Source:HGNC Symbol;Acc:HGNC:640]	ENSG00000165269.13	AQP7	364	-5.41	6.69	246	1.18e-36	5.89e-35	35.9
7	128350325	128361685	11361	-	ENSG00000224940	PRRT4	protein_coding	chromosome	proline rich transmembrane protein 4 [Source:HGNC Symbol;Acc:HGNC:37280]	ENSG00000224940.8	PRRT4	401399	-5.1	2.35	246	1.19e-36	5.92e-35	35.9
11	58640426	58731974	91549	-	ENSG00000149124	GLYAT	protein_coding	chromosome	glycine-N-acyltransferase [Source:HGNC Symbol;Acc:HGNC:13734]	ENSG00000149124.11	GLYAT	10249	-6.52	4.26	246	1.31e-36	6.46e-35	35.9
13	51767993	51804162	36170	-	ENSG00000102796	DHRS12	protein_coding	chromosome	dehydrogenase/reductase 12 [Source:HGNC Symbol;Acc:HGNC:25832]	ENSG00000102796.11	DHRS12	79758	-2.12	3.86	246	1.33e-36	6.57e-35	35.9
11	19224063	19241620	17558	-	ENSG00000129173	E2F8	protein_coding	chromosome	E2F transcription factor 8 [Source:HGNC Symbol;Acc:HGNC:24727]	ENSG00000129173.13	E2F8	79733	4.57	2.21	245	1.46e-36	7.18e-35	35.8
22	45344063	45413619	69557	-	ENSG00000077935	SMC1B	protein_coding	chromosome	structural maintenance of chromosomes 1B [Source:HGNC Symbol;Acc:HGNC:11112]	ENSG00000077935.17	SMC1B	27127	5.83	2.78	245	1.64e-36	8.06e-35	35.8
6	44387706	44450425	62720	+	ENSG00000096401	CDC5L	protein_coding	chromosome	cell division cycle 5 like [Source:HGNC Symbol;Acc:HGNC:1743]	ENSG00000096401.8	CDC5L	988	1.58	6.74	245	1.71e-36	8.37e-35	35.8
18	2655738	2805017	149280	+	ENSG00000101596	SMCHD1	protein_coding	chromosome	structural maintenance of chromosomes flexible hinge domain containing 1 [Source:HGNC Symbol;Acc:HGNC:29090]	ENSG00000101596.15	SMCHD1	23347	2.56	7.28	244	2.01e-36	9.78e-35	35.7
12	26905181	26938326	33146	-	ENSG00000064102	INTS13	protein_coding	chromosome	integrator complex subunit 13 [Source:HGNC Symbol;Acc:HGNC:20174]	ENSG00000064102.15	INTS13	55726	1.88	5.36	244	2.08e-36	1.01e-34	35.7
13	24307166	24322535	15370	+	ENSG00000240654	C1QTNF9	protein_coding	chromosome	C1q and TNF related 9 [Source:HGNC Symbol;Acc:HGNC:28732]	ENSG00000240654.6	C1QTNF9	338872	-4.17	0.867	244	2.14e-36	1.04e-34	35.7
2	106093303	106194339	101037	-	ENSG00000115652	UXS1	protein_coding	chromosome	UDP-glucuronate decarboxylase 1 [Source:HGNC Symbol;Acc:HGNC:17729]	ENSG00000115652.14	UXS1	80146	1.85	5.23	244	2.23e-36	1.08e-34	35.7
14	38254000	38256093	2094	-	ENSG00000176435	CLEC14A	protein_coding	chromosome	C-type lectin domain containing 14A [Source:HGNC Symbol;Acc:HGNC:19832]	ENSG00000176435.7	CLEC14A	161198	-3.03	5.03	243	2.42e-36	1.17e-34	35.6
1	53242364	53328469	86106	-	ENSG00000157193	LRP8	protein_coding	chromosome	LDL receptor related protein 8 [Source:HGNC Symbol;Acc:HGNC:6700]	ENSG00000157193.18	LRP8	7804	2.98	4.53	243	2.49e-36	1.19e-34	35.6
10	68721012	68792377	71366	+	ENSG00000060339	CCAR1	protein_coding	chromosome	cell division cycle and apoptosis regulator 1 [Source:HGNC Symbol;Acc:HGNC:24236]	ENSG00000060339.14	CCAR1	55749	2.57	7.11	243	2.49e-36	1.19e-34	35.6
4	173369969	173377532	7564	+	ENSG00000164105	SAP30	protein_coding	chromosome	Sin3A associated protein 30 [Source:HGNC Symbol;Acc:HGNC:10532]	ENSG00000164105.4	SAP30	8819	2.97	4.25	243	2.62e-36	1.25e-34	35.6
17	28577565	28599025	21461	-	ENSG00000076382	SPAG5	protein_coding	chromosome	sperm associated antigen 5 [Source:HGNC Symbol;Acc:HGNC:13452]	ENSG00000076382.17	SPAG5	10615	2.47	4.24	242	2.9e-36	1.38e-34	35.5
12	25205246	25250936	45691	-	ENSG00000133703	KRAS	protein_coding	chromosome	KRAS proto-oncogene, GTPase [Source:HGNC Symbol;Acc:HGNC:6407]	ENSG00000133703.12	KRAS	3845	1.91	5.67	242	3.12e-36	1.48e-34	35.5
6	150061053	150069121	8069	-	ENSG00000131019	ULBP3	protein_coding	chromosome	UL16 binding protein 3 [Source:HGNC Symbol;Acc:HGNC:14895]	ENSG00000131019.11	ULBP3	79465	4.38	6	242	3.25e-36	1.54e-34	35.5
7	128739292	128773400	34109	+	ENSG00000128595	CALU	protein_coding	chromosome	calumenin [Source:HGNC Symbol;Acc:HGNC:1458]	ENSG00000128595.17	CALU	813	1.9	8.18	241	3.91e-36	1.85e-34	35.4
11	18266260	18269977	3718	+	ENSG00000173432	SAA1	protein_coding	chromosome	serum amyloid A1 [Source:HGNC Symbol;Acc:HGNC:10513]	ENSG00000173432.12	SAA1	6288	-4.85	9.37	241	3.93e-36	1.85e-34	35.4
20	34872146	34927962	55817	+	ENSG00000131069	ACSS2	protein_coding	chromosome	acyl-CoA synthetase short chain family member 2 [Source:HGNC Symbol;Acc:HGNC:15814]	ENSG00000131069.20	ACSS2	55902	-2.06	6.32	241	4.11e-36	1.93e-34	35.4
9	33921693	34048949	127257	-	ENSG00000137073	UBAP2	protein_coding	chromosome	ubiquitin associated protein 2 [Source:HGNC Symbol;Acc:HGNC:14185]	ENSG00000137073.21	UBAP2	55833	2.03	5.98	241	4.24e-36	1.99e-34	35.4
3	186567403	186585800	18398	+	ENSG00000090520	DNAJB11	protein_coding	chromosome	DnaJ heat shock protein family (Hsp40) member B11 [Source:HGNC Symbol;Acc:HGNC:14889]	ENSG00000090520.11	DNAJB11	51726	1.69	6.39	240	4.54e-36	2.12e-34	35.3
20	36996349	37095997	99649	-	ENSG00000080839	RBL1	protein_coding	chromosome	RB transcriptional corepressor like 1 [Source:HGNC Symbol;Acc:HGNC:9893]	ENSG00000080839.12	RBL1	5933	2.59	4.57	240	4.56e-36	2.13e-34	35.3
6	137867214	137883312	16099	+	ENSG00000118503	TNFAIP3	protein_coding	chromosome	TNF alpha induced protein 3 [Source:HGNC Symbol;Acc:HGNC:11896]	ENSG00000118503.15	TNFAIP3	7128	2.61	5.41	240	4.9e-36	2.28e-34	35.3
12	27243968	27325959	81992	+	ENSG00000211455	STK38L	protein_coding	chromosome	serine/threonine kinase 38 like [Source:HGNC Symbol;Acc:HGNC:17848]	ENSG00000211455.8	STK38L	23012	3.3	6.77	240	5.4e-36	2.5e-34	35.3
1	219968600	220046530	77931	-	ENSG00000136628	EPRS	protein_coding	chromosome	glutamyl-prolyl-tRNA synthetase [Source:HGNC Symbol;Acc:HGNC:3418]	ENSG00000136628.18	EPRS	2058	1.46	7.94	239	6.29e-36	2.91e-34	35.2
22	20115938	20127355	11418	+	ENSG00000099901	RANBP1	protein_coding	chromosome	RAN binding protein 1 [Source:HGNC Symbol;Acc:HGNC:9847]	ENSG00000099901.17	RANBP1	5902	1.68	6.33	239	6.36e-36	2.93e-34	35.2
12	49366584	49527424	160841	+	ENSG00000123352	SPATS2	protein_coding	chromosome	spermatogenesis associated serine rich 2 [Source:HGNC Symbol;Acc:HGNC:18650]	ENSG00000123352.17	SPATS2	65244	2.6	5.11	239	6.96e-36	3.2e-34	35.2
20	43667019	43716495	49477	+	ENSG00000101057	MYBL2	protein_coding	chromosome	MYB proto-oncogene like 2 [Source:HGNC Symbol;Acc:HGNC:7548]	ENSG00000101057.16	MYBL2	4605	4.55	5.05	238	7.01e-36	3.22e-34	35.2
2	112645939	112663825	17887	+	ENSG00000144136	SLC20A1	protein_coding	chromosome	solute carrier family 20 member 1 [Source:HGNC Symbol;Acc:HGNC:10946]	ENSG00000144136.11	SLC20A1	6574	1.53	5.49	238	7.09e-36	3.25e-34	35.1
5	160421855	160428739	6885	+	ENSG00000164611	PTTG1	protein_coding	chromosome	PTTG1 regulator of sister chromatid separation, securin [Source:HGNC Symbol;Acc:HGNC:9690]	ENSG00000164611.13	PTTG1	9232	3.22	4.01	238	7.42e-36	3.39e-34	35.1
1	78649796	78664078	14283	+	ENSG00000137965	IFI44	protein_coding	chromosome	interferon induced protein 44 [Source:HGNC Symbol;Acc:HGNC:16938]	ENSG00000137965.11	IFI44	10561	2.68	6.33	238	7.44e-36	3.39e-34	35.1
18	59899948	59904306	4359	+	ENSG00000141682	PMAIP1	protein_coding	chromosome	phorbol-12-myristate-13-acetate-induced protein 1 [Source:HGNC Symbol;Acc:HGNC:9108]	ENSG00000141682.11	PMAIP1	5366	3.64	3.82	238	8.01e-36	3.64e-34	35.1
5	138178719	138187723	9005	+	ENSG00000112984	KIF20A	protein_coding	chromosome	kinesin family member 20A [Source:HGNC Symbol;Acc:HGNC:9787]	ENSG00000112984.12	KIF20A	10112	4.26	4.33	238	8.3e-36	3.76e-34	35.1
11	124919205	124936412	17208	-	ENSG00000165478	HEPACAM	protein_coding	chromosome	hepatic and glial cell adhesion molecule [Source:HGNC Symbol;Acc:HGNC:26361]	ENSG00000165478.7	HEPACAM	220296	-5.51	3.63	238	8.41e-36	3.8e-34	35.1
11	33077188	33162371	85184	-	ENSG00000176102	CSTF3	protein_coding	chromosome	cleavage stimulation factor subunit 3 [Source:HGNC Symbol;Acc:HGNC:2485]	ENSG00000176102.13	CSTF3	1479	1.8	5.3	238	8.69e-36	3.9e-34	35.1
15	89664367	89679427	15061	-	ENSG00000166819	PLIN1	protein_coding	chromosome	perilipin 1 [Source:HGNC Symbol;Acc:HGNC:9076]	ENSG00000166819.12	PLIN1	5346	-6.74	9.38	238	8.66e-36	3.9e-34	35.1
11	102347211	102378670	31460	+	ENSG00000110330	BIRC2	protein_coding	chromosome	baculoviral IAP repeat containing 2 [Source:HGNC Symbol;Acc:HGNC:590]	ENSG00000110330.8	BIRC2	329	2.19	6.43	237	8.8e-36	3.94e-34	35.1
8	119833976	119855894	21919	-	ENSG00000136982	DSCC1	protein_coding	chromosome	DNA replication and sister chromatid cohesion 1 [Source:HGNC Symbol;Acc:HGNC:24453]	ENSG00000136982.6	DSCC1	79075	2.3	3.55	237	9.56e-36	4.27e-34	35
17	30831966	30895869	63904	+	ENSG00000176208	ATAD5	protein_coding	chromosome	ATPase family AAA domain containing 5 [Source:HGNC Symbol;Acc:HGNC:25752]	ENSG00000176208.9	ATAD5	79915	3.12	4.19	237	9.85e-36	4.39e-34	35
1	62436297	62451804	15508	+	ENSG00000162607	USP1	protein_coding	chromosome	ubiquitin specific peptidase 1 [Source:HGNC Symbol;Acc:HGNC:12607]	ENSG00000162607.13	USP1	7398	2.21	6.9	237	9.92e-36	4.41e-34	35
16	31873807	31917357	43551	+	ENSG00000185947	ZNF267	protein_coding	chromosome	zinc finger protein 267 [Source:HGNC Symbol;Acc:HGNC:13060]	ENSG00000185947.15	ZNF267	10308	2.63	5.6	237	1.08e-35	4.79e-34	35
X	123600561	123733056	132496	-	ENSG00000125676	THOC2	protein_coding	chromosome	THO complex 2 [Source:HGNC Symbol;Acc:HGNC:19073]	ENSG00000125676.20	THOC2	57187	1.84	7.18	236	1.12e-35	4.94e-34	35
17	10699015	10730316	31302	-	ENSG00000187824	TMEM220	protein_coding	chromosome	transmembrane protein 220 [Source:HGNC Symbol;Acc:HGNC:33757]	ENSG00000187824.8	TMEM220	388335	-2.32	3.37	236	1.15e-35	5.08e-34	34.9
CHR_HSCHR19_5_CTG2	859680	863666	3987	+	ENSG00000274619	CFD	protein_coding	chromosome	complement factor D [Source:HGNC Symbol;Acc:HGNC:2771]	ENSG00000274619.2	CFD	1675	-6.53	7.93	236	1.27e-35	5.59e-34	34.9
1	37692481	37709719	17239	+	ENSG00000134690	CDCA8	protein_coding	chromosome	cell division cycle associated 8 [Source:HGNC Symbol;Acc:HGNC:14629]	ENSG00000134690.11	CDCA8	55143	3.76	3.96	236	1.31e-35	5.76e-34	34.9
5	157395534	157575775	180242	-	ENSG00000135074	ADAM19	protein_coding	chromosome	ADAM metallopeptidase domain 19 [Source:HGNC Symbol;Acc:HGNC:197]	ENSG00000135074.15	ADAM19	8728	2.45	4.39	236	1.39e-35	6.07e-34	34.9
9	35673918	35681159	7242	+	ENSG00000107159	CA9	protein_coding	chromosome	carbonic anhydrase 9 [Source:HGNC Symbol;Acc:HGNC:1383]	ENSG00000107159.13	CA9	768	8.23	3.31	235	1.4e-35	6.13e-34	34.9
14	96797382	96931722	134341	+	ENSG00000100749	VRK1	protein_coding	chromosome	VRK serine/threonine kinase 1 [Source:HGNC Symbol;Acc:HGNC:12718]	ENSG00000100749.8	VRK1	7443	2.06	4.72	235	1.41e-35	6.13e-34	34.9
X	154762742	154777689	14948	+	ENSG00000130826	DKC1	protein_coding	chromosome	dyskerin pseudouridine synthase 1 [Source:HGNC Symbol;Acc:HGNC:2890]	ENSG00000130826.18	DKC1	1736	1.84	6.57	235	1.43e-35	6.21e-34	34.8
21	37607373	38121345	513973	-	ENSG00000157542	KCNJ6	protein_coding	chromosome	potassium voltage-gated channel subfamily J member 6 [Source:HGNC Symbol;Acc:HGNC:6267]	ENSG00000157542.11	KCNJ6	3763	5.41	4.55	235	1.53e-35	6.64e-34	34.8
17	21238870	21253410	14541	-	ENSG00000274180	NATD1	protein_coding	chromosome	N-acetyltransferase domain containing 1 [Source:HGNC Symbol;Acc:HGNC:30770]	ENSG00000274180.1	NATD1	256302	-3.46	5.06	234	1.84e-35	7.97e-34	34.7
1	203340628	203351758	11131	-	ENSG00000122176	FMOD	protein_coding	chromosome	fibromodulin [Source:HGNC Symbol;Acc:HGNC:3774]	ENSG00000122176.12	FMOD	2331	-3.36	7.45	234	1.86e-35	8.02e-34	34.7
6	27890382	27893106	2725	-	ENSG00000197153	HIST1H3J	protein_coding	chromosome	histone cluster 1 H3 family member j [Source:HGNC Symbol;Acc:HGNC:4774]	ENSG00000197153.4	HIST1H3J	8356	5.82	0.496	234	1.99e-35	8.55e-34	34.7
7	77537295	77640069	102775	+	ENSG00000127947	PTPN12	protein_coding	chromosome	protein tyrosine phosphatase non-receptor type 12 [Source:HGNC Symbol;Acc:HGNC:9645]	ENSG00000127947.16	PTPN12	5782	4.37	6.95	234	2.04e-35	8.74e-34	34.7
1	224227334	224330189	102856	-	ENSG00000143748	NVL	protein_coding	chromosome	nuclear VCP like [Source:HGNC Symbol;Acc:HGNC:8070]	ENSG00000143748.18	NVL	4931	3.15	5.32	234	2.17e-35	9.3e-34	34.7
19	29811991	29824312	12322	+	ENSG00000105173	CCNE1	protein_coding	chromosome	cyclin E1 [Source:HGNC Symbol;Acc:HGNC:1589]	ENSG00000105173.14	CCNE1	898	3.27	2.9	233	2.24e-35	9.56e-34	34.6
2	152651593	152717997	66405	-	ENSG00000196504	PRPF40A	protein_coding	chromosome	pre-mRNA processing factor 40 homolog A [Source:HGNC Symbol;Acc:HGNC:16463]	ENSG00000196504.16	PRPF40A	55660	3.34	7.83	233	2.3e-35	9.81e-34	34.6
8	27809624	27838082	28459	-	ENSG00000168078	PBK	protein_coding	chromosome	PDZ binding kinase [Source:HGNC Symbol;Acc:HGNC:18282]	ENSG00000168078.10	PBK	55872	4.32	3.71	233	2.65e-35	1.13e-33	34.6
3	133598175	133662380	64206	-	ENSG00000163781	TOPBP1	protein_coding	chromosome	DNA topoisomerase II binding protein 1 [Source:HGNC Symbol;Acc:HGNC:17008]	ENSG00000163781.14	TOPBP1	11073	1.62	6.07	232	2.98e-35	1.26e-33	34.5
17	42402449	42423256	20808	-	ENSG00000177469	CAVIN1	protein_coding	chromosome	caveolae associated protein 1 [Source:HGNC Symbol;Acc:HGNC:9688]	ENSG00000177469.13	CAVIN1	284119	-2.73	8.96	232	3.01e-35	1.27e-33	34.5
1	118883046	118989556	106511	-	ENSG00000092607	TBX15	protein_coding	chromosome	T-box transcription factor 15 [Source:HGNC Symbol;Acc:HGNC:11594]	ENSG00000092607.15	TBX15	6913	-2.73	4.28	232	3.07e-35	1.3e-33	34.5
6	57314805	57646850	332046	+	ENSG00000146143	PRIM2	protein_coding	chromosome	DNA primase subunit 2 [Source:HGNC Symbol;Acc:HGNC:9370]	ENSG00000146143.19	PRIM2	5558	1.77	4.16	232	3.14e-35	1.32e-33	34.5
19	35124513	35142451	17939	-	ENSG00000153902	LGI4	protein_coding	chromosome	leucine rich repeat LGI family member 4 [Source:HGNC Symbol;Acc:HGNC:18712]	ENSG00000153902.14	LGI4	163175	-3.14	3.24	232	3.3e-35	1.39e-33	34.5
4	76306026	76311599	5574	+	ENSG00000118804	STBD1	protein_coding	chromosome	starch binding domain 1 [Source:HGNC Symbol;Acc:HGNC:24854]	ENSG00000118804.8	STBD1	8987	-4.27	5.05	232	3.34e-35	1.4e-33	34.5
3	139355600	139389680	34081	-	ENSG00000184432	COPB2	protein_coding	chromosome	coatomer protein complex subunit beta 2 [Source:HGNC Symbol;Acc:HGNC:2232]	ENSG00000184432.10	COPB2	9276	1.38	7.79	231	3.59e-35	1.5e-33	34.4
10	27154824	27186924	32101	+	ENSG00000120539	MASTL	protein_coding	chromosome	microtubule associated serine/threonine kinase like [Source:HGNC Symbol;Acc:HGNC:19042]	ENSG00000120539.14	MASTL	84930	2.16	4.71	231	3.63e-35	1.51e-33	34.4
6	136231024	136250335	19312	-	ENSG00000146410	MTFR2	protein_coding	chromosome	mitochondrial fission regulator 2 [Source:HGNC Symbol;Acc:HGNC:21115]	ENSG00000146410.12	MTFR2	113115	3.56	1.79	231	3.75e-35	1.56e-33	34.4
6	152697895	152724567	26673	+	ENSG00000120279	MYCT1	protein_coding	chromosome	MYC target 1 [Source:HGNC Symbol;Acc:HGNC:23172]	ENSG00000120279.6	MYCT1	80177	-2.42	3.85	231	3.8e-35	1.58e-33	34.4
4	73073376	73258798	185423	-	ENSG00000132466	ANKRD17	protein_coding	chromosome	ankyrin repeat domain 17 [Source:HGNC Symbol;Acc:HGNC:23575]	ENSG00000132466.19	ANKRD17	26057	1.88	7.49	231	3.88e-35	1.6e-33	34.4
8	97644184	97730260	86077	+	ENSG00000147649	MTDH	protein_coding	chromosome	metadherin [Source:HGNC Symbol;Acc:HGNC:29608]	ENSG00000147649.10	MTDH	92140	2.39	7.99	231	4.03e-35	1.66e-33	34.4
17	40287879	40304657	16779	+	ENSG00000094804	CDC6	protein_coding	chromosome	cell division cycle 6 [Source:HGNC Symbol;Acc:HGNC:1744]	ENSG00000094804.12	CDC6	990	2.9	3.81	230	4.63e-35	1.91e-33	34.3
1	247121975	247172016	50042	-	ENSG00000196418	ZNF124	protein_coding	chromosome	zinc finger protein 124 [Source:HGNC Symbol;Acc:HGNC:12907]	ENSG00000196418.12	ZNF124	7678	2.65	4.45	230	4.65e-35	1.91e-33	34.3
3	183253253	183298504	45252	+	ENSG00000176597	B3GNT5	protein_coding	chromosome	UDP-GlcNAc:betaGal beta-1,3-N-acetylglucosaminyltransferase 5 [Source:HGNC Symbol;Acc:HGNC:15684]	ENSG00000176597.12	B3GNT5	84002	2.25	4.88	230	4.66e-35	1.91e-33	34.3
15	23685400	23687305	1906	-	ENSG00000182636	NDN	protein_coding	chromosome	necdin, MAGE family member [Source:HGNC Symbol;Acc:HGNC:7675]	ENSG00000182636.8	NDN	4692	-3.13	4.9	230	4.71e-35	1.92e-33	34.3
1	222557902	222589933	32032	-	ENSG00000143498	TAF1A	protein_coding	chromosome	TATA-box binding protein associated factor, RNA polymerase I subunit A [Source:HGNC Symbol;Acc:HGNC:11532]	ENSG00000143498.18	TAF1A	9015	1.76	3.09	230	4.86e-35	1.98e-33	34.3
15	43826980	43868412	41433	+	ENSG00000092470	WDR76	protein_coding	chromosome	WD repeat domain 76 [Source:HGNC Symbol;Acc:HGNC:25773]	ENSG00000092470.12	WDR76	79968	2.05	3.86	230	4.92e-35	2e-33	34.3
6	26031594	26032099	506	-	ENSG00000286522	HIST1H3B	protein_coding	chromosome	histone cluster 1 H3 family member b [Source:HGNC Symbol;Acc:HGNC:4776]	ENSG00000286522.1	HIST1H3B	8358	8.59	5.26	230	5.05e-35	2.05e-33	34.3
5	115267190	115296693	29504	-	ENSG00000164221	CCDC112	protein_coding	chromosome	coiled-coil domain containing 112 [Source:HGNC Symbol;Acc:HGNC:28599]	ENSG00000164221.13	CCDC112	153733	2.45	4.57	230	5.15e-35	2.09e-33	34.3
17	61681266	61863521	182256	-	ENSG00000136492	BRIP1	protein_coding	chromosome	BRCA1 interacting protein C-terminal helicase 1 [Source:HGNC Symbol;Acc:HGNC:20473]	ENSG00000136492.8	BRIP1	83990	2.55	3.99	230	5.2e-35	2.1e-33	34.3
17	59707192	59842255	135064	+	ENSG00000062716	VMP1	protein_coding	chromosome	vacuole membrane protein 1 [Source:HGNC Symbol;Acc:HGNC:29559]	ENSG00000062716.13	VMP1	81671	1.76	8.04	229	5.61e-35	2.26e-33	34.3
1	78619922	78646145	26224	+	ENSG00000137959	IFI44L	protein_coding	chromosome	interferon induced protein 44 like [Source:HGNC Symbol;Acc:HGNC:17817]	ENSG00000137959.16	IFI44L	10964	3.3	6.79	229	5.75e-35	2.31e-33	34.2
1	89052319	89065230	12912	-	ENSG00000117228	GBP1	protein_coding	chromosome	guanylate binding protein 1 [Source:HGNC Symbol;Acc:HGNC:4182]	ENSG00000117228.10	GBP1	2633	2.84	7.3	229	5.88e-35	2.36e-33	34.2
17	48724763	48729178	4416	-	ENSG00000159184	HOXB13	protein_coding	chromosome	homeobox B13 [Source:HGNC Symbol;Acc:HGNC:5112]	ENSG00000159184.7	HOXB13	10481	5.49	2.42	229	6.1e-35	2.44e-33	34.2
16	55802851	55833337	30487	-	ENSG00000198848	CES1	protein_coding	chromosome	carboxylesterase 1 [Source:HGNC Symbol;Acc:HGNC:1863]	ENSG00000198848.12	CES1	1066	-6.15	6.22	229	6.72e-35	2.68e-33	34.2
2	190880827	190965552	84726	+	ENSG00000115419	GLS	protein_coding	chromosome	glutaminase [Source:HGNC Symbol;Acc:HGNC:4331]	ENSG00000115419.12	GLS	2744	2.76	7.28	229	6.81e-35	2.71e-33	34.2
20	5950652	5998977	48326	+	ENSG00000125885	MCM8	protein_coding	chromosome	minichromosome maintenance 8 homologous recombination repair factor [Source:HGNC Symbol;Acc:HGNC:16147]	ENSG00000125885.13	MCM8	84515	1.79	4.46	229	6.89e-35	2.74e-33	34.2
5	111496033	111512590	16558	-	ENSG00000164211	STARD4	protein_coding	chromosome	StAR related lipid transfer domain containing 4 [Source:HGNC Symbol;Acc:HGNC:18058]	ENSG00000164211.13	STARD4	134429	2.36	2.95	228	7.22e-35	2.86e-33	34.1
10	97584323	97612802	28480	+	ENSG00000241935	HOGA1	protein_coding	chromosome	4-hydroxy-2-oxoglutarate aldolase 1 [Source:HGNC Symbol;Acc:HGNC:25155]	ENSG00000241935.9	HOGA1	112817	-2.53	1.94	228	7.8e-35	3.09e-33	34.1
1	193121958	193254815	132858	+	ENSG00000134371	CDC73	protein_coding	chromosome	cell division cycle 73 [Source:HGNC Symbol;Acc:HGNC:16783]	ENSG00000134371.13	CDC73	79577	1.47	6.47	228	7.88e-35	3.11e-33	34.1
17	29560547	29567037	6491	-	ENSG00000168792	ABHD15	protein_coding	chromosome	abhydrolase domain containing 15 [Source:HGNC Symbol;Acc:HGNC:26971]	ENSG00000168792.5	ABHD15	116236	-2.5	4.48	228	8.16e-35	3.21e-33	34.1
11	78063861	78068351	4491	+	ENSG00000151365	THRSP	protein_coding	chromosome	thyroid hormone responsive [Source:HGNC Symbol;Acc:HGNC:11800]	ENSG00000151365.2	THRSP	7069	-6.13	7.49	228	8.41e-35	3.31e-33	34.1
4	151102751	151325632	222882	-	ENSG00000109686	SH3D19	protein_coding	chromosome	SH3 domain containing 19 [Source:HGNC Symbol;Acc:HGNC:30418]	ENSG00000109686.18	SH3D19	152503	-2.14	6.97	227	8.94e-35	3.51e-33	34
14	20684177	20698971	14795	+	ENSG00000214274	ANG	protein_coding	chromosome	angiogenin [Source:HGNC Symbol;Acc:HGNC:483]	ENSG00000214274.9	ANG	283	-2.33	3.86	227	9.02e-35	3.53e-33	34
21	33503931	33543491	39561	-	ENSG00000159131	GART	protein_coding	chromosome	phosphoribosylglycinamide formyltransferase, phosphoribosylglycinamide synthetase, phosphoribosylaminoimidazole synthetase [Source:HGNC Symbol;Acc:HGNC:4163]	ENSG00000159131.17	GART	2618	1.48	6.2	227	9.1e-35	3.55e-33	34
7	26173057	26201529	28473	-	ENSG00000122566	HNRNPA2B1	protein_coding	chromosome	heterogeneous nuclear ribonucleoprotein A2/B1 [Source:HGNC Symbol;Acc:HGNC:5033]	ENSG00000122566.21	HNRNPA2B1	3181	1.54	9.58	227	9.28e-35	3.61e-33	34
12	120640552	120667324	26773	+	ENSG00000157782	CABP1	protein_coding	chromosome	calcium binding protein 1 [Source:HGNC Symbol;Acc:HGNC:1384]	ENSG00000157782.9	CABP1	9478	-3.24	1.21	227	9.45e-35	3.67e-33	34
12	119685791	119877320	191530	-	ENSG00000122966	CIT	protein_coding	chromosome	citron rho-interacting serine/threonine kinase [Source:HGNC Symbol;Acc:HGNC:1985]	ENSG00000122966.16	CIT	11113	2.93	4.3	227	1.05e-34	4.06e-33	34
15	84655129	84658563	3435	-	ENSG00000197696	NMB	protein_coding	chromosome	neuromedin B [Source:HGNC Symbol;Acc:HGNC:7842]	ENSG00000197696.10	NMB	4828	-3.72	4.38	227	1.06e-34	4.12e-33	34
3	15601341	15722311	120971	+	ENSG00000169814	BTD	protein_coding	chromosome	biotinidase [Source:HGNC Symbol;Acc:HGNC:1122]	ENSG00000169814.14	BTD	686	-1.69	5.08	227	1.1e-34	4.25e-33	34
17	4143168	4187310	44143	+	ENSG00000167740	CYB5D2	protein_coding	chromosome	cytochrome b5 domain containing 2 [Source:HGNC Symbol;Acc:HGNC:28471]	ENSG00000167740.9	CYB5D2	124936	-2.08	4.26	226	1.21e-34	4.67e-33	33.9
3	160256986	160399880	142895	-	ENSG00000068885	IFT80	protein_coding	chromosome	intraflagellar transport 80 [Source:HGNC Symbol;Acc:HGNC:29262]	ENSG00000068885.15	IFT80	57560	2.37	5.26	226	1.25e-34	4.81e-33	33.9
11	93144174	93197991	53818	-	ENSG00000180773	SLC36A4	protein_coding	chromosome	solute carrier family 36 member 4 [Source:HGNC Symbol;Acc:HGNC:19660]	ENSG00000180773.15	SLC36A4	120103	2.12	4.12	226	1.36e-34	5.22e-33	33.9
3	122527924	122564577	36654	-	ENSG00000138496	PARP9	protein_coding	chromosome	poly(ADP-ribose) polymerase family member 9 [Source:HGNC Symbol;Acc:HGNC:24118]	ENSG00000138496.16	PARP9	83666	1.75	6.58	225	1.43e-34	5.47e-33	33.8
2	47695530	47810101	114572	+	ENSG00000116062	MSH6	protein_coding	chromosome	mutS homolog 6 [Source:HGNC Symbol;Acc:HGNC:7329]	ENSG00000116062.15	MSH6	2956	1.64	6.44	225	1.55e-34	5.91e-33	33.8
1	197153680	197200542	46863	-	ENSG00000177888	ZBTB41	protein_coding	chromosome	zinc finger and BTB domain containing 41 [Source:HGNC Symbol;Acc:HGNC:24819]	ENSG00000177888.7	ZBTB41	360023	2.5	6.33	225	1.75e-34	6.66e-33	33.8
7	116287380	116508541	221162	+	ENSG00000105971	CAV2	protein_coding	chromosome	caveolin 2 [Source:HGNC Symbol;Acc:HGNC:1528]	ENSG00000105971.15	CAV2	858	-2.65	7.13	225	1.75e-34	6.67e-33	33.8
12	47734363	47771040	36678	-	ENSG00000079337	RAPGEF3	protein_coding	chromosome	Rap guanine nucleotide exchange factor 3 [Source:HGNC Symbol;Acc:HGNC:16629]	ENSG00000079337.16	RAPGEF3	10411	-3.12	4.92	225	1.79e-34	6.78e-33	33.7
21	32733899	32771792	37894	-	ENSG00000159086	PAXBP1	protein_coding	chromosome	PAX3 and PAX7 binding protein 1 [Source:HGNC Symbol;Acc:HGNC:13579]	ENSG00000159086.15	PAXBP1	94104	2.2	5.73	224	1.85e-34	6.99e-33	33.7
9	104094260	104141419	47160	+	ENSG00000136824	SMC2	protein_coding	chromosome	structural maintenance of chromosomes 2 [Source:HGNC Symbol;Acc:HGNC:14011]	ENSG00000136824.19	SMC2	10592	2.35	6.27	224	1.89e-34	7.15e-33	33.7
17	7459366	7484263	24898	-	ENSG00000174282	ZBTB4	protein_coding	chromosome	zinc finger and BTB domain containing 4 [Source:HGNC Symbol;Acc:HGNC:23847]	ENSG00000174282.12	ZBTB4	57659	-2.07	6.83	224	1.93e-34	7.25e-33	33.7
5	128257909	128659185	401277	-	ENSG00000138829	FBN2	protein_coding	chromosome	fibrillin 2 [Source:HGNC Symbol;Acc:HGNC:3604]	ENSG00000138829.12	FBN2	2201	4.94	3.67	224	1.98e-34	7.45e-33	33.7
14	95407266	95475836	68571	-	ENSG00000176438	SYNE3	protein_coding	chromosome	spectrin repeat containing nuclear envelope family member 3 [Source:HGNC Symbol;Acc:HGNC:19861]	ENSG00000176438.12	SYNE3	161176	-2.45	5.83	224	2.02e-34	7.57e-33	33.7
9	15163622	15307360	143739	-	ENSG00000155158	TTC39B	protein_coding	chromosome	tetratricopeptide repeat domain 39B [Source:HGNC Symbol;Acc:HGNC:23704]	ENSG00000155158.20	TTC39B	158219	2.07	4.84	223	2.36e-34	8.84e-33	33.6
8	103398635	103415189	16555	-	ENSG00000164933	SLC25A32	protein_coding	chromosome	solute carrier family 25 member 32 [Source:HGNC Symbol;Acc:HGNC:29683]	ENSG00000164933.12	SLC25A32	81034	1.77	5.11	223	2.37e-34	8.84e-33	33.6
3	182938074	182985953	47880	-	ENSG00000043093	DCUN1D1	protein_coding	chromosome	defective in cullin neddylation 1 domain containing 1 [Source:HGNC Symbol;Acc:HGNC:18184]	ENSG00000043093.15	DCUN1D1	54165	2.92	6.3	223	2.54e-34	9.41e-33	33.6
5	34915677	34925996	10320	+	ENSG00000113460	BRIX1	protein_coding	chromosome	biogenesis of ribosomes BRX1 [Source:HGNC Symbol;Acc:HGNC:24170]	ENSG00000113460.13	BRIX1	55299	2.09	5.65	223	2.53e-34	9.41e-33	33.6
12	56118250	56144671	26422	+	ENSG00000139641	ESYT1	protein_coding	chromosome	extended synaptotagmin 1 [Source:HGNC Symbol;Acc:HGNC:29534]	ENSG00000139641.12	ESYT1	23344	-2.23	7.49	223	2.54e-34	9.41e-33	33.6
19	17249171	17282786	33616	-	ENSG00000130307	USHBP1	protein_coding	chromosome	USH1 protein network component harmonin binding protein 1 [Source:HGNC Symbol;Acc:HGNC:24058]	ENSG00000130307.12	USHBP1	83878	-2.92	3.19	223	2.89e-34	1.07e-32	33.5
6	27133042	27135291	2250	+	ENSG00000196787	HIST1H2AG	protein_coding	chromosome	histone cluster 1 H2A family member g [Source:HGNC Symbol;Acc:HGNC:4737]	ENSG00000196787.3	HIST1H2AG	8969	4.83	4.47	222	3.06e-34	1.13e-32	33.5
4	128061286	128222931	161646	+	ENSG00000138709	LARP1B	protein_coding	chromosome	La ribonucleoprotein domain family member 1B [Source:HGNC Symbol;Acc:HGNC:24704]	ENSG00000138709.19	LARP1B	55132	1.54	5.27	222	3.06e-34	1.13e-32	33.5
10	111077029	111080907	3879	+	ENSG00000150594	ADRA2A	protein_coding	chromosome	adrenoceptor alpha 2A [Source:HGNC Symbol;Acc:HGNC:281]	ENSG00000150594.7	ADRA2A	150	-3.93	5.2	222	3.06e-34	1.13e-32	33.5
2	9403475	9423547	20073	-	ENSG00000119185	ITGB1BP1	protein_coding	chromosome	integrin subunit beta 1 binding protein 1 [Source:HGNC Symbol;Acc:HGNC:23927]	ENSG00000119185.12	ITGB1BP1	9270	-2.11	6.79	222	3.33e-34	1.22e-32	33.5
4	76033682	76041415	7734	-	ENSG00000169248	CXCL11	protein_coding	chromosome	C-X-C motif chemokine ligand 11 [Source:HGNC Symbol;Acc:HGNC:10638]	ENSG00000169248.13	CXCL11	6373	5.4	4.12	222	3.59e-34	1.32e-32	33.4
1	159062484	159147096	84613	-	ENSG00000163568	AIM2	protein_coding	chromosome	absent in melanoma 2 [Source:HGNC Symbol;Acc:HGNC:357]	ENSG00000163568.15	AIM2	9447	4.3	2.53	221	3.89e-34	1.42e-32	33.4
1	225486835	225653142	166308	-	ENSG00000154380	ENAH	protein_coding	chromosome	ENAH actin regulator [Source:HGNC Symbol;Acc:HGNC:18271]	ENSG00000154380.17	ENAH	55740	2.99	8.17	221	3.87e-34	1.42e-32	33.4
5	78997564	79236038	238475	-	ENSG00000132837	DMGDH	protein_coding	chromosome	dimethylglycine dehydrogenase [Source:HGNC Symbol;Acc:HGNC:24475]	ENSG00000132837.15	DMGDH	29958	-2.47	2.83	221	3.9e-34	1.42e-32	33.4
11	123069872	123195248	125377	-	ENSG00000166250	CLMP	protein_coding	chromosome	CXADR like membrane protein [Source:HGNC Symbol;Acc:HGNC:24039]	ENSG00000166250.12	CLMP	79827	-2.73	6.86	221	4.07e-34	1.48e-32	33.4
11	75759512	75801535	42024	+	ENSG00000062282	DGAT2	protein_coding	chromosome	diacylglycerol O-acyltransferase 2 [Source:HGNC Symbol;Acc:HGNC:16940]	ENSG00000062282.15	DGAT2	84649	-4.72	8.34	220	4.94e-34	1.79e-32	33.3
6	88609897	88963618	353722	-	ENSG00000111880	RNGTT	protein_coding	chromosome	RNA guanylyltransferase and 5'-phosphatase [Source:HGNC Symbol;Acc:HGNC:10073]	ENSG00000111880.16	RNGTT	8732	1.52	4.59	220	5.23e-34	1.89e-32	33.3
7	7156934	7248651	91718	+	ENSG00000106392	C1GALT1	protein_coding	chromosome	core 1 synthase, glycoprotein-N-acetylgalactosamine 3-beta-galactosyltransferase 1 [Source:HGNC Symbol;Acc:HGNC:24337]	ENSG00000106392.10	C1GALT1	56913	2.33	5.34	220	5.4e-34	1.95e-32	33.3
10	14838306	14871741	33436	+	ENSG00000187522	HSPA14	protein_coding	chromosome	heat shock protein family A (Hsp70) member 14 [Source:HGNC Symbol;Acc:HGNC:29526]	ENSG00000187522.16	HSPA14	51182	2.08	4.95	220	5.55e-34	2e-32	33.3
3	101648889	101677132	28244	-	ENSG00000066422	ZBTB11	protein_coding	chromosome	zinc finger and BTB domain containing 11 [Source:HGNC Symbol;Acc:HGNC:16740]	ENSG00000066422.5	ZBTB11	27107	1.23	5.51	220	5.62e-34	2.02e-32	33.3
3	122680839	122730840	50002	+	ENSG00000173193	PARP14	protein_coding	chromosome	poly(ADP-ribose) polymerase family member 14 [Source:HGNC Symbol;Acc:HGNC:29232]	ENSG00000173193.15	PARP14	54625	2.67	7.78	220	5.8e-34	2.08e-32	33.2
1	220690363	220699153	8791	+	ENSG00000162817	C1orf115	protein_coding	chromosome	chromosome 1 open reading frame 115 [Source:HGNC Symbol;Acc:HGNC:25873]	ENSG00000162817.7	C1orf115	79762	-2.6	6.03	219	6.06e-34	2.17e-32	33.2
2	218259496	218263861	4366	+	ENSG00000179921	GPBAR1	protein_coding	chromosome	G protein-coupled bile acid receptor 1 [Source:HGNC Symbol;Acc:HGNC:19680]	ENSG00000179921.15	GPBAR1	151306	-3.91	1.62	219	6.28e-34	2.24e-32	33.2
1	244408494	244451909	43416	-	ENSG00000035687	ADSS	protein_coding	chromosome	adenylosuccinate synthase [Source:HGNC Symbol;Acc:HGNC:292]	ENSG00000035687.10	ADSS	159	2.05	6.21	219	6.53e-34	2.33e-32	33.2
19	18782773	18791305	8533	-	ENSG00000105664	COMP	protein_coding	chromosome	cartilage oligomeric matrix protein [Source:HGNC Symbol;Acc:HGNC:2227]	ENSG00000105664.11	COMP	1311	4.01	5.01	219	6.6e-34	2.34e-32	33.2
1	145917714	145927678	9965	-	ENSG00000265241	RBM8A	protein_coding	chromosome	RNA binding motif protein 8A [Source:HGNC Symbol;Acc:HGNC:9905]	ENSG00000265241.6	RBM8A	9939	1.51	6.98	219	6.59e-34	2.34e-32	33.2
12	90963682	91005026	41345	-	ENSG00000083782	EPYC	protein_coding	chromosome	epiphycan [Source:HGNC Symbol;Acc:HGNC:3053]	ENSG00000083782.8	EPYC	1833	7.33	1.97	219	6.81e-34	2.4e-32	33.2
6	18223860	18264548	40689	-	ENSG00000124795	DEK	protein_coding	chromosome	DEK proto-oncogene [Source:HGNC Symbol;Acc:HGNC:2768]	ENSG00000124795.17	DEK	7913	2.24	8.19	219	6.8e-34	2.4e-32	33.2
1	230906243	230978875	72633	-	ENSG00000143643	TTC13	protein_coding	chromosome	tetratricopeptide repeat domain 13 [Source:HGNC Symbol;Acc:HGNC:26204]	ENSG00000143643.13	TTC13	79573	1.61	4.71	219	6.78e-34	2.4e-32	33.2
11	125096545	125111763	15219	-	ENSG00000150433	TMEM218	protein_coding	chromosome	transmembrane protein 218 [Source:HGNC Symbol;Acc:HGNC:27344]	ENSG00000150433.9	TMEM218	219854	-2.1	4.07	219	6.89e-34	2.42e-32	33.2
4	38823715	38856817	33103	-	ENSG00000174130	TLR6	protein_coding	chromosome	toll like receptor 6 [Source:HGNC Symbol;Acc:HGNC:16711]	ENSG00000174130.12	TLR6	10333	2.96	3.68	218	7.67e-34	2.69e-32	33.1
9	136673143	136687457	14315	-	ENSG00000169692	AGPAT2	protein_coding	chromosome	1-acylglycerol-3-phosphate O-acyltransferase 2 [Source:HGNC Symbol;Acc:HGNC:325]	ENSG00000169692.13	AGPAT2	10555	-4.33	7.39	218	7.83e-34	2.75e-32	33.1
1	40979688	41012565	32878	+	ENSG00000171793	CTPS1	protein_coding	chromosome	CTP synthase 1 [Source:HGNC Symbol;Acc:HGNC:2519]	ENSG00000171793.16	CTPS1	1503	2.02	5.22	218	7.95e-34	2.78e-32	33.1
14	74056847	74084492	27646	-	ENSG00000119711	ALDH6A1	protein_coding	chromosome	aldehyde dehydrogenase 6 family member A1 [Source:HGNC Symbol;Acc:HGNC:7179]	ENSG00000119711.13	ALDH6A1	4329	-1.88	5.88	218	7.99e-34	2.79e-32	33.1
2	8852690	9003709	151020	-	ENSG00000143797	MBOAT2	protein_coding	chromosome	membrane bound O-acyltransferase domain containing 2 [Source:HGNC Symbol;Acc:HGNC:25193]	ENSG00000143797.12	MBOAT2	129642	1.89	5.33	218	8.06e-34	2.81e-32	33.1
8	116845935	116874866	28932	-	ENSG00000164754	RAD21	protein_coding	chromosome	RAD21 cohesin complex component [Source:HGNC Symbol;Acc:HGNC:9811]	ENSG00000164754.14	RAD21	5885	1.96	8.55	218	8.35e-34	2.9e-32	33.1
5	139448560	139462743	14184	-	ENSG00000249751	ECSCR	protein_coding	chromosome	endothelial cell surface expressed chemotaxis and apoptosis regulator [Source:HGNC Symbol;Acc:HGNC:35454]	ENSG00000249751.4	ECSCR	641700	-2.56	4.31	218	8.71e-34	3.02e-32	33.1
6	116635618	116668794	33177	-	ENSG00000153975	ZUP1	protein_coding	chromosome	zinc finger containing ubiquitin peptidase 1 [Source:HGNC Symbol;Acc:HGNC:21224]	ENSG00000153975.10	ZUP1	221302	2.16	3.89	218	8.96e-34	3.1e-32	33
11	102862736	102874982	12247	-	ENSG00000262406	MMP12	protein_coding	chromosome	matrix metallopeptidase 12 [Source:HGNC Symbol;Acc:HGNC:7158]	ENSG00000262406.3	MMP12	4321	6.1	4.14	218	9.12e-34	3.15e-32	33
7	1082208	1093815	11608	+	ENSG00000164850	GPER1	protein_coding	chromosome	G protein-coupled estrogen receptor 1 [Source:HGNC Symbol;Acc:HGNC:4485]	ENSG00000164850.15	GPER1	2852	-3.52	2.96	218	9.15e-34	3.16e-32	33
9	105447796	105552433	104638	+	ENSG00000106701	FSD1L	protein_coding	chromosome	fibronectin type III and SPRY domain containing 1 like [Source:HGNC Symbol;Acc:HGNC:13753]	ENSG00000106701.12	FSD1L	83856	2.49	3.56	218	9.24e-34	3.18e-32	33
15	40594020	40664342	70323	+	ENSG00000137812	KNL1	protein_coding	chromosome	kinetochore scaffold 1 [Source:HGNC Symbol;Acc:HGNC:24054]	ENSG00000137812.19	KNL1	57082	5.26	4.99	217	9.79e-34	3.37e-32	33
4	16501541	16898678	397138	-	ENSG00000169744	LDB2	protein_coding	chromosome	LIM domain binding 2 [Source:HGNC Symbol;Acc:HGNC:6533]	ENSG00000169744.13	LDB2	9079	-2.46	5.26	217	1.09e-33	3.73e-32	33
6	85607785	85643792	36008	-	ENSG00000135316	SYNCRIP	protein_coding	chromosome	synaptotagmin binding cytoplasmic RNA interacting protein [Source:HGNC Symbol;Acc:HGNC:16918]	ENSG00000135316.18	SYNCRIP	10492	1.79	8.2	217	1.14e-33	3.91e-32	32.9
12	113056709	113098028	41320	+	ENSG00000135144	DTX1	protein_coding	chromosome	deltex E3 ubiquitin ligase 1 [Source:HGNC Symbol;Acc:HGNC:3060]	ENSG00000135144.7	DTX1	1840	-3.67	4.09	217	1.18e-33	4.03e-32	32.9
7	120988697	121297442	308746	+	ENSG00000106034	CPED1	protein_coding	chromosome	cadherin like and PC-esterase domain containing 1 [Source:HGNC Symbol;Acc:HGNC:26159]	ENSG00000106034.18	CPED1	79974	-2.48	5.87	216	1.21e-33	4.13e-32	32.9
1	149839538	149841193	1656	-	ENSG00000203811	HIST2H3C	protein_coding	chromosome	histone cluster 2 H3 family member c [Source:HGNC Symbol;Acc:HGNC:20503]	ENSG00000203811.1	HIST2H3C	126961	6.71	3.76	216	1.22e-33	4.14e-32	32.9
2	135531455	135725270	193816	+	ENSG00000048991	R3HDM1	protein_coding	chromosome	R3H domain containing 1 [Source:HGNC Symbol;Acc:HGNC:9757]	ENSG00000048991.16	R3HDM1	23518	1.81	5.47	216	1.22e-33	4.15e-32	32.9
1	150926263	150964744	38482	+	ENSG00000143379	SETDB1	protein_coding	chromosome	SET domain bifurcated histone lysine methyltransferase 1 [Source:HGNC Symbol;Acc:HGNC:10761]	ENSG00000143379.12	SETDB1	9869	1.25	5.57	216	1.25e-33	4.25e-32	32.9
2	151409883	151508013	98131	+	ENSG00000080345	RIF1	protein_coding	chromosome	replication timing regulatory factor 1 [Source:HGNC Symbol;Acc:HGNC:23207]	ENSG00000080345.18	RIF1	55183	2.39	7.63	216	1.28e-33	4.33e-32	32.9
12	103930107	103953645	23539	+	ENSG00000166598	HSP90B1	protein_coding	chromosome	heat shock protein 90 beta family member 1 [Source:HGNC Symbol;Acc:HGNC:12028]	ENSG00000166598.15	HSP90B1	7184	1.62	9.96	216	1.34e-33	4.51e-32	32.9
1	25831913	25859458	27546	-	ENSG00000127423	AUNIP	protein_coding	chromosome	aurora kinase A and ninein interacting protein [Source:HGNC Symbol;Acc:HGNC:28363]	ENSG00000127423.10	AUNIP	79000	3.04	1.82	216	1.38e-33	4.65e-32	32.9
9	83980711	84004074	23364	+	ENSG00000178966	RMI1	protein_coding	chromosome	RecQ mediated genome instability 1 [Source:HGNC Symbol;Acc:HGNC:25764]	ENSG00000178966.16	RMI1	80010	1.85	3.97	216	1.39e-33	4.69e-32	32.9
20	43558968	43588237	29270	+	ENSG00000101049	SGK2	protein_coding	chromosome	serum/glucocorticoid regulated kinase 2 [Source:HGNC Symbol;Acc:HGNC:13900]	ENSG00000101049.17	SGK2	10110	-3.99	3.54	216	1.41e-33	4.72e-32	32.9
1	202724495	202809470	84976	-	ENSG00000117139	KDM5B	protein_coding	chromosome	lysine demethylase 5B [Source:HGNC Symbol;Acc:HGNC:18039]	ENSG00000117139.17	KDM5B	10765	2.28	7.03	216	1.5e-33	5.04e-32	32.8
8	100157906	100259278	101373	+	ENSG00000104450	SPAG1	protein_coding	chromosome	sperm associated antigen 1 [Source:HGNC Symbol;Acc:HGNC:11212]	ENSG00000104450.12	SPAG1	6674	1.96	3.54	216	1.52e-33	5.08e-32	32.8
10	44370165	44386493	16329	-	ENSG00000107562	CXCL12	protein_coding	chromosome	C-X-C motif chemokine ligand 12 [Source:HGNC Symbol;Acc:HGNC:10672]	ENSG00000107562.16	CXCL12	6387	-2.56	7.85	215	1.58e-33	5.28e-32	32.8
3	3126933	3150879	23947	+	ENSG00000072756	TRNT1	protein_coding	chromosome	tRNA nucleotidyl transferase 1 [Source:HGNC Symbol;Acc:HGNC:17341]	ENSG00000072756.17	TRNT1	51095	2.14	4.87	215	1.6e-33	5.35e-32	32.8
2	47402969	47663146	260178	+	ENSG00000095002	MSH2	protein_coding	chromosome	mutS homolog 2 [Source:HGNC Symbol;Acc:HGNC:7325]	ENSG00000095002.14	MSH2	4436	1.58	5.85	215	1.73e-33	5.76e-32	32.8
7	101127089	101139266	12178	+	ENSG00000106366	SERPINE1	protein_coding	chromosome	serpin family E member 1 [Source:HGNC Symbol;Acc:HGNC:8583]	ENSG00000106366.8	SERPINE1	5054	3.82	5.09	215	1.78e-33	5.9e-32	32.7
20	37492472	37527931	35460	-	ENSG00000166619	BLCAP	protein_coding	chromosome	BLCAP apoptosis inducing factor [Source:HGNC Symbol;Acc:HGNC:1055]	ENSG00000166619.15	BLCAP	10904	-1.64	6.35	215	1.79e-33	5.92e-32	32.7
12	49323236	49331731	8496	+	ENSG00000135451	TROAP	protein_coding	chromosome	trophinin associated protein [Source:HGNC Symbol;Acc:HGNC:12327]	ENSG00000135451.13	TROAP	10024	3.58	2.71	215	1.82e-33	6e-32	32.7
12	29337352	29381189	43838	-	ENSG00000087502	ERGIC2	protein_coding	chromosome	ERGIC and golgi 2 [Source:HGNC Symbol;Acc:HGNC:30208]	ENSG00000087502.18	ERGIC2	51290	2.29	6.61	215	1.81e-33	6e-32	32.7
1	9997206	10016021	18816	+	ENSG00000162444	RBP7	protein_coding	chromosome	retinol binding protein 7 [Source:HGNC Symbol;Acc:HGNC:30316]	ENSG00000162444.12	RBP7	116362	-3.33	5.82	215	1.9e-33	6.24e-32	32.7
12	50392383	50480004	87622	+	ENSG00000161813	LARP4	protein_coding	chromosome	La ribonucleoprotein domain family member 4 [Source:HGNC Symbol;Acc:HGNC:24320]	ENSG00000161813.22	LARP4	113251	1.86	6.06	215	1.92e-33	6.32e-32	32.7
4	55948871	56033361	84491	+	ENSG00000174799	CEP135	protein_coding	chromosome	centrosomal protein 135 [Source:HGNC Symbol;Acc:HGNC:29086]	ENSG00000174799.11	CEP135	9662	2.33	4.83	215	1.93e-33	6.34e-32	32.7
1	212858275	212899363	41089	+	ENSG00000162769	FLVCR1	protein_coding	chromosome	feline leukemia virus subgroup C cellular receptor 1 [Source:HGNC Symbol;Acc:HGNC:24682]	ENSG00000162769.13	FLVCR1	28982	2.08	4.36	214	2.02e-33	6.62e-32	32.7
X	41514934	41923645	408712	-	ENSG00000147044	CASK	protein_coding	chromosome	calcium/calmodulin dependent serine protein kinase [Source:HGNC Symbol;Acc:HGNC:1497]	ENSG00000147044.21	CASK	8573	1.5	6.34	214	2.06e-33	6.72e-32	32.7
8	103371538	103382989	11452	+	ENSG00000164932	CTHRC1	protein_coding	chromosome	collagen triple helix repeat containing 1 [Source:HGNC Symbol;Acc:HGNC:18831]	ENSG00000164932.13	CTHRC1	115908	2.7	5.98	214	2.09e-33	6.81e-32	32.7
4	39698109	39782792	84684	+	ENSG00000078140	UBE2K	protein_coding	chromosome	ubiquitin conjugating enzyme E2 K [Source:HGNC Symbol;Acc:HGNC:4914]	ENSG00000078140.14	UBE2K	3093	1.71	6.47	214	2.14e-33	6.97e-32	32.7
1	23964347	23980927	16581	-	ENSG00000188529	SRSF10	protein_coding	chromosome	serine and arginine rich splicing factor 10 [Source:HGNC Symbol;Acc:HGNC:16713]	ENSG00000188529.15	SRSF10	10772	1.37	7	214	2.2e-33	7.15e-32	32.7
17	58000919	58007346	6428	-	ENSG00000136450	SRSF1	protein_coding	chromosome	serine and arginine rich splicing factor 1 [Source:HGNC Symbol;Acc:HGNC:10780]	ENSG00000136450.13	SRSF1	6426	1.27	7.51	214	2.36e-33	7.67e-32	32.6
2	37099210	37157065	57856	-	ENSG00000055332	EIF2AK2	protein_coding	chromosome	eukaryotic translation initiation factor 2 alpha kinase 2 [Source:HGNC Symbol;Acc:HGNC:9437]	ENSG00000055332.18	EIF2AK2	5610	2.43	7.23	214	2.41e-33	7.8e-32	32.6
15	78565520	78595269	29750	+	ENSG00000169684	CHRNA5	protein_coding	chromosome	cholinergic receptor nicotinic alpha 5 subunit [Source:HGNC Symbol;Acc:HGNC:1959]	ENSG00000169684.13	CHRNA5	1138	3.02	2.61	213	2.99e-33	9.65e-32	32.5
1	200404940	200410056	5117	-	ENSG00000162702	ZNF281	protein_coding	chromosome	zinc finger protein 281 [Source:HGNC Symbol;Acc:HGNC:13075]	ENSG00000162702.8	ZNF281	23528	1.05	5.28	213	3e-33	9.66e-32	32.5
16	89921392	89938761	17370	+	ENSG00000258947	TUBB3	protein_coding	chromosome	tubulin beta 3 class III [Source:HGNC Symbol;Acc:HGNC:20772]	ENSG00000258947.7	TUBB3	10381	5.53	5	213	3.14e-33	1.01e-31	32.5
19	708935	748329	39395	+	ENSG00000099864	PALM	protein_coding	chromosome	paralemmin [Source:HGNC Symbol;Acc:HGNC:8594]	ENSG00000099864.18	PALM	5064	-3.25	5.81	212	3.24e-33	1.04e-31	32.5
12	22625075	22690665	65591	+	ENSG00000139163	ETNK1	protein_coding	chromosome	ethanolamine kinase 1 [Source:HGNC Symbol;Acc:HGNC:24649]	ENSG00000139163.16	ETNK1	55500	1.6	6.48	212	3.47e-33	1.11e-31	32.5
11	124883691	124898500	14810	-	ENSG00000154133	ROBO4	protein_coding	chromosome	roundabout guidance receptor 4 [Source:HGNC Symbol;Acc:HGNC:17985]	ENSG00000154133.15	ROBO4	54538	-2.77	5.22	212	3.48e-33	1.11e-31	32.5
1	12567910	12618210	50301	-	ENSG00000162496	DHRS3	protein_coding	chromosome	dehydrogenase/reductase 3 [Source:HGNC Symbol;Acc:HGNC:17693]	ENSG00000162496.9	DHRS3	9249	-2.36	6.36	212	3.79e-33	1.21e-31	32.4
11	46743048	46846308	103261	-	ENSG00000175216	CKAP5	protein_coding	chromosome	cytoskeleton associated protein 5 [Source:HGNC Symbol;Acc:HGNC:28959]	ENSG00000175216.15	CKAP5	9793	1.93	7.18	212	4e-33	1.28e-31	32.4
2	61065871	61138034	72164	+	ENSG00000162929	KIAA1841	protein_coding	chromosome	KIAA1841 [Source:HGNC Symbol;Acc:HGNC:29387]	ENSG00000162929.14	KIAA1841	84542	1.94	4.56	211	4.09e-33	1.3e-31	32.4
16	82147798	82170224	22427	-	ENSG00000135698	MPHOSPH6	protein_coding	chromosome	M-phase phosphoprotein 6 [Source:HGNC Symbol;Acc:HGNC:7214]	ENSG00000135698.10	MPHOSPH6	10200	2.28	5.14	211	4.35e-33	1.38e-31	32.4
6	27866849	27867529	681	-	ENSG00000184357	HIST1H1B	protein_coding	chromosome	histone cluster 1 H1 family member b [Source:HGNC Symbol;Acc:HGNC:4719]	ENSG00000184357.4	HIST1H1B	3009	8.48	5.78	211	4.64e-33	1.47e-31	32.3
2	121726945	121736911	9967	-	ENSG00000155438	NIFK	protein_coding	chromosome	nucleolar protein interacting with the FHA domain of MKI67 [Source:HGNC Symbol;Acc:HGNC:17838]	ENSG00000155438.12	NIFK	84365	2.38	5.88	211	4.65e-33	1.47e-31	32.3
13	37562583	37598844	36262	-	ENSG00000133110	POSTN	protein_coding	chromosome	periostin [Source:HGNC Symbol;Acc:HGNC:16953]	ENSG00000133110.15	POSTN	10631	3.58	10.1	211	4.87e-33	1.54e-31	32.3
3	196568611	196589059	20449	+	ENSG00000174013	FBXO45	protein_coding	chromosome	F-box protein 45 [Source:HGNC Symbol;Acc:HGNC:29148]	ENSG00000174013.8	FBXO45	200933	1.72	5.07	211	5.05e-33	1.59e-31	32.3
14	67647085	67674820	27736	-	ENSG00000100568	VTI1B	protein_coding	chromosome	vesicle transport through interaction with t-SNAREs 1B [Source:HGNC Symbol;Acc:HGNC:17793]	ENSG00000100568.11	VTI1B	10490	-1.62	6.7	211	5.13e-33	1.61e-31	32.3
14	52857268	52952435	95168	-	ENSG00000073712	FERMT2	protein_coding	chromosome	fermitin family member 2 [Source:HGNC Symbol;Acc:HGNC:15767]	ENSG00000073712.15	FERMT2	10979	-2.09	6.84	211	5.14e-33	1.61e-31	32.3
14	103715730	103733668	17939	+	ENSG00000100711	ZFYVE21	protein_coding	chromosome	zinc finger FYVE-type containing 21 [Source:HGNC Symbol;Acc:HGNC:20760]	ENSG00000100711.13	ZFYVE21	79038	-1.47	5.7	211	5.16e-33	1.62e-31	32.3
6	26043277	26043657	381	-	ENSG00000276410	HIST1H2BB	protein_coding	chromosome	histone cluster 1 H2B family member b [Source:HGNC Symbol;Acc:HGNC:4751]	ENSG00000276410.3	HIST1H2BB	3018	9.08	3.88	210	5.38e-33	1.68e-31	32.3
X	110673856	110795819	121964	-	ENSG00000101938	CHRDL1	protein_coding	chromosome	chordin like 1 [Source:HGNC Symbol;Acc:HGNC:29861]	ENSG00000101938.15	CHRDL1	91851	-4.28	7.65	210	5.37e-33	1.68e-31	32.3
1	179293714	179358680	64967	+	ENSG00000057252	SOAT1	protein_coding	chromosome	sterol O-acyltransferase 1 [Source:HGNC Symbol;Acc:HGNC:11177]	ENSG00000057252.13	SOAT1	6646	2.29	5.79	210	5.46e-33	1.7e-31	32.3
15	44537125	44563029	25905	+	ENSG00000104131	EIF3J	protein_coding	chromosome	eukaryotic translation initiation factor 3 subunit J [Source:HGNC Symbol;Acc:HGNC:3270]	ENSG00000104131.13	EIF3J	8669	1.35	6.29	210	5.74e-33	1.79e-31	32.2
5	138285265	138338355	53091	-	ENSG00000158402	CDC25C	protein_coding	chromosome	cell division cycle 25C [Source:HGNC Symbol;Acc:HGNC:1727]	ENSG00000158402.20	CDC25C	995	3.87	2.15	210	6.06e-33	1.88e-31	32.2
17	39921041	39927601	6561	-	ENSG00000172057	ORMDL3	protein_coding	chromosome	ORMDL sphingolipid biosynthesis regulator 3 [Source:HGNC Symbol;Acc:HGNC:16038]	ENSG00000172057.10	ORMDL3	94103	-2.08	6.85	210	6.05e-33	1.88e-31	32.2
5	83637805	83720855	83051	-	ENSG00000145681	HAPLN1	protein_coding	chromosome	hyaluronan and proteoglycan link protein 1 [Source:HGNC Symbol;Acc:HGNC:2380]	ENSG00000145681.11	HAPLN1	1404	7.48	2.08	210	6.33e-33	1.96e-31	32.2
1	150698060	150720895	22836	-	ENSG00000143452	HORMAD1	protein_coding	chromosome	HORMA domain containing 1 [Source:HGNC Symbol;Acc:HGNC:25245]	ENSG00000143452.16	HORMAD1	84072	6.39	3.4	209	6.65e-33	2.05e-31	32.2
11	45847118	45883248	36131	+	ENSG00000121671	CRY2	protein_coding	chromosome	cryptochrome circadian regulator 2 [Source:HGNC Symbol;Acc:HGNC:2385]	ENSG00000121671.12	CRY2	1408	-1.89	5.55	209	6.65e-33	2.05e-31	32.2
8	63015079	63038806	23728	-	ENSG00000137563	GGH	protein_coding	chromosome	gamma-glutamyl hydrolase [Source:HGNC Symbol;Acc:HGNC:4248]	ENSG00000137563.12	GGH	8836	2.49	5.6	209	6.77e-33	2.09e-31	32.2
1	217426992	217631090	204099	-	ENSG00000092978	GPATCH2	protein_coding	chromosome	G-patch domain containing 2 [Source:HGNC Symbol;Acc:HGNC:25499]	ENSG00000092978.11	GPATCH2	55105	1.67	5.16	209	7.02e-33	2.16e-31	32.2
2	215996329	216082955	86627	-	ENSG00000115425	PECR	protein_coding	chromosome	peroxisomal trans-2-enoyl-CoA reductase [Source:HGNC Symbol;Acc:HGNC:18281]	ENSG00000115425.14	PECR	55825	-2.17	4.46	209	7.1e-33	2.18e-31	32.1
7	26201162	26213607	12446	+	ENSG00000122565	CBX3	protein_coding	chromosome	chromobox 3 [Source:HGNC Symbol;Acc:HGNC:1553]	ENSG00000122565.19	CBX3	11335	2.48	8	209	7.16e-33	2.19e-31	32.1
20	13714322	13784886	70565	-	ENSG00000089048	ESF1	protein_coding	chromosome	ESF1 nucleolar pre-rRNA processing protein homolog [Source:HGNC Symbol;Acc:HGNC:15898]	ENSG00000089048.14	ESF1	51575	2.37	6.46	209	7.24e-33	2.22e-31	32.1
8	81656914	81686331	29418	-	ENSG00000133731	IMPA1	protein_coding	chromosome	inositol monophosphatase 1 [Source:HGNC Symbol;Acc:HGNC:6050]	ENSG00000133731.10	IMPA1	3612	1.54	4.2	209	7.41e-33	2.26e-31	32.1
3	49171598	49176486	4889	+	ENSG00000185909	KLHDC8B	protein_coding	chromosome	kelch domain containing 8B [Source:HGNC Symbol;Acc:HGNC:28557]	ENSG00000185909.15	KLHDC8B	200942	-2.62	5.05	209	7.53e-33	2.3e-31	32.1
8	140657900	141002216	344317	-	ENSG00000169398	PTK2	protein_coding	chromosome	protein tyrosine kinase 2 [Source:HGNC Symbol;Acc:HGNC:9611]	ENSG00000169398.19	PTK2	5747	1.74	7.11	209	7.74e-33	2.36e-31	32.1
15	40382721	40394246	11526	+	ENSG00000128944	KNSTRN	protein_coding	chromosome	kinetochore localized astrin (SPAG5) binding protein [Source:HGNC Symbol;Acc:HGNC:30767]	ENSG00000128944.13	KNSTRN	90417	1.62	4.03	208	8.53e-33	2.59e-31	32.1
1	26234200	26278808	44609	+	ENSG00000130695	CEP85	protein_coding	chromosome	centrosomal protein 85 [Source:HGNC Symbol;Acc:HGNC:25309]	ENSG00000130695.15	CEP85	64793	1.8	4.15	208	8.68e-33	2.63e-31	32.1
9	33025273	33039907	14635	+	ENSG00000086061	DNAJA1	protein_coding	chromosome	DnaJ heat shock protein family (Hsp40) member A1 [Source:HGNC Symbol;Acc:HGNC:5229]	ENSG00000086061.16	DNAJA1	3301	1.45	7.9	208	9.29e-33	2.81e-31	32
10	114043866	114046904	3039	+	ENSG00000043591	ADRB1	protein_coding	chromosome	adrenoceptor beta 1 [Source:HGNC Symbol;Acc:HGNC:285]	ENSG00000043591.6	ADRB1	153	-3.71	1.62	208	9.71e-33	2.93e-31	32
12	67269358	67319953	50596	+	ENSG00000111530	CAND1	protein_coding	chromosome	cullin associated and neddylation dissociated 1 [Source:HGNC Symbol;Acc:HGNC:30688]	ENSG00000111530.13	CAND1	55832	1.58	7.32	208	1.01e-32	3.03e-31	32
11	93729948	93784391	54444	-	ENSG00000166012	TAF1D	protein_coding	chromosome	TATA-box binding protein associated factor, RNA polymerase I subunit D [Source:HGNC Symbol;Acc:HGNC:28759]	ENSG00000166012.17	TAF1D	79101	2.51	8.12	208	1.05e-32	3.17e-31	32
1	75786197	75795086	8890	+	ENSG00000137955	RABGGTB	protein_coding	chromosome	Rab geranylgeranyltransferase subunit beta [Source:HGNC Symbol;Acc:HGNC:9796]	ENSG00000137955.16	RABGGTB	5876	2.72	7.49	207	1.15e-32	3.45e-31	31.9
16	50742050	50801935	59886	+	ENSG00000083799	CYLD	protein_coding	chromosome	CYLD lysine 63 deubiquitinase [Source:HGNC Symbol;Acc:HGNC:2584]	ENSG00000083799.17	CYLD	1540	1.57	6.22	207	1.17e-32	3.51e-31	31.9
7	27141052	27143681	2630	-	ENSG00000106004	HOXA5	protein_coding	chromosome	homeobox A5 [Source:HGNC Symbol;Acc:HGNC:5106]	ENSG00000106004.5	HOXA5	3202	-3.04	3.44	207	1.18e-32	3.54e-31	31.9
X	147911951	147951125	39175	+	ENSG00000102081	FMR1	protein_coding	chromosome	fragile X mental retardation 1 [Source:HGNC Symbol;Acc:HGNC:3775]	ENSG00000102081.14	FMR1	2332	1.6	6.5	207	1.19e-32	3.57e-31	31.9
10	86935540	86969481	33942	-	ENSG00000173269	MMRN2	protein_coding	chromosome	multimerin 2 [Source:HGNC Symbol;Acc:HGNC:19888]	ENSG00000173269.14	MMRN2	79812	-2.64	5.7	207	1.26e-32	3.75e-31	31.9
2	57907629	58159920	252292	+	ENSG00000028116	VRK2	protein_coding	chromosome	VRK serine/threonine kinase 2 [Source:HGNC Symbol;Acc:HGNC:12719]	ENSG00000028116.17	VRK2	7444	1.38	5.18	207	1.3e-32	3.87e-31	31.9
1	244835616	244845057	9442	+	ENSG00000203667	COX20	protein_coding	chromosome	cytochrome c oxidase assembly factor COX20 [Source:HGNC Symbol;Acc:HGNC:26970]	ENSG00000203667.10	COX20	116228	1.82	5.82	207	1.36e-32	4.03e-31	31.9
2	216107464	216206303	98840	+	ENSG00000079246	XRCC5	protein_coding	chromosome	X-ray repair cross complementing 5 [Source:HGNC Symbol;Acc:HGNC:12833]	ENSG00000079246.16	XRCC5	7520	1.27	8.4	207	1.36e-32	4.03e-31	31.9
6	26114873	26123926	9054	-	ENSG00000180596	HIST1H2BC	protein_coding	chromosome	histone cluster 1 H2B family member c [Source:HGNC Symbol;Acc:HGNC:4757]	ENSG00000180596.7	HIST1H2BC	8347	5.11	6.13	206	1.64e-32	4.86e-31	31.8
14	30559158	30620064	60907	+	ENSG00000092140	G2E3	protein_coding	chromosome	G2/M-phase specific E3 ubiquitin protein ligase [Source:HGNC Symbol;Acc:HGNC:20338]	ENSG00000092140.16	G2E3	55632	2.2	4.92	206	1.64e-32	4.86e-31	31.8
1	89258950	89272804	13855	-	ENSG00000154451	GBP5	protein_coding	chromosome	guanylate binding protein 5 [Source:HGNC Symbol;Acc:HGNC:19895]	ENSG00000154451.14	GBP5	115362	3.66	5.85	206	1.65e-32	4.87e-31	31.8
11	63461404	63491194	29791	-	ENSG00000168004	PLAAT5	protein_coding	chromosome	phospholipase A and acyltransferase 5 [Source:HGNC Symbol;Acc:HGNC:24978]	ENSG00000168004.9	PLAAT5	117245	-4.3	4.82	205	1.79e-32	5.28e-31	31.7
1	156893698	156916434	22737	+	ENSG00000187800	PEAR1	protein_coding	chromosome	platelet endothelial aggregation receptor 1 [Source:HGNC Symbol;Acc:HGNC:33631]	ENSG00000187800.13	PEAR1	375033	-2.91	4.19	205	1.81e-32	5.32e-31	31.7
21	41885112	41954018	68907	-	ENSG00000157617	C2CD2	protein_coding	chromosome	C2 calcium dependent domain containing 2 [Source:HGNC Symbol;Acc:HGNC:1266]	ENSG00000157617.17	C2CD2	25966	-2.02	6.09	205	1.93e-32	5.67e-31	31.7
1	197504748	197775696	270949	-	ENSG00000213047	DENND1B	protein_coding	chromosome	DENN domain containing 1B [Source:HGNC Symbol;Acc:HGNC:28404]	ENSG00000213047.13	DENND1B	163486	2	5.56	205	2.06e-32	6.04e-31	31.7
3	16174680	16231992	57313	+	ENSG00000131386	GALNT15	protein_coding	chromosome	polypeptide N-acetylgalactosaminyltransferase 15 [Source:HGNC Symbol;Acc:HGNC:21531]	ENSG00000131386.19	GALNT15	117248	-2.79	5.43	205	2.06e-32	6.04e-31	31.7
7	140518420	140673993	155574	-	ENSG00000146966	DENND2A	protein_coding	chromosome	DENN domain containing 2A [Source:HGNC Symbol;Acc:HGNC:22212]	ENSG00000146966.13	DENND2A	27147	-2.17	4.01	205	2.17e-32	6.35e-31	31.7
10	15102584	15168693	66110	-	ENSG00000152465	NMT2	protein_coding	chromosome	N-myristoyltransferase 2 [Source:HGNC Symbol;Acc:HGNC:7858]	ENSG00000152465.18	NMT2	9397	-1.67	5.6	205	2.2e-32	6.41e-31	31.7
10	99659509	99711241	51733	+	ENSG00000198018	ENTPD7	protein_coding	chromosome	ectonucleoside triphosphate diphosphohydrolase 7 [Source:HGNC Symbol;Acc:HGNC:19745]	ENSG00000198018.7	ENTPD7	57089	1.52	4.27	204	2.3e-32	6.7e-31	31.6
16	16148928	16223522	74595	-	ENSG00000091262	ABCC6	protein_coding	chromosome	ATP binding cassette subfamily C member 6 [Source:HGNC Symbol;Acc:HGNC:57]	ENSG00000091262.15	ABCC6	368	-3.9	2.15	204	2.34e-32	6.82e-31	31.6
1	226144679	226186741	42063	-	ENSG00000182827	ACBD3	protein_coding	chromosome	acyl-CoA binding domain containing 3 [Source:HGNC Symbol;Acc:HGNC:15453]	ENSG00000182827.9	ACBD3	64746	1.65	6.68	204	2.46e-32	7.15e-31	31.6
1	145095974	145112696	16723	+	ENSG00000215784	FAM72D	protein_coding	chromosome	family with sequence similarity 72 member D [Source:HGNC Symbol;Acc:HGNC:33593]	ENSG00000215784.6	FAM72D	728833	4.37	2.26	204	2.53e-32	7.35e-31	31.6
11	63573195	63616883	43689	-	ENSG00000176485	PLAAT3	protein_coding	chromosome	phospholipase A and acyltransferase 3 [Source:HGNC Symbol;Acc:HGNC:17825]	ENSG00000176485.11	PLAAT3	11145	-3.28	7.34	204	2.59e-32	7.49e-31	31.6
10	58334979	58370751	35773	+	ENSG00000072401	UBE2D1	protein_coding	chromosome	ubiquitin conjugating enzyme E2 D1 [Source:HGNC Symbol;Acc:HGNC:12474]	ENSG00000072401.15	UBE2D1	7321	1.81	4.59	204	2.72e-32	7.85e-31	31.6
8	89757806	89791064	33259	+	ENSG00000104312	RIPK2	protein_coding	chromosome	receptor interacting serine/threonine kinase 2 [Source:HGNC Symbol;Acc:HGNC:10020]	ENSG00000104312.8	RIPK2	8767	1.64	4.72	204	2.72e-32	7.85e-31	31.6
10	12896625	13099652	203028	-	ENSG00000151468	CCDC3	protein_coding	chromosome	coiled-coil domain containing 3 [Source:HGNC Symbol;Acc:HGNC:23813]	ENSG00000151468.11	CCDC3	83643	-3.72	6.29	204	2.8e-32	8.05e-31	31.6
8	102204502	102239118	34617	-	ENSG00000048392	RRM2B	protein_coding	chromosome	ribonucleotide reductase regulatory TP53 inducible subunit M2B [Source:HGNC Symbol;Acc:HGNC:17296]	ENSG00000048392.11	RRM2B	50484	4.12	5.45	204	2.81e-32	8.09e-31	31.6
10	18659431	18681639	22209	+	ENSG00000165997	ARL5B	protein_coding	chromosome	ADP ribosylation factor like GTPase 5B [Source:HGNC Symbol;Acc:HGNC:23052]	ENSG00000165997.5	ARL5B	221079	2.07	5.62	204	2.88e-32	8.26e-31	31.5
6	26033176	26033568	393	-	ENSG00000278463	HIST1H2AB	protein_coding	chromosome	histone cluster 1 H2A family member b [Source:HGNC Symbol;Acc:HGNC:4734]	ENSG00000278463.1	HIST1H2AB	8335	8.07	3.29	203	3.49e-32	9.99e-31	31.5
12	9752486	9760901	8416	-	ENSG00000110848	CD69	protein_coding	chromosome	CD69 molecule [Source:HGNC Symbol;Acc:HGNC:1694]	ENSG00000110848.8	CD69	969	3.43	3.3	203	3.58e-32	1.02e-30	31.4
8	99013266	99877580	864315	+	ENSG00000132549	VPS13B	protein_coding	chromosome	vacuolar protein sorting 13 homolog B [Source:HGNC Symbol;Acc:HGNC:2183]	ENSG00000132549.18	VPS13B	157680	4.25	6.71	203	3.6e-32	1.03e-30	31.4
11	5225464	5229395	3932	-	ENSG00000244734	HBB	protein_coding	chromosome	hemoglobin subunit beta [Source:HGNC Symbol;Acc:HGNC:4827]	ENSG00000244734.4	HBB	3043	-7.84	11.5	203	3.62e-32	1.03e-30	31.4
11	62832342	62841809	9468	-	ENSG00000133316	WDR74	protein_coding	chromosome	WD repeat domain 74 [Source:HGNC Symbol;Acc:HGNC:25529]	ENSG00000133316.15	WDR74	54663	5.32	9.28	203	3.65e-32	1.04e-30	31.4
12	47661249	47706030	44782	-	ENSG00000005175	RPAP3	protein_coding	chromosome	RNA polymerase II associated protein 3 [Source:HGNC Symbol;Acc:HGNC:26151]	ENSG00000005175.10	RPAP3	79657	1.43	5.53	202	3.93e-32	1.12e-30	31.4
1	212035553	212107400	71848	+	ENSG00000143476	DTL	protein_coding	chromosome	denticleless E3 ubiquitin protein ligase homolog [Source:HGNC Symbol;Acc:HGNC:30288]	ENSG00000143476.18	DTL	51514	3.13	3.92	202	3.97e-32	1.13e-30	31.4
13	46771256	46797161	25906	-	ENSG00000139684	ESD	protein_coding	chromosome	esterase D [Source:HGNC Symbol;Acc:HGNC:3465]	ENSG00000139684.14	ESD	2098	-1.44	6.28	202	3.98e-32	1.13e-30	31.4
6	57086844	57170305	83462	+	ENSG00000112200	ZNF451	protein_coding	chromosome	zinc finger protein 451 [Source:HGNC Symbol;Acc:HGNC:21091]	ENSG00000112200.17	ZNF451	26036	1.98	6.43	202	4.02e-32	1.14e-30	31.4
2	151270470	151289894	19425	-	ENSG00000123609	NMI	protein_coding	chromosome	N-myc and STAT interactor [Source:HGNC Symbol;Acc:HGNC:7854]	ENSG00000123609.11	NMI	9111	1.61	5.13	202	4.13e-32	1.17e-30	31.4
7	47963288	47979615	16328	-	ENSG00000136273	HUS1	protein_coding	chromosome	HUS1 checkpoint clamp component [Source:HGNC Symbol;Acc:HGNC:5309]	ENSG00000136273.13	HUS1	3364	1.9	4.21	202	4.34e-32	1.22e-30	31.4
12	27022546	27066343	43798	+	ENSG00000152944	MED21	protein_coding	chromosome	mediator complex subunit 21 [Source:HGNC Symbol;Acc:HGNC:11473]	ENSG00000152944.9	MED21	9412	1.84	5.31	202	4.39e-32	1.23e-30	31.4
6	27810064	27811300	1237	+	ENSG00000278828	HIST1H3H	protein_coding	chromosome	histone cluster 1 H3 family member h [Source:HGNC Symbol;Acc:HGNC:4775]	ENSG00000278828.1	HIST1H3H	8357	4.25	3.34	201	4.84e-32	1.36e-30	31.3
3	47585269	47782106	196838	-	ENSG00000173473	SMARCC1	protein_coding	chromosome	SWI/SNF related, matrix associated, actin dependent regulator of chromatin subfamily c member 1 [Source:HGNC Symbol;Acc:HGNC:11104]	ENSG00000173473.11	SMARCC1	6599	1.64	7.38	201	4.97e-32	1.39e-30	31.3
11	66848417	66958386	109970	-	ENSG00000173599	PC	protein_coding	chromosome	pyruvate carboxylase [Source:HGNC Symbol;Acc:HGNC:8636]	ENSG00000173599.15	PC	5091	-2.75	6.16	201	5.14e-32	1.44e-30	31.3
6	73413515	73452297	38783	-	ENSG00000164430	CGAS	protein_coding	chromosome	cyclic GMP-AMP synthase [Source:HGNC Symbol;Acc:HGNC:21367]	ENSG00000164430.16	CGAS	115004	1.7	3.57	201	5.52e-32	1.54e-30	31.3
1	100896076	100981757	85682	+	ENSG00000162695	SLC30A7	protein_coding	chromosome	solute carrier family 30 member 7 [Source:HGNC Symbol;Acc:HGNC:19306]	ENSG00000162695.12	SLC30A7	148867	1.47	5.76	201	5.57e-32	1.55e-30	31.3
4	87975650	87983426	7777	+	ENSG00000118785	SPP1	protein_coding	chromosome	secreted phosphoprotein 1 [Source:HGNC Symbol;Acc:HGNC:11255]	ENSG00000118785.14	SPP1	6696	4.5	8.48	201	5.58e-32	1.56e-30	31.3
2	190964358	191020960	56603	-	ENSG00000115415	STAT1	protein_coding	chromosome	signal transducer and activator of transcription 1 [Source:HGNC Symbol;Acc:HGNC:11362]	ENSG00000115415.18	STAT1	6772	2	8.59	201	5.6e-32	1.56e-30	31.3
1	153457744	153460651	2908	-	ENSG00000143556	S100A7	protein_coding	chromosome	S100 calcium binding protein A7 [Source:HGNC Symbol;Acc:HGNC:10497]	ENSG00000143556.9	S100A7	6278	8.4	4.8	201	5.77e-32	1.6e-30	31.2
7	103312289	103344830	32542	-	ENSG00000105821	DNAJC2	protein_coding	chromosome	DnaJ heat shock protein family (Hsp40) member C2 [Source:HGNC Symbol;Acc:HGNC:13192]	ENSG00000105821.15	DNAJC2	27000	1.87	6.18	201	5.94e-32	1.65e-30	31.2
2	108786757	108885477	98721	+	ENSG00000163006	CCDC138	protein_coding	chromosome	coiled-coil domain containing 138 [Source:HGNC Symbol;Acc:HGNC:26531]	ENSG00000163006.12	CCDC138	165055	2.71	3.35	200	6.18e-32	1.71e-30	31.2
5	133052013	133106449	54437	+	ENSG00000170606	HSPA4	protein_coding	chromosome	heat shock protein family A (Hsp70) member 4 [Source:HGNC Symbol;Acc:HGNC:5237]	ENSG00000170606.15	HSPA4	3308	1.74	7.12	200	6.23e-32	1.72e-30	31.2
3	155870650	155944020	73371	+	ENSG00000163655	GMPS	protein_coding	chromosome	guanine monophosphate synthase [Source:HGNC Symbol;Acc:HGNC:4378]	ENSG00000163655.16	GMPS	8833	1.65	6.81	200	7.27e-32	2.01e-30	31.1
17	28573115	28576948	3834	-	ENSG00000109107	ALDOC	protein_coding	chromosome	aldolase, fructose-bisphosphate C [Source:HGNC Symbol;Acc:HGNC:418]	ENSG00000109107.14	ALDOC	230	-3.47	5.8	200	7.5e-32	2.07e-30	31.1
19	36510687	36528271	17585	-	ENSG00000254004	ZNF260	protein_coding	chromosome	zinc finger protein 260 [Source:HGNC Symbol;Acc:HGNC:13499]	ENSG00000254004.7	ZNF260	339324	2.56	5.54	200	7.73e-32	2.13e-30	31.1
7	24796540	24981634	185095	-	ENSG00000070882	OSBPL3	protein_coding	chromosome	oxysterol binding protein like 3 [Source:HGNC Symbol;Acc:HGNC:16370]	ENSG00000070882.13	OSBPL3	26031	2.31	4.76	200	7.89e-32	2.17e-30	31.1
14	99481169	99535044	53876	+	ENSG00000090061	CCNK	protein_coding	chromosome	cyclin K [Source:HGNC Symbol;Acc:HGNC:1596]	ENSG00000090061.17	CCNK	8812	3.41	5.28	199	8.1e-32	2.22e-30	31.1
11	34105617	34147670	42054	+	ENSG00000135372	NAT10	protein_coding	chromosome	N-acetyltransferase 10 [Source:HGNC Symbol;Acc:HGNC:29830]	ENSG00000135372.9	NAT10	55226	1.43	5.91	199	8.33e-32	2.28e-30	31.1
22	31618491	31662432	43942	-	ENSG00000241878	PISD	protein_coding	chromosome	phosphatidylserine decarboxylase [Source:HGNC Symbol;Acc:HGNC:8999]	ENSG00000241878.11	PISD	23761	-2.08	5.49	199	9.96e-32	2.72e-30	31
10	49014236	49115522	101287	-	ENSG00000165633	VSTM4	protein_coding	chromosome	V-set and transmembrane domain containing 4 [Source:HGNC Symbol;Acc:HGNC:26470]	ENSG00000165633.13	VSTM4	196740	-1.96	5.1	198	1.02e-31	2.79e-30	31
12	123152320	123244014	91695	-	ENSG00000051825	MPHOSPH9	protein_coding	chromosome	M-phase phosphoprotein 9 [Source:HGNC Symbol;Acc:HGNC:7215]	ENSG00000051825.15	MPHOSPH9	10198	2.29	5.01	198	1.04e-31	2.83e-30	31
2	54972187	55112621	140435	-	ENSG00000115310	RTN4	protein_coding	chromosome	reticulon 4 [Source:HGNC Symbol;Acc:HGNC:14085]	ENSG00000115310.18	RTN4	57142	-1.61	8.57	198	1.19e-31	3.23e-30	30.9
1	53226900	53238518	11619	-	ENSG00000162385	MAGOH	protein_coding	chromosome	mago homolog, exon junction complex subunit [Source:HGNC Symbol;Acc:HGNC:6815]	ENSG00000162385.11	MAGOH	4116	2.14	5.5	198	1.2e-31	3.27e-30	30.9
17	63938554	63972918	34365	-	ENSG00000007314	SCN4A	protein_coding	chromosome	sodium voltage-gated channel alpha subunit 4 [Source:HGNC Symbol;Acc:HGNC:10591]	ENSG00000007314.12	SCN4A	6329	-4.38	3.27	198	1.26e-31	3.41e-30	30.9
X	11758159	11775772	17614	+	ENSG00000005302	MSL3	protein_coding	chromosome	MSL complex subunit 3 [Source:HGNC Symbol;Acc:HGNC:7370]	ENSG00000005302.19	MSL3	10943	1.57	5.58	198	1.3e-31	3.52e-30	30.9
2	53970838	54305300	334463	+	ENSG00000170634	ACYP2	protein_coding	chromosome	acylphosphatase 2 [Source:HGNC Symbol;Acc:HGNC:180]	ENSG00000170634.13	ACYP2	98	-1.59	3.73	197	1.37e-31	3.69e-30	30.9
7	66423405	66423893	489	-	ENSG00000231234	SKP1P1	transcribed_processed_pseudogene	chromosome	S-phase kinase associated protein 1 pseudogene 1 [Source:HGNC Symbol;Acc:HGNC:33696]	ENSG00000231234.2	SKP1P1	NA	5.48	2.83	197	1.41e-31	3.82e-30	30.8
3	121769761	121835079	65319	-	ENSG00000173226	IQCB1	protein_coding	chromosome	IQ motif containing B1 [Source:HGNC Symbol;Acc:HGNC:28949]	ENSG00000173226.17	IQCB1	9657	1.25	4.97	197	1.49e-31	4.01e-30	30.8
20	44302840	44311202	8363	-	ENSG00000197296	FITM2	protein_coding	chromosome	fat storage inducing transmembrane protein 2 [Source:HGNC Symbol;Acc:HGNC:16135]	ENSG00000197296.6	FITM2	128486	-1.89	4.52	197	1.49e-31	4.01e-30	30.8
6	26215159	26216692	1534	-	ENSG00000273802	HIST1H2BG	protein_coding	chromosome	histone cluster 1 H2B family member g [Source:HGNC Symbol;Acc:HGNC:4746]	ENSG00000273802.2	HIST1H2BG	8339	3.96	3.96	197	1.51e-31	4.06e-30	30.8
2	26308547	26395891	87345	+	ENSG00000138018	SELENOI	protein_coding	chromosome	selenoprotein I [Source:HGNC Symbol;Acc:HGNC:29361]	ENSG00000138018.18	SELENOI	85465	1.66	5.67	197	1.57e-31	4.21e-30	30.8
X	14835961	14873069	37109	-	ENSG00000181544	FANCB	protein_coding	chromosome	FA complementation group B [Source:HGNC Symbol;Acc:HGNC:3583]	ENSG00000181544.15	FANCB	2187	3.87	2.68	197	1.59e-31	4.26e-30	30.8
12	64452092	64502114	50023	+	ENSG00000183735	TBK1	protein_coding	chromosome	TANK binding kinase 1 [Source:HGNC Symbol;Acc:HGNC:11584]	ENSG00000183735.10	TBK1	29110	1.79	5.53	197	1.61e-31	4.32e-30	30.8
3	158571163	158607252	36090	+	ENSG00000178053	MLF1	protein_coding	chromosome	myeloid leukemia factor 1 [Source:HGNC Symbol;Acc:HGNC:7125]	ENSG00000178053.19	MLF1	4291	2.33	4.92	197	1.64e-31	4.39e-30	30.8
3	9757347	9769992	12646	-	ENSG00000134072	CAMK1	protein_coding	chromosome	calcium/calmodulin dependent protein kinase I [Source:HGNC Symbol;Acc:HGNC:1459]	ENSG00000134072.11	CAMK1	8536	-2.2	4.29	197	1.64e-31	4.39e-30	30.8
6	149504495	149546043	41549	-	ENSG00000131013	PPIL4	protein_coding	chromosome	peptidylprolyl isomerase like 4 [Source:HGNC Symbol;Acc:HGNC:15702]	ENSG00000131013.4	PPIL4	85313	1.93	6.01	197	1.67e-31	4.44e-30	30.8
12	122503454	122527000	23547	-	ENSG00000111011	RSRC2	protein_coding	chromosome	arginine and serine rich coiled-coil 2 [Source:HGNC Symbol;Acc:HGNC:30559]	ENSG00000111011.18	RSRC2	65117	1.82	6.7	196	1.72e-31	4.58e-30	30.8
6	97142161	97283217	141057	-	ENSG00000146263	MMS22L	protein_coding	chromosome	MMS22 like, DNA repair protein [Source:HGNC Symbol;Acc:HGNC:21475]	ENSG00000146263.11	MMS22L	253714	2.21	5.01	196	1.76e-31	4.66e-30	30.8
6	7389793	7418037	28245	+	ENSG00000124784	RIOK1	protein_coding	chromosome	RIO kinase 1 [Source:HGNC Symbol;Acc:HGNC:18656]	ENSG00000124784.9	RIOK1	83732	1.48	5.22	196	1.8e-31	4.76e-30	30.7
19	49506816	49526428	19613	+	ENSG00000104870	FCGRT	protein_coding	chromosome	Fc fragment of IgG receptor and transporter [Source:HGNC Symbol;Acc:HGNC:3621]	ENSG00000104870.13	FCGRT	2217	-2.22	6.97	196	1.8e-31	4.76e-30	30.7
2	56183990	56386172	202183	+	ENSG00000055813	CCDC85A	protein_coding	chromosome	coiled-coil domain containing 85A [Source:HGNC Symbol;Acc:HGNC:29400]	ENSG00000055813.6	CCDC85A	114800	-3.28	2.92	196	1.8e-31	4.76e-30	30.7
2	171434217	171485052	50836	+	ENSG00000115827	DCAF17	protein_coding	chromosome	DDB1 and CUL4 associated factor 17 [Source:HGNC Symbol;Acc:HGNC:25784]	ENSG00000115827.14	DCAF17	80067	1.78	4.65	196	1.82e-31	4.8e-30	30.7
5	131423921	131635236	211316	-	ENSG00000158987	RAPGEF6	protein_coding	chromosome	Rap guanine nucleotide exchange factor 6 [Source:HGNC Symbol;Acc:HGNC:20655]	ENSG00000158987.21	RAPGEF6	51735	5.18	5.53	196	1.85e-31	4.88e-30	30.7
17	40058290	40093867	35578	+	ENSG00000126351	THRA	protein_coding	chromosome	thyroid hormone receptor alpha [Source:HGNC Symbol;Acc:HGNC:11796]	ENSG00000126351.12	THRA	7067	-2.14	5.82	196	1.95e-31	5.12e-30	30.7
16	8788823	8849325	60503	+	ENSG00000140650	PMM2	protein_coding	chromosome	phosphomannomutase 2 [Source:HGNC Symbol;Acc:HGNC:9115]	ENSG00000140650.12	PMM2	5373	1.37	5.33	196	2.06e-31	5.41e-30	30.7
12	32679200	32745650	66451	+	ENSG00000087470	DNM1L	protein_coding	chromosome	dynamin 1 like [Source:HGNC Symbol;Acc:HGNC:2973]	ENSG00000087470.18	DNM1L	10059	1.52	6.36	196	2.13e-31	5.58e-30	30.7
19	9560353	9584533	24181	-	ENSG00000197961	ZNF121	protein_coding	chromosome	zinc finger protein 121 [Source:HGNC Symbol;Acc:HGNC:12904]	ENSG00000197961.11	ZNF121	7675	2.74	5.84	196	2.14e-31	5.61e-30	30.7
15	78540405	78552417	12013	+	ENSG00000041357	PSMA4	protein_coding	chromosome	proteasome subunit alpha 4 [Source:HGNC Symbol;Acc:HGNC:9533]	ENSG00000041357.16	PSMA4	5685	2	7.21	195	2.2e-31	5.76e-30	30.7
22	28687743	28742422	54680	-	ENSG00000183765	CHEK2	protein_coding	chromosome	checkpoint kinase 2 [Source:HGNC Symbol;Acc:HGNC:16627]	ENSG00000183765.22	CHEK2	11200	1.66	3.84	195	2.23e-31	5.82e-30	30.7
12	27332854	27425289	92436	+	ENSG00000029153	ARNTL2	protein_coding	chromosome	aryl hydrocarbon receptor nuclear translocator like 2 [Source:HGNC Symbol;Acc:HGNC:18984]	ENSG00000029153.14	ARNTL2	56938	2.81	4.99	195	2.36e-31	6.14e-30	30.6
6	27893463	27893843	381	+	ENSG00000274641	HIST1H2BO	protein_coding	chromosome	histone cluster 1 H2B family member o [Source:HGNC Symbol;Acc:HGNC:4758]	ENSG00000274641.1	HIST1H2BO	8348	5.91	1.28	195	2.42e-31	6.3e-30	30.6
X	119805311	119852998	47688	-	ENSG00000125351	UPF3B	protein_coding	chromosome	UPF3B regulator of nonsense mediated mRNA decay [Source:HGNC Symbol;Acc:HGNC:20439]	ENSG00000125351.11	UPF3B	65109	1.81	5.06	195	2.47e-31	6.41e-30	30.6
1	40161387	40240921	79535	+	ENSG00000117000	RLF	protein_coding	chromosome	rearranged L-myc fusion [Source:HGNC Symbol;Acc:HGNC:10025]	ENSG00000117000.9	RLF	6018	1.57	5.82	195	2.49e-31	6.45e-30	30.6
16	66366622	66404784	38163	+	ENSG00000179776	CDH5	protein_coding	chromosome	cadherin 5 [Source:HGNC Symbol;Acc:HGNC:1764]	ENSG00000179776.19	CDH5	1003	-2.49	6.23	195	2.51e-31	6.51e-30	30.6
7	140023744	140063721	39978	-	ENSG00000059378	PARP12	protein_coding	chromosome	poly(ADP-ribose) polymerase family member 12 [Source:HGNC Symbol;Acc:HGNC:21919]	ENSG00000059378.12	PARP12	64761	1.48	5.1	195	2.56e-31	6.63e-30	30.6
13	24882279	24922889	40611	-	ENSG00000151849	CENPJ	protein_coding	chromosome	centromere protein J [Source:HGNC Symbol;Acc:HGNC:17272]	ENSG00000151849.15	CENPJ	55835	1.83	4.58	195	2.7e-31	6.96e-30	30.6
1	182839347	182887982	48636	+	ENSG00000135829	DHX9	protein_coding	chromosome	DExH-box helicase 9 [Source:HGNC Symbol;Acc:HGNC:2750]	ENSG00000135829.17	DHX9	1660	1.19	7.74	195	2.73e-31	7.03e-30	30.6
8	55773446	55826445	53000	+	ENSG00000137574	TGS1	protein_coding	chromosome	trimethylguanosine synthase 1 [Source:HGNC Symbol;Acc:HGNC:17843]	ENSG00000137574.11	TGS1	96764	1.45	5.49	194	3.04e-31	7.83e-30	30.5
X	136848004	136880764	32761	-	ENSG00000147274	RBMX	protein_coding	chromosome	RNA binding motif protein X-linked [Source:HGNC Symbol;Acc:HGNC:9910]	ENSG00000147274.14	RBMX	27316	2.01	7.96	194	3.13e-31	8.05e-30	30.5
20	38926312	38953106	26795	+	ENSG00000101447	FAM83D	protein_coding	chromosome	family with sequence similarity 83 member D [Source:HGNC Symbol;Acc:HGNC:16122]	ENSG00000101447.15	FAM83D	81610	4.23	3.61	194	3.18e-31	8.18e-30	30.5
5	65926475	66082549	156075	+	ENSG00000112851	ERBIN	protein_coding	chromosome	erbb2 interacting protein [Source:HGNC Symbol;Acc:HGNC:15842]	ENSG00000112851.14	ERBIN	55914	2.21	7.18	194	3.3e-31	8.47e-30	30.5
9	105558130	105641118	82989	+	ENSG00000106692	FKTN	protein_coding	chromosome	fukutin [Source:HGNC Symbol;Acc:HGNC:3622]	ENSG00000106692.14	FKTN	2218	2.64	4.71	194	3.47e-31	8.89e-30	30.5
13	20187463	20192938	5476	-	ENSG00000165474	GJB2	protein_coding	chromosome	gap junction protein beta 2 [Source:HGNC Symbol;Acc:HGNC:4284]	ENSG00000165474.8	GJB2	2706	5	4.48	193	3.62e-31	9.25e-30	30.4
18	214520	268050	53531	-	ENSG00000079134	THOC1	protein_coding	chromosome	THO complex 1 [Source:HGNC Symbol;Acc:HGNC:19070]	ENSG00000079134.12	THOC1	9984	1.43	5.41	193	3.82e-31	9.75e-30	30.4
X	150766336	150898816	132481	-	ENSG00000102181	CD99L2	protein_coding	chromosome	CD99 molecule like 2 [Source:HGNC Symbol;Acc:HGNC:18237]	ENSG00000102181.21	CD99L2	83692	-2.07	5.8	193	4.18e-31	1.06e-29	30.4
20	3732685	3753111	20427	+	ENSG00000132622	HSPA12B	protein_coding	chromosome	heat shock protein family A (Hsp70) member 12B [Source:HGNC Symbol;Acc:HGNC:16193]	ENSG00000132622.11	HSPA12B	116835	-2.73	3.96	193	4.15e-31	1.06e-29	30.4
1	171635417	171652688	17272	-	ENSG00000034971	MYOC	protein_coding	chromosome	myocilin [Source:HGNC Symbol;Acc:HGNC:7610]	ENSG00000034971.17	MYOC	4653	-5.34	2.35	193	4.24e-31	1.08e-29	30.4
22	19479457	19520612	41156	+	ENSG00000093009	CDC45	protein_coding	chromosome	cell division cycle 45 [Source:HGNC Symbol;Acc:HGNC:1739]	ENSG00000093009.10	CDC45	8318	3.4	2.95	193	4.39e-31	1.11e-29	30.4
10	73007217	73096974	89758	-	ENSG00000122884	P4HA1	protein_coding	chromosome	prolyl 4-hydroxylase subunit alpha 1 [Source:HGNC Symbol;Acc:HGNC:8546]	ENSG00000122884.12	P4HA1	5033	2.38	6.66	193	4.4e-31	1.12e-29	30.4
9	97633668	97673748	40081	+	ENSG00000136937	NCBP1	protein_coding	chromosome	nuclear cap binding protein subunit 1 [Source:HGNC Symbol;Acc:HGNC:7658]	ENSG00000136937.13	NCBP1	4686	1.35	5.69	193	4.42e-31	1.12e-29	30.4
14	96501433	96567111	65679	+	ENSG00000090060	PAPOLA	protein_coding	chromosome	poly(A) polymerase alpha [Source:HGNC Symbol;Acc:HGNC:14981]	ENSG00000090060.18	PAPOLA	10914	1.6	7.59	193	4.48e-31	1.13e-29	30.3
3	121431427	121546641	115215	-	ENSG00000051341	POLQ	protein_coding	chromosome	DNA polymerase theta [Source:HGNC Symbol;Acc:HGNC:9186]	ENSG00000051341.14	POLQ	10721	2.67	3.95	192	4.78e-31	1.2e-29	30.3
6	27450743	27473118	22376	-	ENSG00000096654	ZNF184	protein_coding	chromosome	zinc finger protein 184 [Source:HGNC Symbol;Acc:HGNC:12975]	ENSG00000096654.15	ZNF184	7738	1.55	4.2	192	4.81e-31	1.21e-29	30.3
2	42048021	42058517	10497	+	ENSG00000162878	PKDCC	protein_coding	chromosome	protein kinase domain containing, cytoplasmic [Source:HGNC Symbol;Acc:HGNC:25123]	ENSG00000162878.13	PKDCC	91461	-2.97	4.74	192	4.85e-31	1.22e-29	30.3
10	86958599	86963258	4660	+	ENSG00000173267	SNCG	protein_coding	chromosome	synuclein gamma [Source:HGNC Symbol;Acc:HGNC:11141]	ENSG00000173267.14	SNCG	6623	-3.38	6.01	192	4.95e-31	1.24e-29	30.3
1	236549005	236604516	55512	-	ENSG00000119285	HEATR1	protein_coding	chromosome	HEAT repeat containing 1 [Source:HGNC Symbol;Acc:HGNC:25517]	ENSG00000119285.11	HEATR1	55127	1.51	6.46	192	4.98e-31	1.25e-29	30.3
3	183122215	183163839	41625	-	ENSG00000078081	LAMP3	protein_coding	chromosome	lysosomal associated membrane protein 3 [Source:HGNC Symbol;Acc:HGNC:14582]	ENSG00000078081.8	LAMP3	27074	3.43	3.7	192	5.36e-31	1.34e-29	30.3
X	24693909	24996986	303078	+	ENSG00000101868	POLA1	protein_coding	chromosome	DNA polymerase alpha 1, catalytic subunit [Source:HGNC Symbol;Acc:HGNC:9173]	ENSG00000101868.11	POLA1	5422	1.52	5.07	192	5.42e-31	1.35e-29	30.3
2	223751686	223838027	86342	-	ENSG00000152056	AP1S3	protein_coding	chromosome	adaptor related protein complex 1 subunit sigma 3 [Source:HGNC Symbol;Acc:HGNC:18971]	ENSG00000152056.17	AP1S3	130340	1.97	3.61	192	5.5e-31	1.37e-29	30.3
8	80034745	80231232	196488	-	ENSG00000076554	TPD52	protein_coding	chromosome	tumor protein D52 [Source:HGNC Symbol;Acc:HGNC:12005]	ENSG00000076554.15	TPD52	7163	2.73	6.97	192	5.64e-31	1.41e-29	30.2
2	113705011	113756693	51683	-	ENSG00000115084	SLC35F5	protein_coding	chromosome	solute carrier family 35 member F5 [Source:HGNC Symbol;Acc:HGNC:23617]	ENSG00000115084.14	SLC35F5	80255	1.91	6.92	192	5.87e-31	1.46e-29	30.2
7	30594838	30634033	39196	+	ENSG00000106105	GARS	protein_coding	chromosome	glycyl-tRNA synthetase [Source:HGNC Symbol;Acc:HGNC:4162]	ENSG00000106105.14	GARS	2617	1.42	6.55	192	5.87e-31	1.46e-29	30.2
7	116210506	116258783	48278	+	ENSG00000135269	TES	protein_coding	chromosome	testin LIM domain protein [Source:HGNC Symbol;Acc:HGNC:14620]	ENSG00000135269.18	TES	26136	1.65	6.46	191	6.5e-31	1.61e-29	30.2
15	55202966	55319113	116148	-	ENSG00000069974	RAB27A	protein_coding	chromosome	RAB27A, member RAS oncogene family [Source:HGNC Symbol;Acc:HGNC:9766]	ENSG00000069974.16	RAB27A	5873	1.36	5.04	191	6.67e-31	1.65e-29	30.2
13	52377167	52416373	39207	-	ENSG00000136114	THSD1	protein_coding	chromosome	thrombospondin type 1 domain containing 1 [Source:HGNC Symbol;Acc:HGNC:17754]	ENSG00000136114.17	THSD1	55901	-2.01	3.24	191	6.87e-31	1.7e-29	30.2
19	36214602	36238774	24173	+	ENSG00000167635	ZNF146	protein_coding	chromosome	zinc finger protein 146 [Source:HGNC Symbol;Acc:HGNC:12931]	ENSG00000167635.11	ZNF146	7705	1.99	7.26	191	6.93e-31	1.71e-29	30.2
1	201896456	201946588	50133	-	ENSG00000163431	LMOD1	protein_coding	chromosome	leiomodin 1 [Source:HGNC Symbol;Acc:HGNC:6647]	ENSG00000163431.13	LMOD1	25802	-2.83	6.08	191	7.69e-31	1.9e-29	30.1
4	17460261	17512206	51946	-	ENSG00000151552	QDPR	protein_coding	chromosome	quinoid dihydropteridine reductase [Source:HGNC Symbol;Acc:HGNC:9752]	ENSG00000151552.12	QDPR	5860	-1.97	5.23	190	8.95e-31	2.21e-29	30
11	31784779	31817961	33183	-	ENSG00000007372	PAX6	protein_coding	chromosome	paired box 6 [Source:HGNC Symbol;Acc:HGNC:8620]	ENSG00000007372.23	PAX6	5080	4.91	2.58	190	9.16e-31	2.25e-29	30
13	41457550	41470871	13322	+	ENSG00000102760	RGCC	protein_coding	chromosome	regulator of cell cycle [Source:HGNC Symbol;Acc:HGNC:20369]	ENSG00000102760.13	RGCC	28984	-2.16	5.1	190	9.19e-31	2.26e-29	30
2	86440647	86492716	52070	+	ENSG00000115548	KDM3A	protein_coding	chromosome	lysine demethylase 3A [Source:HGNC Symbol;Acc:HGNC:20815]	ENSG00000115548.17	KDM3A	55818	1.84	6.39	190	9.32e-31	2.29e-29	30
1	229321011	229343294	22284	-	ENSG00000154429	CCSAP	protein_coding	chromosome	centriole, cilia and spindle associated protein [Source:HGNC Symbol;Acc:HGNC:29578]	ENSG00000154429.11	CCSAP	126731	1.65	4.67	190	9.51e-31	2.33e-29	30
5	73498408	73505635	7228	+	ENSG00000145741	BTF3	protein_coding	chromosome	basic transcription factor 3 [Source:HGNC Symbol;Acc:HGNC:1125]	ENSG00000145741.15	BTF3	689	-1.38	8.22	189	1.01e-30	2.48e-29	30
22	45163925	45188017	24093	+	ENSG00000093000	NUP50	protein_coding	chromosome	nucleoporin 50 [Source:HGNC Symbol;Acc:HGNC:8065]	ENSG00000093000.19	NUP50	10762	1.24	6.14	189	1.02e-30	2.5e-29	30
11	837356	842529	5174	-	ENSG00000177700	POLR2L	protein_coding	chromosome	RNA polymerase II subunit L [Source:HGNC Symbol;Acc:HGNC:9199]	ENSG00000177700.6	POLR2L	5441	-2.2	5.74	189	1.03e-30	2.52e-29	30
4	47847233	47914667	67435	-	ENSG00000170448	NFXL1	protein_coding	chromosome	nuclear transcription factor, X-box binding like 1 [Source:HGNC Symbol;Acc:HGNC:18726]	ENSG00000170448.12	NFXL1	152518	2.15	4.61	189	1.05e-30	2.56e-29	30
2	98619106	98731132	112027	-	ENSG00000071073	MGAT4A	protein_coding	chromosome	alpha-1,3-mannosyl-glycoprotein 4-beta-N-acetylglucosaminyltransferase A [Source:HGNC Symbol;Acc:HGNC:7047]	ENSG00000071073.13	MGAT4A	11320	1.99	6.1	189	1.08e-30	2.63e-29	30
1	101236865	101243713	6849	+	ENSG00000170989	S1PR1	protein_coding	chromosome	sphingosine-1-phosphate receptor 1 [Source:HGNC Symbol;Acc:HGNC:3165]	ENSG00000170989.9	S1PR1	1901	-2.71	5.5	189	1.08e-30	2.63e-29	30
15	41557675	41583589	25915	+	ENSG00000092445	TYRO3	protein_coding	chromosome	TYRO3 protein tyrosine kinase [Source:HGNC Symbol;Acc:HGNC:12446]	ENSG00000092445.12	TYRO3	7301	-2.87	5.27	189	1.09e-30	2.64e-29	30
7	99598267	99611045	12779	+	ENSG00000244219	TMEM225B	protein_coding	chromosome	transmembrane protein 225B [Source:HGNC Symbol;Acc:HGNC:53075]	ENSG00000244219.7	TMEM225B	100289187	-2.9	0.35	188	1.31e-30	3.17e-29	29.9
2	86106223	86142157	35935	+	ENSG00000132300	PTCD3	protein_coding	chromosome	pentatricopeptide repeat domain 3 [Source:HGNC Symbol;Acc:HGNC:24717]	ENSG00000132300.19	PTCD3	55037	1.96	6.22	188	1.32e-30	3.2e-29	29.9
15	68578969	68727806	148838	+	ENSG00000103647	CORO2B	protein_coding	chromosome	coronin 2B [Source:HGNC Symbol;Acc:HGNC:2256]	ENSG00000103647.12	CORO2B	10391	-3.05	3.13	188	1.34e-30	3.25e-29	29.9
19	1259384	1274880	15497	+	ENSG00000099622	CIRBP	protein_coding	chromosome	cold inducible RNA binding protein [Source:HGNC Symbol;Acc:HGNC:1982]	ENSG00000099622.14	CIRBP	1153	-1.55	7.71	188	1.35e-30	3.26e-29	29.9
2	173354820	173368997	14178	+	ENSG00000144354	CDCA7	protein_coding	chromosome	cell division cycle associated 7 [Source:HGNC Symbol;Acc:HGNC:14628]	ENSG00000144354.14	CDCA7	83879	2.9	4.06	188	1.37e-30	3.3e-29	29.9
1	32651142	32686211	35070	+	ENSG00000162521	RBBP4	protein_coding	chromosome	RB binding protein 4, chromatin remodeling factor [Source:HGNC Symbol;Acc:HGNC:9887]	ENSG00000162521.19	RBBP4	5928	1.16	7.59	188	1.39e-30	3.34e-29	29.9
3	179347709	179394936	47228	+	ENSG00000171109	MFN1	protein_coding	chromosome	mitofusin 1 [Source:HGNC Symbol;Acc:HGNC:18262]	ENSG00000171109.19	MFN1	55669	2.18	6.57	188	1.45e-30	3.49e-29	29.8
1	25884181	25906991	22811	-	ENSG00000117632	STMN1	protein_coding	chromosome	stathmin 1 [Source:HGNC Symbol;Acc:HGNC:6510]	ENSG00000117632.23	STMN1	3925	1.84	7.27	188	1.46e-30	3.5e-29	29.8
14	61695513	61748259	52747	+	ENSG00000100644	HIF1A	protein_coding	chromosome	hypoxia inducible factor 1 subunit alpha [Source:HGNC Symbol;Acc:HGNC:4910]	ENSG00000100644.17	HIF1A	3091	1.54	7.34	188	1.49e-30	3.57e-29	29.8
6	27865355	27865747	393	+	ENSG00000276903	HIST1H2AL	protein_coding	chromosome	histone cluster 1 H2A family member l [Source:HGNC Symbol;Acc:HGNC:4730]	ENSG00000276903.1	HIST1H2AL	8332	7.16	3.55	188	1.62e-30	3.87e-29	29.8
15	80152490	80186946	34457	+	ENSG00000103876	FAH	protein_coding	chromosome	fumarylacetoacetate hydrolase [Source:HGNC Symbol;Acc:HGNC:3579]	ENSG00000103876.12	FAH	2184	-2.73	6	187	1.69e-30	4.03e-29	29.8
6	20401879	20493714	91836	+	ENSG00000112242	E2F3	protein_coding	chromosome	E2F transcription factor 3 [Source:HGNC Symbol;Acc:HGNC:3115]	ENSG00000112242.15	E2F3	1871	1.55	4.86	187	1.74e-30	4.15e-29	29.8
7	77696459	77783022	86564	+	ENSG00000187257	RSBN1L	protein_coding	chromosome	round spermatid basic protein 1 like [Source:HGNC Symbol;Acc:HGNC:24765]	ENSG00000187257.16	RSBN1L	222194	1.27	5.66	187	1.74e-30	4.15e-29	29.8
2	147930397	148021604	91208	-	ENSG00000115947	ORC4	protein_coding	chromosome	origin recognition complex subunit 4 [Source:HGNC Symbol;Acc:HGNC:8490]	ENSG00000115947.13	ORC4	5000	1.81	6.67	187	1.84e-30	4.37e-29	29.7
2	231056864	231172827	115964	+	ENSG00000173692	PSMD1	protein_coding	chromosome	proteasome 26S subunit, non-ATPase 1 [Source:HGNC Symbol;Acc:HGNC:9554]	ENSG00000173692.13	PSMD1	5707	1.54	6.78	187	1.88e-30	4.46e-29	29.7
16	8892097	8964514	72418	-	ENSG00000187555	USP7	protein_coding	chromosome	ubiquitin specific peptidase 7 [Source:HGNC Symbol;Acc:HGNC:12630]	ENSG00000187555.15	USP7	7874	1.84	7.09	187	1.89e-30	4.48e-29	29.7
1	241532134	241595642	63509	+	ENSG00000117009	KMO	protein_coding	chromosome	kynurenine 3-monooxygenase [Source:HGNC Symbol;Acc:HGNC:6381]	ENSG00000117009.12	KMO	8564	4.01	3.17	187	1.93e-30	4.57e-29	29.7
6	26216975	26217483	509	+	ENSG00000277075	HIST1H2AE	protein_coding	chromosome	histone cluster 1 H2A family member e [Source:HGNC Symbol;Acc:HGNC:4724]	ENSG00000277075.2	HIST1H2AE	3012	4.66	4.42	187	1.97e-30	4.67e-29	29.7
5	38258409	38465480	207072	+	ENSG00000164318	EGFLAM	protein_coding	chromosome	EGF like, fibronectin type III and laminin G domains [Source:HGNC Symbol;Acc:HGNC:26810]	ENSG00000164318.18	EGFLAM	133584	-2.63	4.6	187	2.09e-30	4.93e-29	29.7
17	1762029	1777565	15537	+	ENSG00000132386	SERPINF1	protein_coding	chromosome	serpin family F member 1 [Source:HGNC Symbol;Acc:HGNC:8824]	ENSG00000132386.11	SERPINF1	5176	-2.21	8.15	187	2.13e-30	5.02e-29	29.7
1	168178962	168202109	23148	+	ENSG00000143155	TIPRL	protein_coding	chromosome	TOR signaling pathway regulator [Source:HGNC Symbol;Acc:HGNC:30231]	ENSG00000143155.13	TIPRL	261726	1.34	6	187	2.17e-30	5.11e-29	29.7
5	65148738	65481920	333183	-	ENSG00000049192	ADAMTS6	protein_coding	chromosome	ADAM metallopeptidase with thrombospondin type 1 motif 6 [Source:HGNC Symbol;Acc:HGNC:222]	ENSG00000049192.15	ADAMTS6	11174	3.67	2.57	186	2.35e-30	5.54e-29	29.6
5	83471618	83582303	110686	+	ENSG00000038427	VCAN	protein_coding	chromosome	versican [Source:HGNC Symbol;Acc:HGNC:2464]	ENSG00000038427.16	VCAN	1462	2.61	9.07	186	2.42e-30	5.69e-29	29.6
1	185045526	185102603	57078	+	ENSG00000121481	RNF2	protein_coding	chromosome	ring finger protein 2 [Source:HGNC Symbol;Acc:HGNC:10061]	ENSG00000121481.11	RNF2	6045	1.27	4.85	186	2.42e-30	5.69e-29	29.6
11	112226367	112269955	43589	+	ENSG00000150787	PTS	protein_coding	chromosome	6-pyruvoyltetrahydropterin synthase [Source:HGNC Symbol;Acc:HGNC:9689]	ENSG00000150787.8	PTS	5805	1.8	4.45	186	2.44e-30	5.71e-29	29.6
2	70281362	70293740	12379	-	ENSG00000143977	SNRPG	protein_coding	chromosome	small nuclear ribonucleoprotein polypeptide G [Source:HGNC Symbol;Acc:HGNC:11163]	ENSG00000143977.14	SNRPG	6637	2.34	6.89	186	2.48e-30	5.81e-29	29.6
12	100267140	100341715	74576	+	ENSG00000136021	SCYL2	protein_coding	chromosome	SCY1 like pseudokinase 2 [Source:HGNC Symbol;Acc:HGNC:19286]	ENSG00000136021.19	SCYL2	55681	1.83	6.19	186	2.48e-30	5.81e-29	29.6
21	41420304	41459214	38911	+	ENSG00000157601	MX1	protein_coding	chromosome	MX dynamin like GTPase 1 [Source:HGNC Symbol;Acc:HGNC:7532]	ENSG00000157601.14	MX1	4599	2.26	7.11	186	2.51e-30	5.87e-29	29.6
9	92210207	92293756	83550	-	ENSG00000196305	IARS	protein_coding	chromosome	isoleucyl-tRNA synthetase [Source:HGNC Symbol;Acc:HGNC:5330]	ENSG00000196305.17	IARS	3376	1.63	6.93	186	2.56e-30	5.98e-29	29.6
8	65717510	65842322	124813	-	ENSG00000205268	PDE7A	protein_coding	chromosome	phosphodiesterase 7A [Source:HGNC Symbol;Acc:HGNC:8791]	ENSG00000205268.10	PDE7A	5150	2.06	6.03	186	2.63e-30	6.12e-29	29.6
1	67407810	67430415	22606	-	ENSG00000142864	SERBP1	protein_coding	chromosome	SERPINE1 mRNA binding protein 1 [Source:HGNC Symbol;Acc:HGNC:17860]	ENSG00000142864.14	SERBP1	26135	1.27	8.6	186	2.68e-30	6.22e-29	29.6
9	127087348	127122635	35288	-	ENSG00000136859	ANGPTL2	protein_coding	chromosome	angiopoietin like 2 [Source:HGNC Symbol;Acc:HGNC:490]	ENSG00000136859.10	ANGPTL2	23452	-2.97	6.95	186	2.68e-30	6.22e-29	29.6
1	166839447	166856344	16898	+	ENSG00000143157	POGK	protein_coding	chromosome	pogo transposable element derived with KRAB domain [Source:HGNC Symbol;Acc:HGNC:18800]	ENSG00000143157.11	POGK	57645	1.43	6.3	186	2.79e-30	6.46e-29	29.6
8	25841725	26045413	203689	-	ENSG00000221818	EBF2	protein_coding	chromosome	EBF transcription factor 2 [Source:HGNC Symbol;Acc:HGNC:19090]	ENSG00000221818.9	EBF2	64641	-2.67	3.4	185	2.84e-30	6.57e-29	29.5
8	108443601	108489196	45596	+	ENSG00000104412	EMC2	protein_coding	chromosome	ER membrane protein complex subunit 2 [Source:HGNC Symbol;Acc:HGNC:28963]	ENSG00000104412.8	EMC2	9694	1.66	6.16	185	3.04e-30	7.02e-29	29.5
17	31937007	32001038	64032	+	ENSG00000178691	SUZ12	protein_coding	chromosome	SUZ12 polycomb repressive complex 2 subunit [Source:HGNC Symbol;Acc:HGNC:17101]	ENSG00000178691.11	SUZ12	23512	1.76	6.11	185	3.1e-30	7.16e-29	29.5
1	179099330	179229684	130355	-	ENSG00000143322	ABL2	protein_coding	chromosome	ABL proto-oncogene 2, non-receptor tyrosine kinase [Source:HGNC Symbol;Acc:HGNC:77]	ENSG00000143322.21	ABL2	27	1.49	5.95	185	3.19e-30	7.35e-29	29.5
15	77041404	77083984	42581	-	ENSG00000140391	TSPAN3	protein_coding	chromosome	tetraspanin 3 [Source:HGNC Symbol;Acc:HGNC:17752]	ENSG00000140391.15	TSPAN3	10099	-2.25	7.63	185	3.19e-30	7.35e-29	29.5
2	96335766	96377091	41326	+	ENSG00000121152	NCAPH	protein_coding	chromosome	non-SMC condensin I complex subunit H [Source:HGNC Symbol;Acc:HGNC:1112]	ENSG00000121152.10	NCAPH	23397	3.03	3.53	185	3.21e-30	7.39e-29	29.5
9	78236062	78279690	43629	+	ENSG00000148019	CEP78	protein_coding	chromosome	centrosomal protein 78 [Source:HGNC Symbol;Acc:HGNC:25740]	ENSG00000148019.13	CEP78	84131	1.79	5.25	185	3.22e-30	7.4e-29	29.5
CHR_HSCHR5_2_CTG1_1	69559974	69592641	32668	+	ENSG00000275045	GTF2H2	protein_coding	chromosome	general transcription factor IIH subunit 2 [Source:HGNC Symbol;Acc:HGNC:4656]	ENSG00000275045.4	GTF2H2	2966	3.74	3.51	185	3.24e-30	7.44e-29	29.5
13	19674752	19783019	108268	-	ENSG00000121390	PSPC1	protein_coding	chromosome	paraspeckle component 1 [Source:HGNC Symbol;Acc:HGNC:20320]	ENSG00000121390.19	PSPC1	55269	0.961	5.93	185	3.35e-30	7.67e-29	29.5
20	59863564	59933655	70092	-	ENSG00000196074	SYCP2	protein_coding	chromosome	synaptonemal complex protein 2 [Source:HGNC Symbol;Acc:HGNC:11490]	ENSG00000196074.13	SYCP2	10388	3.48	6.35	185	3.38e-30	7.74e-29	29.5
4	121801317	121817021	15705	+	ENSG00000123737	EXOSC9	protein_coding	chromosome	exosome component 9 [Source:HGNC Symbol;Acc:HGNC:9137]	ENSG00000123737.12	EXOSC9	5393	1.04	4.97	185	3.39e-30	7.74e-29	29.5
15	66504959	66550130	45172	+	ENSG00000174442	ZWILCH	protein_coding	chromosome	zwilch kinetochore protein [Source:HGNC Symbol;Acc:HGNC:25468]	ENSG00000174442.12	ZWILCH	55055	1.66	4.42	185	3.52e-30	8.02e-29	29.5
5	98853985	98928957	74973	-	ENSG00000153922	CHD1	protein_coding	chromosome	chromodomain helicase DNA binding protein 1 [Source:HGNC Symbol;Acc:HGNC:1915]	ENSG00000153922.10	CHD1	1105	1.81	6.72	184	3.87e-30	8.83e-29	29.4
11	32387775	32435885	48111	-	ENSG00000184937	WT1	protein_coding	chromosome	WT1 transcription factor [Source:HGNC Symbol;Acc:HGNC:12796]	ENSG00000184937.14	WT1	7490	4.73	0.288	184	3.95e-30	9e-29	29.4
6	116752197	116765719	13523	-	ENSG00000183807	FAM162B	protein_coding	chromosome	family with sequence similarity 162 member B [Source:HGNC Symbol;Acc:HGNC:21549]	ENSG00000183807.8	FAM162B	221303	-3.02	1.28	184	4.03e-30	9.15e-29	29.4
17	7626234	7627876	1643	-	ENSG00000141504	SAT2	protein_coding	chromosome	spermidine/spermine N1-acetyltransferase family member 2 [Source:HGNC Symbol;Acc:HGNC:23160]	ENSG00000141504.11	SAT2	112483	-2.03	5.01	184	4.15e-30	9.41e-29	29.4
6	149963943	149973715	9773	+	ENSG00000111981	ULBP1	protein_coding	chromosome	UL16 binding protein 1 [Source:HGNC Symbol;Acc:HGNC:14893]	ENSG00000111981.5	ULBP1	80329	3.87	0.582	184	4.19e-30	9.51e-29	29.4
15	23565674	23630075	64402	+	ENSG00000179455	MKRN3	protein_coding	chromosome	makorin ring finger protein 3 [Source:HGNC Symbol;Acc:HGNC:7114]	ENSG00000179455.9	MKRN3	7681	4.69	1.75	184	4.24e-30	9.6e-29	29.4
2	27123789	27130812	7024	+	ENSG00000143994	ABHD1	protein_coding	chromosome	abhydrolase domain containing 1 [Source:HGNC Symbol;Acc:HGNC:17553]	ENSG00000143994.14	ABHD1	84696	-2.34	1.65	184	4.53e-30	1.02e-28	29.3
2	229763838	229923239	159402	-	ENSG00000153827	TRIP12	protein_coding	chromosome	thyroid hormone receptor interactor 12 [Source:HGNC Symbol;Acc:HGNC:12306]	ENSG00000153827.13	TRIP12	9320	2.08	7.98	184	4.64e-30	1.05e-28	29.3
1	162631373	162787405	156033	+	ENSG00000162733	DDR2	protein_coding	chromosome	discoidin domain receptor tyrosine kinase 2 [Source:HGNC Symbol;Acc:HGNC:2731]	ENSG00000162733.19	DDR2	4921	-2.17	7.9	184	4.64e-30	1.05e-28	29.3
5	115962454	116027619	65166	+	ENSG00000172901	LVRN	protein_coding	chromosome	laeverin [Source:HGNC Symbol;Acc:HGNC:26904]	ENSG00000172901.20	LVRN	206338	-4.06	3.5	184	4.63e-30	1.05e-28	29.3
12	77021248	77065569	44322	-	ENSG00000165891	E2F7	protein_coding	chromosome	E2F transcription factor 7 [Source:HGNC Symbol;Acc:HGNC:23820]	ENSG00000165891.16	E2F7	144455	3.68	2.08	183	4.87e-30	1.09e-28	29.3
X	132023302	132075943	52642	+	ENSG00000134602	STK26	protein_coding	chromosome	serine/threonine kinase 26 [Source:HGNC Symbol;Acc:HGNC:18174]	ENSG00000134602.16	STK26	51765	2.29	4.77	183	4.83e-30	1.09e-28	29.3
3	33113979	33147773	33795	+	ENSG00000170275	CRTAP	protein_coding	chromosome	cartilage associated protein [Source:HGNC Symbol;Acc:HGNC:2379]	ENSG00000170275.14	CRTAP	10491	-1.75	7.86	183	4.97e-30	1.11e-28	29.3
15	48134632	48178353	43722	-	ENSG00000104177	MYEF2	protein_coding	chromosome	myelin expression factor 2 [Source:HGNC Symbol;Acc:HGNC:17940]	ENSG00000104177.18	MYEF2	50804	1.93	4.84	183	5.12e-30	1.15e-28	29.3
CHR_HSCHR4_1_CTG12	155854738	155920406	65669	+	ENSG00000262635	TDO2	protein_coding	chromosome	tryptophan 2,3-dioxygenase [Source:HGNC Symbol;Acc:HGNC:11708]	ENSG00000262635.5	TDO2	6999	7.86	3.01	183	5.19e-30	1.16e-28	29.3
6	105993463	106109939	116477	+	ENSG00000057657	PRDM1	protein_coding	chromosome	PR/SET domain 1 [Source:HGNC Symbol;Acc:HGNC:9346]	ENSG00000057657.17	PRDM1	639	2.16	4.62	183	5.27e-30	1.18e-28	29.3
16	77722492	77742260	19769	+	ENSG00000140876	NUDT7	protein_coding	chromosome	nudix hydrolase 7 [Source:HGNC Symbol;Acc:HGNC:8054]	ENSG00000140876.11	NUDT7	283927	-1.98	2.58	183	5.51e-30	1.23e-28	29.3
12	104455295	104762014	306720	+	ENSG00000171310	CHST11	protein_coding	chromosome	carbohydrate sulfotransferase 11 [Source:HGNC Symbol;Acc:HGNC:17422]	ENSG00000171310.11	CHST11	50515	2.38	4.69	183	5.64e-30	1.26e-28	29.2
1	231223763	231241187	17425	-	ENSG00000143633	C1orf131	protein_coding	chromosome	chromosome 1 open reading frame 131 [Source:HGNC Symbol;Acc:HGNC:25332]	ENSG00000143633.13	C1orf131	128061	1.2	4.42	183	5.67e-30	1.26e-28	29.2
22	27851669	27920134	68466	-	ENSG00000180957	PITPNB	protein_coding	chromosome	phosphatidylinositol transfer protein beta [Source:HGNC Symbol;Acc:HGNC:9002]	ENSG00000180957.18	PITPNB	23760	1.5	6.37	183	5.77e-30	1.28e-28	29.2
9	131289459	131359022	69564	+	ENSG00000160539	PLPP7	protein_coding	chromosome	phospholipid phosphatase 7 (inactive) [Source:HGNC Symbol;Acc:HGNC:28174]	ENSG00000160539.6	PLPP7	84814	-2.8	2.14	183	6.11e-30	1.36e-28	29.2
11	94415578	94493908	78331	-	ENSG00000020922	MRE11	protein_coding	chromosome	MRE11 homolog, double strand break repair nuclease [Source:HGNC Symbol;Acc:HGNC:7230]	ENSG00000020922.12	MRE11	4361	1.78	5.78	182	6.18e-30	1.37e-28	29.2
11	818914	825573	6660	+	ENSG00000177666	PNPLA2	protein_coding	chromosome	patatin like phospholipase domain containing 2 [Source:HGNC Symbol;Acc:HGNC:30802]	ENSG00000177666.17	PNPLA2	57104	-3.78	7.86	182	6.22e-30	1.38e-28	29.2
1	6624866	6635586	10721	+	ENSG00000041988	THAP3	protein_coding	chromosome	THAP domain containing 3 [Source:HGNC Symbol;Acc:HGNC:20855]	ENSG00000041988.15	THAP3	90326	-1.84	3.79	182	6.38e-30	1.41e-28	29.2
11	64746389	64759974	13586	-	ENSG00000068976	PYGM	protein_coding	chromosome	glycogen phosphorylase, muscle associated [Source:HGNC Symbol;Acc:HGNC:9726]	ENSG00000068976.14	PYGM	5837	-3.26	2.99	182	6.39e-30	1.41e-28	29.2
7	64666083	64711582	45500	+	ENSG00000196247	ZNF107	protein_coding	chromosome	zinc finger protein 107 [Source:HGNC Symbol;Acc:HGNC:12887]	ENSG00000196247.11	ZNF107	51427	2.12	5.44	182	6.76e-30	1.49e-28	29.2
CHR_HSCHR16_1_CTG1	16233991	16308660	74670	-	ENSG00000275331	ABCC6	protein_coding	chromosome	ATP binding cassette subfamily C member 6 [Source:HGNC Symbol;Acc:HGNC:57]	ENSG00000275331.5	ABCC6	368	-3.61	2.62	182	6.86e-30	1.51e-28	29.2
3	119524293	119559614	35322	-	ENSG00000121594	CD80	protein_coding	chromosome	CD80 molecule [Source:HGNC Symbol;Acc:HGNC:1700]	ENSG00000121594.12	CD80	941	3.8	1.47	182	6.9e-30	1.52e-28	29.2
12	54549601	54579239	29639	+	ENSG00000123360	PDE1B	protein_coding	chromosome	phosphodiesterase 1B [Source:HGNC Symbol;Acc:HGNC:8775]	ENSG00000123360.12	PDE1B	5153	-2.27	3.71	182	6.89e-30	1.52e-28	29.2
4	55395957	55453397	57441	+	ENSG00000134851	TMEM165	protein_coding	chromosome	transmembrane protein 165 [Source:HGNC Symbol;Acc:HGNC:30760]	ENSG00000134851.13	TMEM165	55858	1.62	6.69	182	7.11e-30	1.56e-28	29.1
2	37201612	37231596	29985	-	ENSG00000115816	CEBPZ	protein_coding	chromosome	CCAAT enhancer binding protein zeta [Source:HGNC Symbol;Acc:HGNC:24218]	ENSG00000115816.15	CEBPZ	10153	1.61	6.83	182	7.35e-30	1.61e-28	29.1
16	19523811	19553408	29598	+	ENSG00000103540	CCP110	protein_coding	chromosome	centriolar coiled-coil protein 110 [Source:HGNC Symbol;Acc:HGNC:24342]	ENSG00000103540.16	CCP110	9738	1.52	5.36	182	7.35e-30	1.61e-28	29.1
2	132147591	132257969	110379	-	ENSG00000163046	ANKRD30BL	protein_coding	chromosome	ankyrin repeat domain 30B like [Source:HGNC Symbol;Acc:HGNC:35167]	ENSG00000163046.15	ANKRD30BL	554226	4.61	2.19	182	7.57e-30	1.66e-28	29.1
11	123057489	123063230	5742	-	ENSG00000109971	HSPA8	protein_coding	chromosome	heat shock protein family A (Hsp70) member 8 [Source:HGNC Symbol;Acc:HGNC:5241]	ENSG00000109971.14	HSPA8	3312	1.44	10.3	182	7.6e-30	1.66e-28	29.1
1	92246402	92298987	52586	-	ENSG00000174842	GLMN	protein_coding	chromosome	glomulin, FKBP associated protein [Source:HGNC Symbol;Acc:HGNC:14373]	ENSG00000174842.17	GLMN	11146	1.83	3.66	182	7.94e-30	1.73e-28	29.1
1	246839098	246931967	92870	-	ENSG00000153207	AHCTF1	protein_coding	chromosome	AT-hook containing transcription factor 1 [Source:HGNC Symbol;Acc:HGNC:24618]	ENSG00000153207.15	AHCTF1	25909	1.49	7.08	181	8.28e-30	1.8e-28	29.1
16	75111860	75116771	4912	-	ENSG00000166816	LDHD	protein_coding	chromosome	lactate dehydrogenase D [Source:HGNC Symbol;Acc:HGNC:19708]	ENSG00000166816.14	LDHD	197257	-3.96	3.59	181	8.32e-30	1.81e-28	29.1
1	112619805	112671616	51812	+	ENSG00000116489	CAPZA1	protein_coding	chromosome	capping actin protein of muscle Z-line subunit alpha 1 [Source:HGNC Symbol;Acc:HGNC:1488]	ENSG00000116489.13	CAPZA1	829	2.25	7.44	181	8.38e-30	1.82e-28	29.1
11	18606403	18634791	28389	-	ENSG00000179119	SPTY2D1	protein_coding	chromosome	SPT2 chromatin protein domain containing 1 [Source:HGNC Symbol;Acc:HGNC:26818]	ENSG00000179119.15	SPTY2D1	144108	1.99	5.58	181	8.37e-30	1.82e-28	29.1
1	223779893	223845954	66062	-	ENSG00000143514	TP53BP2	protein_coding	chromosome	tumor protein p53 binding protein 2 [Source:HGNC Symbol;Acc:HGNC:12000]	ENSG00000143514.17	TP53BP2	7159	2.02	6.17	181	9.08e-30	1.97e-28	29
15	51952106	52067375	115270	+	ENSG00000069956	MAPK6	protein_coding	chromosome	mitogen-activated protein kinase 6 [Source:HGNC Symbol;Acc:HGNC:6879]	ENSG00000069956.12	MAPK6	5597	1.61	5.93	181	9.12e-30	1.97e-28	29
12	93467488	93516214	48727	+	ENSG00000198015	MRPL42	protein_coding	chromosome	mitochondrial ribosomal protein L42 [Source:HGNC Symbol;Acc:HGNC:14493]	ENSG00000198015.13	MRPL42	28977	1.6	5.83	181	9.2e-30	1.99e-28	29
4	168356735	168537786	181052	-	ENSG00000181381	DDX60L	protein_coding	chromosome	DExD/H-box 60 like [Source:HGNC Symbol;Acc:HGNC:26429]	ENSG00000181381.13	DDX60L	91351	2.12	5.69	181	9.33e-30	2.01e-28	29
12	8822621	8887001	64381	+	ENSG00000166535	A2ML1	protein_coding	chromosome	alpha-2-macroglobulin like 1 [Source:HGNC Symbol;Acc:HGNC:23336]	ENSG00000166535.20	A2ML1	144568	4.67	4.64	181	9.73e-30	2.1e-28	29
17	64498254	64508199	9946	-	ENSG00000108654	DDX5	protein_coding	chromosome	DEAD-box helicase 5 [Source:HGNC Symbol;Acc:HGNC:2746]	ENSG00000108654.15	DDX5	1655	1.62	9.52	181	1.03e-29	2.21e-28	29
2	228850526	229271285	420760	-	ENSG00000153823	PID1	protein_coding	chromosome	phosphotyrosine interaction domain containing 1 [Source:HGNC Symbol;Acc:HGNC:26084]	ENSG00000153823.18	PID1	55022	-2.15	4	180	1.12e-29	2.41e-28	29
3	169083499	169663775	580277	-	ENSG00000085276	MECOM	protein_coding	chromosome	MDS1 and EVI1 complex locus [Source:HGNC Symbol;Acc:HGNC:3498]	ENSG00000085276.19	MECOM	2122	6.19	7.67	180	1.17e-29	2.51e-28	28.9
11	94493979	94499578	5600	+	ENSG00000168876	ANKRD49	protein_coding	chromosome	ankyrin repeat domain 49 [Source:HGNC Symbol;Acc:HGNC:25970]	ENSG00000168876.9	ANKRD49	54851	2.17	4.75	180	1.19e-29	2.54e-28	28.9
11	18069935	18106087	36153	-	ENSG00000166788	SAAL1	protein_coding	chromosome	serum amyloid A like 1 [Source:HGNC Symbol;Acc:HGNC:25158]	ENSG00000166788.10	SAAL1	113174	1.28	3.7	180	1.21e-29	2.59e-28	28.9
9	128920966	128942041	21076	+	ENSG00000175287	PHYHD1	protein_coding	chromosome	phytanoyl-CoA dioxygenase domain containing 1 [Source:HGNC Symbol;Acc:HGNC:23396]	ENSG00000175287.19	PHYHD1	254295	-3.19	4.13	180	1.21e-29	2.59e-28	28.9
1	28095742	28096422	681	-	ENSG00000228589	SPCS2P4	processed_pseudogene	chromosome	signal peptidase complex subunit 2 pseudogene 4 [Source:HGNC Symbol;Acc:HGNC:45237]	ENSG00000228589.3	SPCS2P4	NA	-6.58	2.86	180	1.31e-29	2.79e-28	28.9
2	195575977	195737702	161726	+	ENSG00000196950	SLC39A10	protein_coding	chromosome	solute carrier family 39 member 10 [Source:HGNC Symbol;Acc:HGNC:20861]	ENSG00000196950.14	SLC39A10	57181	1.97	5.75	180	1.34e-29	2.85e-28	28.9
19	53389793	53430413	40621	+	ENSG00000196417	ZNF765	protein_coding	chromosome	zinc finger protein 765 [Source:HGNC Symbol;Acc:HGNC:25092]	ENSG00000196417.13	ZNF765	91661	1.86	4.76	180	1.33e-29	2.85e-28	28.9
7	10973336	11169630	196295	+	ENSG00000106443	PHF14	protein_coding	chromosome	PHD finger protein 14 [Source:HGNC Symbol;Acc:HGNC:22203]	ENSG00000106443.16	PHF14	9678	1.57	6.58	179	1.39e-29	2.97e-28	28.9
5	14664664	14699850	35187	+	ENSG00000154124	OTULIN	protein_coding	chromosome	OTU deubiquitinase with linear linkage specificity [Source:HGNC Symbol;Acc:HGNC:25118]	ENSG00000154124.5	OTULIN	90268	2.08	5.35	179	1.4e-29	2.98e-28	28.9
16	46796603	46831180	34578	-	ENSG00000155330	C16orf87	protein_coding	chromosome	chromosome 16 open reading frame 87 [Source:HGNC Symbol;Acc:HGNC:33754]	ENSG00000155330.10	C16orf87	388272	2.84	3.99	179	1.53e-29	3.25e-28	28.8
8	42896946	43030535	133590	+	ENSG00000168172	HOOK3	protein_coding	chromosome	hook microtubule tethering protein 3 [Source:HGNC Symbol;Acc:HGNC:23576]	ENSG00000168172.9	HOOK3	84376	3.01	7.01	179	1.58e-29	3.34e-28	28.8
12	21526296	21541249	14954	+	ENSG00000134548	SPX	protein_coding	chromosome	spexin hormone [Source:HGNC Symbol;Acc:HGNC:28139]	ENSG00000134548.11	SPX	80763	-4.72	4.83	179	1.61e-29	3.41e-28	28.8
8	27771949	27812640	40692	+	ENSG00000171320	ESCO2	protein_coding	chromosome	establishment of sister chromatid cohesion N-acetyltransferase 2 [Source:HGNC Symbol;Acc:HGNC:27230]	ENSG00000171320.15	ESCO2	157570	3.13	3.45	179	1.62e-29	3.43e-28	28.8
10	116671192	116850236	179045	-	ENSG00000165868	HSPA12A	protein_coding	chromosome	heat shock protein family A (Hsp70) member 12A [Source:HGNC Symbol;Acc:HGNC:19022]	ENSG00000165868.14	HSPA12A	259217	-1.95	5.41	179	1.64e-29	3.46e-28	28.8
7	152644776	152676141	31366	-	ENSG00000196584	XRCC2	protein_coding	chromosome	X-ray repair cross complementing 2 [Source:HGNC Symbol;Acc:HGNC:12829]	ENSG00000196584.3	XRCC2	7516	2.35	3.82	179	1.71e-29	3.6e-28	28.8
10	35008551	35090642	82092	-	ENSG00000108094	CUL2	protein_coding	chromosome	cullin 2 [Source:HGNC Symbol;Acc:HGNC:2552]	ENSG00000108094.14	CUL2	8453	1.64	5.93	179	1.73e-29	3.66e-28	28.8
20	5937228	5950558	13331	-	ENSG00000089195	TRMT6	protein_coding	chromosome	tRNA methyltransferase 6 [Source:HGNC Symbol;Acc:HGNC:20900]	ENSG00000089195.15	TRMT6	51605	1.46	4.37	178	1.81e-29	3.81e-28	28.7
3	126342635	126357408	14774	-	ENSG00000163884	KLF15	protein_coding	chromosome	Kruppel like factor 15 [Source:HGNC Symbol;Acc:HGNC:14536]	ENSG00000163884.4	KLF15	28999	-3.94	3.39	178	1.86e-29	3.91e-28	28.7
2	197486584	197516737	30154	-	ENSG00000144381	HSPD1	protein_coding	chromosome	heat shock protein family D (Hsp60) member 1 [Source:HGNC Symbol;Acc:HGNC:5261]	ENSG00000144381.17	HSPD1	3329	1.48	8.53	178	1.99e-29	4.18e-28	28.7
11	68460731	68615334	154604	+	ENSG00000110075	PPP6R3	protein_coding	chromosome	protein phosphatase 6 regulatory subunit 3 [Source:HGNC Symbol;Acc:HGNC:1173]	ENSG00000110075.14	PPP6R3	55291	1.24	6.91	178	2.04e-29	4.29e-28	28.7
2	203936748	203961577	24830	+	ENSG00000163600	ICOS	protein_coding	chromosome	inducible T cell costimulator [Source:HGNC Symbol;Acc:HGNC:5351]	ENSG00000163600.12	ICOS	29851	3.66	2.01	178	2.06e-29	4.32e-28	28.7
Y	10200155	10200306	152	+	ENSG00000251705	RNA5-8SP6	rRNA_pseudogene	chromosome	RNA, 5.8S ribosomal pseudogene 6 [Source:HGNC Symbol;Acc:HGNC:41960]	ENSG00000251705.1	RNA5-8SP6	NA	18.7	12.9	178	2.1e-29	4.4e-28	28.7
17	67717931	67744531	26601	+	ENSG00000130935	NOL11	protein_coding	chromosome	nucleolar protein 11 [Source:HGNC Symbol;Acc:HGNC:24557]	ENSG00000130935.10	NOL11	25926	1.72	6.07	178	2.11e-29	4.4e-28	28.7
10	120456954	120589855	132902	+	ENSG00000203805	PLPP4	protein_coding	chromosome	phospholipid phosphatase 4 [Source:HGNC Symbol;Acc:HGNC:23531]	ENSG00000203805.10	PLPP4	196051	4.61	1.05	178	2.18e-29	4.55e-28	28.7
14	39230231	39388513	158283	+	ENSG00000150527	MIA2	protein_coding	chromosome	MIA SH3 domain ER export factor 2 [Source:HGNC Symbol;Acc:HGNC:18432]	ENSG00000150527.17	MIA2	4253	1.79	5.83	178	2.18e-29	4.55e-28	28.7
12	7919230	7936187	16958	-	ENSG00000059804	SLC2A3	protein_coding	chromosome	solute carrier family 2 member 3 [Source:HGNC Symbol;Acc:HGNC:11007]	ENSG00000059804.16	SLC2A3	6515	2.36	5.46	178	2.3e-29	4.8e-28	28.6
6	27808199	27808701	503	+	ENSG00000196747	HIST1H2AI	protein_coding	chromosome	histone cluster 1 H2A family member i [Source:HGNC Symbol;Acc:HGNC:4725]	ENSG00000196747.4	HIST1H2AI	8329	6.03	3.04	177	2.31e-29	4.81e-28	28.6
19	16111889	16134234	22346	+	ENSG00000167461	RAB8A	protein_coding	chromosome	RAB8A, member RAS oncogene family [Source:HGNC Symbol;Acc:HGNC:7007]	ENSG00000167461.12	RAB8A	4218	1.56	5.97	177	2.33e-29	4.84e-28	28.6
17	62458658	62615481	156824	+	ENSG00000146872	TLK2	protein_coding	chromosome	tousled like kinase 2 [Source:HGNC Symbol;Acc:HGNC:11842]	ENSG00000146872.17	TLK2	11011	1.84	5.8	177	2.42e-29	5.03e-28	28.6
4	76011184	76112802	101619	+	ENSG00000156219	ART3	protein_coding	chromosome	ADP-ribosyltransferase 3 [Source:HGNC Symbol;Acc:HGNC:725]	ENSG00000156219.16	ART3	419	4.84	3.73	177	2.53e-29	5.25e-28	28.6
3	170222424	170305977	83554	+	ENSG00000163558	PRKCI	protein_coding	chromosome	protein kinase C iota [Source:HGNC Symbol;Acc:HGNC:9404]	ENSG00000163558.13	PRKCI	5584	1.94	5.78	177	2.54e-29	5.26e-28	28.6
18	61333430	61555779	222350	+	ENSG00000101542	CDH20	protein_coding	chromosome	cadherin 20 [Source:HGNC Symbol;Acc:HGNC:1760]	ENSG00000101542.10	CDH20	28316	-4.08	1.27	177	2.59e-29	5.35e-28	28.6
14	102080738	102139699	58962	-	ENSG00000080824	HSP90AA1	protein_coding	chromosome	heat shock protein 90 alpha family class A member 1 [Source:HGNC Symbol;Acc:HGNC:5253]	ENSG00000080824.18	HSP90AA1	3320	2.14	11.2	177	2.9e-29	6e-28	28.5
10	12129637	12169961	40325	+	ENSG00000065665	SEC61A2	protein_coding	chromosome	SEC61 translocon alpha 2 subunit [Source:HGNC Symbol;Acc:HGNC:17702]	ENSG00000065665.21	SEC61A2	55176	1.97	2.7	177	2.96e-29	6.11e-28	28.5
1	222712553	222735196	22644	+	ENSG00000162819	BROX	protein_coding	chromosome	BRO1 domain and CAAX motif containing [Source:HGNC Symbol;Acc:HGNC:26512]	ENSG00000162819.12	BROX	148362	1.43	6.16	177	2.97e-29	6.12e-28	28.5
3	132654446	132678097	23652	+	ENSG00000081307	UBA5	protein_coding	chromosome	ubiquitin like modifier activating enzyme 5 [Source:HGNC Symbol;Acc:HGNC:23230]	ENSG00000081307.12	UBA5	79876	1.2	5.47	177	2.97e-29	6.12e-28	28.5
7	96120220	96322147	201928	-	ENSG00000004864	SLC25A13	protein_coding	chromosome	solute carrier family 25 member 13 [Source:HGNC Symbol;Acc:HGNC:10983]	ENSG00000004864.13	SLC25A13	10165	1.68	4.6	177	2.99e-29	6.16e-28	28.5
6	26045411	26045869	459	+	ENSG00000287080	HIST1H3C	protein_coding	chromosome	histone cluster 1 H3 family member c [Source:HGNC Symbol;Acc:HGNC:4768]	ENSG00000287080.1	HIST1H3C	8352	7.2	3.68	176	3.07e-29	6.31e-28	28.5
2	186486253	186509361	23109	+	ENSG00000065548	ZC3H15	protein_coding	chromosome	zinc finger CCCH-type containing 15 [Source:HGNC Symbol;Acc:HGNC:29528]	ENSG00000065548.18	ZC3H15	55854	2.25	7.31	176	3.11e-29	6.38e-28	28.5
3	123897305	123961408	64104	-	ENSG00000175455	CCDC14	protein_coding	chromosome	coiled-coil domain containing 14 [Source:HGNC Symbol;Acc:HGNC:25766]	ENSG00000175455.15	CCDC14	64770	1.94	6.52	176	3.22e-29	6.6e-28	28.5
11	72576141	72674591	98451	-	ENSG00000186642	PDE2A	protein_coding	chromosome	phosphodiesterase 2A [Source:HGNC Symbol;Acc:HGNC:8777]	ENSG00000186642.16	PDE2A	5138	-3.29	5.14	176	3.37e-29	6.89e-28	28.5
2	181457202	181538940	81739	+	ENSG00000115232	ITGA4	protein_coding	chromosome	integrin subunit alpha 4 [Source:HGNC Symbol;Acc:HGNC:6140]	ENSG00000115232.14	ITGA4	3676	2.53	5.74	176	3.57e-29	7.29e-28	28.4
6	78934419	79078254	143836	-	ENSG00000146247	PHIP	protein_coding	chromosome	pleckstrin homology domain interacting protein [Source:HGNC Symbol;Acc:HGNC:15673]	ENSG00000146247.14	PHIP	55023	1.62	7.6	176	3.7e-29	7.56e-28	28.4
1	179954773	180114875	160103	+	ENSG00000135837	CEP350	protein_coding	chromosome	centrosomal protein 350 [Source:HGNC Symbol;Acc:HGNC:24238]	ENSG00000135837.16	CEP350	9857	2.01	7.44	176	3.73e-29	7.6e-28	28.4
1	183248237	183418380	170144	-	ENSG00000157064	NMNAT2	protein_coding	chromosome	nicotinamide nucleotide adenylyltransferase 2 [Source:HGNC Symbol;Acc:HGNC:16789]	ENSG00000157064.11	NMNAT2	23057	-3.22	3.34	176	3.79e-29	7.72e-28	28.4
8	73008864	73048123	39260	+	ENSG00000147601	TERF1	protein_coding	chromosome	telomeric repeat binding factor 1 [Source:HGNC Symbol;Acc:HGNC:11728]	ENSG00000147601.14	TERF1	7013	1.18	5.41	176	3.8e-29	7.73e-28	28.4
X	35919734	36385317	465584	+	ENSG00000165164	CFAP47	protein_coding	chromosome	cilia and flagella associated protein 47 [Source:HGNC Symbol;Acc:HGNC:26708]	ENSG00000165164.14	CFAP47	286464	5.87	1.62	176	3.82e-29	7.75e-28	28.4
15	64911902	64958691	46790	+	ENSG00000166839	ANKDD1A	protein_coding	chromosome	ankyrin repeat and death domain containing 1A [Source:HGNC Symbol;Acc:HGNC:28002]	ENSG00000166839.17	ANKDD1A	348094	-2.13	3.09	176	3.81e-29	7.75e-28	28.4
11	118133377	118152888	19512	-	ENSG00000177098	SCN4B	protein_coding	chromosome	sodium voltage-gated channel beta subunit 4 [Source:HGNC Symbol;Acc:HGNC:10592]	ENSG00000177098.8	SCN4B	6330	-3.4	4.65	175	4.07e-29	8.26e-28	28.4
1	203861599	203871152	9554	+	ENSG00000182004	SNRPE	protein_coding	chromosome	small nuclear ribonucleoprotein polypeptide E [Source:HGNC Symbol;Acc:HGNC:11161]	ENSG00000182004.13	SNRPE	6635	3.38	6.47	175	4.41e-29	8.92e-28	28.4
8	31033788	31175916	142129	+	ENSG00000165392	WRN	protein_coding	chromosome	WRN RecQ like helicase [Source:HGNC Symbol;Acc:HGNC:12791]	ENSG00000165392.10	WRN	7486	2.56	5.5	175	4.43e-29	8.95e-28	28.4
12	43758944	43789543	30600	+	ENSG00000198001	IRAK4	protein_coding	chromosome	interleukin 1 receptor associated kinase 4 [Source:HGNC Symbol;Acc:HGNC:17967]	ENSG00000198001.13	IRAK4	51135	1.41	4.75	175	4.42e-29	8.95e-28	28.4
1	226897536	226987545	90010	+	ENSG00000163050	COQ8A	protein_coding	chromosome	coenzyme Q8A [Source:HGNC Symbol;Acc:HGNC:16812]	ENSG00000163050.17	COQ8A	56997	-2.24	6.39	175	4.63e-29	9.35e-28	28.3
6	26250195	26250605	411	-	ENSG00000277775	HIST1H3F	protein_coding	chromosome	histone cluster 1 H3 family member f [Source:HGNC Symbol;Acc:HGNC:4773]	ENSG00000277775.1	HIST1H3F	8968	7.37	3.47	175	4.7e-29	9.47e-28	28.3
12	122527246	122626396	99151	+	ENSG00000184445	KNTC1	protein_coding	chromosome	kinetochore associated 1 [Source:HGNC Symbol;Acc:HGNC:17255]	ENSG00000184445.12	KNTC1	9735	1.93	5.7	175	4.75e-29	9.56e-28	28.3
22	46296870	46330810	33941	+	ENSG00000075218	GTSE1	protein_coding	chromosome	G2 and S-phase expressed 1 [Source:HGNC Symbol;Acc:HGNC:13698]	ENSG00000075218.19	GTSE1	51512	2.75	3.27	175	4.89e-29	9.83e-28	28.3
11	61203307	61213098	9792	+	ENSG00000229859	PGA3	protein_coding	chromosome	pepsinogen 3, group I (pepsinogen A) [Source:HGNC Symbol;Acc:HGNC:8885]	ENSG00000229859.10	PGA3	643834	-4.38	0.541	175	4.92e-29	9.88e-28	28.3
2	55287842	55419895	132054	-	ENSG00000115355	CCDC88A	protein_coding	chromosome	coiled-coil domain containing 88A [Source:HGNC Symbol;Acc:HGNC:25523]	ENSG00000115355.17	CCDC88A	55704	2.47	7.08	175	5.08e-29	1.02e-27	28.3
1	245749342	246507312	757971	-	ENSG00000185420	SMYD3	protein_coding	chromosome	SET and MYND domain containing 3 [Source:HGNC Symbol;Acc:HGNC:15513]	ENSG00000185420.19	SMYD3	64754	1.66	4.15	175	5.12e-29	1.03e-27	28.3
19	40592883	40629818	36936	+	ENSG00000090006	LTBP4	protein_coding	chromosome	latent transforming growth factor beta binding protein 4 [Source:HGNC Symbol;Acc:HGNC:6717]	ENSG00000090006.17	LTBP4	8425	-2.54	6.3	175	5.13e-29	1.03e-27	28.3
1	154469772	154502412	32641	-	ENSG00000169291	SHE	protein_coding	chromosome	Src homology 2 domain containing E [Source:HGNC Symbol;Acc:HGNC:27004]	ENSG00000169291.10	SHE	126669	-2.41	4.48	174	5.31e-29	1.06e-27	28.3
2	196763035	196799725	36691	-	ENSG00000119041	GTF3C3	protein_coding	chromosome	general transcription factor IIIC subunit 3 [Source:HGNC Symbol;Acc:HGNC:4666]	ENSG00000119041.11	GTF3C3	9330	1.58	5.64	174	5.55e-29	1.11e-27	28.3
21	33559542	33588706	29165	-	ENSG00000159147	DONSON	protein_coding	chromosome	downstream neighbor of SON [Source:HGNC Symbol;Acc:HGNC:2993]	ENSG00000159147.18	DONSON	29980	1.78	3.78	174	5.81e-29	1.16e-27	28.2
18	12991362	13125052	133691	+	ENSG00000101639	CEP192	protein_coding	chromosome	centrosomal protein 192 [Source:HGNC Symbol;Acc:HGNC:25515]	ENSG00000101639.18	CEP192	55125	1.67	6.26	174	5.87e-29	1.17e-27	28.2
18	48539031	48863217	324187	+	ENSG00000134030	CTIF	protein_coding	chromosome	cap binding complex dependent translation initiation factor [Source:HGNC Symbol;Acc:HGNC:23925]	ENSG00000134030.14	CTIF	9811	-2.16	5.95	174	5.87e-29	1.17e-27	28.2
8	130052104	130443674	391571	-	ENSG00000153317	ASAP1	protein_coding	chromosome	ArfGAP with SH3 domain, ankyrin repeat and PH domain 1 [Source:HGNC Symbol;Acc:HGNC:2720]	ENSG00000153317.15	ASAP1	50807	2.02	6.13	174	6.37e-29	1.27e-27	28.2
8	123768439	123815452	47014	+	ENSG00000176853	FAM91A1	protein_coding	chromosome	family with sequence similarity 91 member A1 [Source:HGNC Symbol;Acc:HGNC:26306]	ENSG00000176853.16	FAM91A1	157769	1.59	6.47	174	6.7e-29	1.33e-27	28.2
13	33016423	33066143	49721	+	ENSG00000133116	KL	protein_coding	chromosome	klotho [Source:HGNC Symbol;Acc:HGNC:6344]	ENSG00000133116.8	KL	9365	-2.63	2.42	173	6.76e-29	1.34e-27	28.2
17	32350117	32381886	31770	+	ENSG00000010244	ZNF207	protein_coding	chromosome	zinc finger protein 207 [Source:HGNC Symbol;Acc:HGNC:12998]	ENSG00000010244.18	ZNF207	7756	1.02	7.34	173	6.92e-29	1.37e-27	28.2
12	50103982	50111313	7332	+	ENSG00000167588	GPD1	protein_coding	chromosome	glycerol-3-phosphate dehydrogenase 1 [Source:HGNC Symbol;Acc:HGNC:4455]	ENSG00000167588.13	GPD1	2819	-5.39	8.99	173	6.92e-29	1.37e-27	28.2
4	55427903	55546909	119007	-	ENSG00000134852	CLOCK	protein_coding	chromosome	clock circadian regulator [Source:HGNC Symbol;Acc:HGNC:2082]	ENSG00000134852.15	CLOCK	9575	2.21	6.03	173	7.04e-29	1.39e-27	28.2
8	100257060	100336218	79159	-	ENSG00000034677	RNF19A	protein_coding	chromosome	ring finger protein 19A, RBR E3 ubiquitin protein ligase [Source:HGNC Symbol;Acc:HGNC:13432]	ENSG00000034677.13	RNF19A	25897	3.29	7.39	173	7.21e-29	1.42e-27	28.1
1	186375838	186421378	45541	+	ENSG00000157181	ODR4	protein_coding	chromosome	odr-4 GPCR localization factor homolog [Source:HGNC Symbol;Acc:HGNC:24299]	ENSG00000157181.16	ODR4	54953	1.32	5.54	173	7.32e-29	1.44e-27	28.1
X	74582976	74614624	31649	-	ENSG00000131263	RLIM	protein_coding	chromosome	ring finger protein, LIM domain interacting [Source:HGNC Symbol;Acc:HGNC:13429]	ENSG00000131263.13	RLIM	51132	1.65	6.61	173	7.66e-29	1.51e-27	28.1
2	53864069	53970993	106925	-	ENSG00000068878	PSME4	protein_coding	chromosome	proteasome activator subunit 4 [Source:HGNC Symbol;Acc:HGNC:20635]	ENSG00000068878.15	PSME4	23198	1.57	7.14	173	7.79e-29	1.53e-27	28.1
7	65373799	65401135	27337	+	ENSG00000146757	ZNF92	protein_coding	chromosome	zinc finger protein 92 [Source:HGNC Symbol;Acc:HGNC:13168]	ENSG00000146757.13	ZNF92	168374	2.19	5.06	173	8.1e-29	1.59e-27	28.1
15	79960892	79971196	10305	-	ENSG00000140379	BCL2A1	protein_coding	chromosome	BCL2 related protein A1 [Source:HGNC Symbol;Acc:HGNC:991]	ENSG00000140379.8	BCL2A1	597	4.48	4.2	173	8.39e-29	1.64e-27	28.1
11	86244753	86278813	34061	+	ENSG00000074266	EED	protein_coding	chromosome	embryonic ectoderm development [Source:HGNC Symbol;Acc:HGNC:3188]	ENSG00000074266.21	EED	8726	1.39	4.74	173	8.34e-29	1.64e-27	28.1
4	102868974	102892807	23834	+	ENSG00000145354	CISD2	protein_coding	chromosome	CDGSH iron sulfur domain 2 [Source:HGNC Symbol;Acc:HGNC:24212]	ENSG00000145354.12	CISD2	493856	1.7	5.23	173	8.67e-29	1.7e-27	28.1
7	15611212	15686683	75472	-	ENSG00000106511	MEOX2	protein_coding	chromosome	mesenchyme homeobox 2 [Source:HGNC Symbol;Acc:HGNC:7014]	ENSG00000106511.6	MEOX2	4223	-3.11	4.07	172	8.86e-29	1.73e-27	28.1
4	56977722	57031158	53437	+	ENSG00000047315	POLR2B	protein_coding	chromosome	RNA polymerase II subunit B [Source:HGNC Symbol;Acc:HGNC:9188]	ENSG00000047315.16	POLR2B	5431	1.2	7.18	172	9.13e-29	1.78e-27	28
2	30447226	30644225	197000	+	ENSG00000172954	LCLAT1	protein_coding	chromosome	lysocardiolipin acyltransferase 1 [Source:HGNC Symbol;Acc:HGNC:26756]	ENSG00000172954.13	LCLAT1	253558	1.89	4.99	172	9.2e-29	1.79e-27	28
6	142147162	142224685	77524	+	ENSG00000009844	VTA1	protein_coding	chromosome	vesicle trafficking 1 [Source:HGNC Symbol;Acc:HGNC:20954]	ENSG00000009844.16	VTA1	51534	1.4	5.97	172	9.21e-29	1.79e-27	28
1	110947190	110963965	16776	-	ENSG00000121931	LRIF1	protein_coding	chromosome	ligand dependent nuclear receptor interacting factor 1 [Source:HGNC Symbol;Acc:HGNC:30299]	ENSG00000121931.16	LRIF1	55791	1.31	4.78	172	9.19e-29	1.79e-27	28
3	154272546	154324487	51942	-	ENSG00000174953	DHX36	protein_coding	chromosome	DEAH-box helicase 36 [Source:HGNC Symbol;Acc:HGNC:14410]	ENSG00000174953.14	DHX36	170506	1.25	6.15	172	9.42e-29	1.83e-27	28
2	36837698	36966536	128839	-	ENSG00000115808	STRN	protein_coding	chromosome	striatin [Source:HGNC Symbol;Acc:HGNC:11424]	ENSG00000115808.12	STRN	6801	2.19	6.5	172	9.48e-29	1.84e-27	28
16	49487524	49857919	370396	-	ENSG00000102935	ZNF423	protein_coding	chromosome	zinc finger protein 423 [Source:HGNC Symbol;Acc:HGNC:16762]	ENSG00000102935.11	ZNF423	23090	-2.37	3.66	172	9.45e-29	1.84e-27	28
1	207880972	207911402	30431	-	ENSG00000174059	CD34	protein_coding	chromosome	CD34 molecule [Source:HGNC Symbol;Acc:HGNC:1662]	ENSG00000174059.17	CD34	947	-3	6.8	172	9.61e-29	1.86e-27	28
3	142815922	142889206	73285	-	ENSG00000163710	PCOLCE2	protein_coding	chromosome	procollagen C-endopeptidase enhancer 2 [Source:HGNC Symbol;Acc:HGNC:8739]	ENSG00000163710.9	PCOLCE2	26577	-3.76	5.93	172	1.01e-28	1.95e-27	28
7	150338317	150341662	3346	-	ENSG00000106538	RARRES2	protein_coding	chromosome	retinoic acid receptor responder 2 [Source:HGNC Symbol;Acc:HGNC:9868]	ENSG00000106538.10	RARRES2	5919	-2.65	7.17	172	1.07e-28	2.07e-27	28
6	16129086	16148248	19163	+	ENSG00000007944	MYLIP	protein_coding	chromosome	myosin regulatory light chain interacting protein [Source:HGNC Symbol;Acc:HGNC:21155]	ENSG00000007944.15	MYLIP	29116	-1.43	5.32	172	1.12e-28	2.16e-27	28
3	155290227	155293683	3457	-	ENSG00000240045	STRIT1	protein_coding	chromosome	small transmembrane regulator of ion transport 1 [Source:HGNC Symbol;Acc:HGNC:52297]	ENSG00000240045.2	STRIT1	100507537	4.68	1.69	172	1.14e-28	2.21e-27	27.9
5	135027734	135034813	7080	-	ENSG00000069011	PITX1	protein_coding	chromosome	paired like homeodomain 1 [Source:HGNC Symbol;Acc:HGNC:9004]	ENSG00000069011.16	PITX1	5307	5.01	4.14	172	1.15e-28	2.22e-27	27.9
17	42287547	42311943	24397	+	ENSG00000126561	STAT5A	protein_coding	chromosome	signal transducer and activator of transcription 5A [Source:HGNC Symbol;Acc:HGNC:11366]	ENSG00000126561.16	STAT5A	6776	-2.13	6.51	171	1.16e-28	2.23e-27	27.9
3	197737179	197787596	50418	+	ENSG00000122068	FYTTD1	protein_coding	chromosome	forty-two-three domain containing 1 [Source:HGNC Symbol;Acc:HGNC:25407]	ENSG00000122068.13	FYTTD1	84248	1.81	6.85	171	1.19e-28	2.28e-27	27.9
19	54249431	54257301	7871	-	ENSG00000105609	LILRB5	protein_coding	chromosome	leukocyte immunoglobulin like receptor B5 [Source:HGNC Symbol;Acc:HGNC:6609]	ENSG00000105609.16	LILRB5	10990	-2.54	3.12	171	1.19e-28	2.28e-27	27.9
12	48766194	48789037	22844	-	ENSG00000174233	ADCY6	protein_coding	chromosome	adenylate cyclase 6 [Source:HGNC Symbol;Acc:HGNC:237]	ENSG00000174233.11	ADCY6	112	-2.24	6.43	171	1.2e-28	2.3e-27	27.9
5	79069767	79090069	20303	+	ENSG00000132840	BHMT2	protein_coding	chromosome	betaine--homocysteine S-methyltransferase 2 [Source:HGNC Symbol;Acc:HGNC:1048]	ENSG00000132840.10	BHMT2	23743	-2.92	4.91	171	1.21e-28	2.31e-27	27.9
3	130850595	131016712	166118	+	ENSG00000017260	ATP2C1	protein_coding	chromosome	ATPase secretory pathway Ca2+ transporting 1 [Source:HGNC Symbol;Acc:HGNC:13211]	ENSG00000017260.19	ATP2C1	27032	1.72	7.14	171	1.24e-28	2.37e-27	27.9
3	48856926	48898904	41979	-	ENSG00000178537	SLC25A20	protein_coding	chromosome	solute carrier family 25 member 20 [Source:HGNC Symbol;Acc:HGNC:1421]	ENSG00000178537.10	SLC25A20	788	-1.75	4.22	171	1.37e-28	2.62e-27	27.9
15	89575469	89631056	55588	+	ENSG00000140534	TICRR	protein_coding	chromosome	TOPBP1 interacting checkpoint and replication regulator [Source:HGNC Symbol;Acc:HGNC:28704]	ENSG00000140534.14	TICRR	90381	3.5	3.33	171	1.38e-28	2.63e-27	27.9
12	75490863	75511636	20774	-	ENSG00000111615	KRR1	protein_coding	chromosome	KRR1 small subunit processome component homolog [Source:HGNC Symbol;Acc:HGNC:5176]	ENSG00000111615.14	KRR1	11103	2.13	6.28	171	1.38e-28	2.63e-27	27.9
18	12785478	12929643	144166	-	ENSG00000175354	PTPN2	protein_coding	chromosome	protein tyrosine phosphatase non-receptor type 2 [Source:HGNC Symbol;Acc:HGNC:9650]	ENSG00000175354.20	PTPN2	5771	2.17	5.86	171	1.46e-28	2.79e-27	27.8
2	108719482	108785809	66328	+	ENSG00000153201	RANBP2	protein_coding	chromosome	RAN binding protein 2 [Source:HGNC Symbol;Acc:HGNC:9848]	ENSG00000153201.16	RANBP2	5903	2.6	8.26	170	1.53e-28	2.91e-27	27.8
6	117453817	117569858	116042	+	ENSG00000164465	DCBLD1	protein_coding	chromosome	discoidin, CUB and LCCL domain containing 1 [Source:HGNC Symbol;Acc:HGNC:21479]	ENSG00000164465.18	DCBLD1	285761	1.86	4.5	170	1.54e-28	2.92e-27	27.8
11	18239223	18248643	9421	-	ENSG00000134339	SAA2	protein_coding	chromosome	serum amyloid A2 [Source:HGNC Symbol;Acc:HGNC:10514]	ENSG00000134339.8	SAA2	6289	-4.18	6.78	170	1.55e-28	2.94e-27	27.8
11	102317450	102339403	21954	+	ENSG00000023445	BIRC3	protein_coding	chromosome	baculoviral IAP repeat containing 3 [Source:HGNC Symbol;Acc:HGNC:591]	ENSG00000023445.14	BIRC3	330	2.94	6.49	170	1.66e-28	3.16e-27	27.8
1	108692310	108702928	10619	+	ENSG00000134186	PRPF38B	protein_coding	chromosome	pre-mRNA processing factor 38B [Source:HGNC Symbol;Acc:HGNC:25512]	ENSG00000134186.12	PRPF38B	55119	1.18	6.8	170	1.67e-28	3.17e-27	27.8
14	24318349	24335093	16745	-	ENSG00000129467	ADCY4	protein_coding	chromosome	adenylate cyclase 4 [Source:HGNC Symbol;Acc:HGNC:235]	ENSG00000129467.13	ADCY4	196883	-2.68	4.35	170	1.7e-28	3.22e-27	27.8
X	43654907	43746824	91918	+	ENSG00000189221	MAOA	protein_coding	chromosome	monoamine oxidase A [Source:HGNC Symbol;Acc:HGNC:6833]	ENSG00000189221.9	MAOA	4128	-3.77	6.89	170	1.73e-28	3.28e-27	27.8
1	246945547	247008093	62547	-	ENSG00000197472	ZNF695	protein_coding	chromosome	zinc finger protein 695 [Source:HGNC Symbol;Acc:HGNC:30954]	ENSG00000197472.15	ZNF695	57116	3.96	2.51	170	1.74e-28	3.29e-27	27.8
1	86993009	87169204	176196	+	ENSG00000267561	AC093155.3	protein_coding	chromosome	novel protein	ENSG00000267561.2	AC093155.3	NA	-3.01	3.96	170	1.79e-28	3.38e-27	27.7
1	50960745	50974634	13890	+	ENSG00000123080	CDKN2C	protein_coding	chromosome	cyclin dependent kinase inhibitor 2C [Source:HGNC Symbol;Acc:HGNC:1789]	ENSG00000123080.12	CDKN2C	1031	-3.1	6.15	170	1.81e-28	3.41e-27	27.7
20	44714844	44728509	13666	+	ENSG00000064205	CCN5	protein_coding	chromosome	cellular communication network factor 5 [Source:HGNC Symbol;Acc:HGNC:12770]	ENSG00000064205.10	CCN5	8839	-3.42	5.28	170	1.83e-28	3.45e-27	27.7
12	88142296	88199887	57592	+	ENSG00000139324	TMTC3	protein_coding	chromosome	transmembrane O-mannosyltransferase targeting cadherins 3 [Source:HGNC Symbol;Acc:HGNC:26899]	ENSG00000139324.12	TMTC3	160418	1.8	5.7	170	1.94e-28	3.65e-27	27.7
2	157318625	157327713	9089	-	ENSG00000136541	ERMN	protein_coding	chromosome	ermin [Source:HGNC Symbol;Acc:HGNC:29208]	ENSG00000136541.14	ERMN	57471	4.21	1.59	170	1.96e-28	3.69e-27	27.7
9	68232003	68300015	68013	+	ENSG00000196873	CBWD3	protein_coding	chromosome	COBW domain containing 3 [Source:HGNC Symbol;Acc:HGNC:18519]	ENSG00000196873.15	CBWD3	445571	3.18	6.11	169	2.06e-28	3.88e-27	27.7
10	93958191	93961540	3350	-	ENSG00000180764	PIPSL	transcribed_processed_pseudogene	chromosome	PIP5K1A and PSMD4 like (pseudogene) [Source:HGNC Symbol;Acc:HGNC:23733]	ENSG00000180764.13	PIPSL	NA	7.18	4.56	169	2.07e-28	3.89e-27	27.7
4	35948221	36244514	296294	-	ENSG00000047365	ARAP2	protein_coding	chromosome	ArfGAP with RhoGAP domain, ankyrin repeat and PH domain 2 [Source:HGNC Symbol;Acc:HGNC:16924]	ENSG00000047365.12	ARAP2	116984	2.67	5.35	169	2.1e-28	3.93e-27	27.7
21	32578822	32612281	33460	-	ENSG00000265590	C21orf59-TCP10L	protein_coding	chromosome	C21orf59-TCP10L readthrough [Source:NCBI gene;Acc:110091775]	ENSG00000265590.9	C21orf59-TCP10L	110091775	4.43	2.29	169	2.12e-28	3.96e-27	27.7
2	70978380	70985499	7120	+	ENSG00000144031	ANKRD53	protein_coding	chromosome	ankyrin repeat domain 53 [Source:HGNC Symbol;Acc:HGNC:25691]	ENSG00000144031.12	ANKRD53	79998	-3.11	1.33	169	2.25e-28	4.21e-27	27.6
9	85546539	85742029	195491	-	ENSG00000135049	AGTPBP1	protein_coding	chromosome	ATP/GTP binding protein 1 [Source:HGNC Symbol;Acc:HGNC:17258]	ENSG00000135049.15	AGTPBP1	23287	1.85	5.17	169	2.27e-28	4.24e-27	27.6
4	75642782	75724525	81744	-	ENSG00000138757	G3BP2	protein_coding	chromosome	G3BP stress granule assembly factor 2 [Source:HGNC Symbol;Acc:HGNC:30291]	ENSG00000138757.14	G3BP2	9908	1.68	7.24	169	2.29e-28	4.27e-27	27.6
6	27807444	27807931	488	-	ENSG00000185130	HIST1H2BL	protein_coding	chromosome	histone cluster 1 H2B family member l [Source:HGNC Symbol;Acc:HGNC:4748]	ENSG00000185130.5	HIST1H2BL	8340	6.03	2.34	169	2.3e-28	4.28e-27	27.6
20	41028822	41124487	95666	+	ENSG00000198900	TOP1	protein_coding	chromosome	DNA topoisomerase I [Source:HGNC Symbol;Acc:HGNC:11986]	ENSG00000198900.6	TOP1	7150	0.946	7.14	169	2.43e-28	4.53e-27	27.6
1	163111121	163321791	210671	-	ENSG00000143248	RGS5	protein_coding	chromosome	regulator of G protein signaling 5 [Source:HGNC Symbol;Acc:HGNC:10001]	ENSG00000143248.13	RGS5	8490	-2.06	7.25	169	2.49e-28	4.63e-27	27.6
22	21545357	21551461	6105	-	ENSG00000183246	RIMBP3C	protein_coding	chromosome	RIMS binding protein 3C [Source:HGNC Symbol;Acc:HGNC:33892]	ENSG00000183246.6	RIMBP3C	150221	8.38	9.24	169	2.56e-28	4.75e-27	27.6
6	45328157	45664349	336193	+	ENSG00000124813	RUNX2	protein_coding	chromosome	RUNX family transcription factor 2 [Source:HGNC Symbol;Acc:HGNC:10472]	ENSG00000124813.23	RUNX2	860	2.96	4.11	168	2.66e-28	4.93e-27	27.6
11	119308529	119321521	12993	-	ENSG00000076706	MCAM	protein_coding	chromosome	melanoma cell adhesion molecule [Source:HGNC Symbol;Acc:HGNC:6934]	ENSG00000076706.17	MCAM	4162	-2.92	8.34	168	2.66e-28	4.94e-27	27.6
6	110982015	111028263	46249	+	ENSG00000197498	RPF2	protein_coding	chromosome	ribosome production factor 2 homolog [Source:HGNC Symbol;Acc:HGNC:20870]	ENSG00000197498.13	RPF2	84154	2.03	5.49	168	2.78e-28	5.15e-27	27.6
11	65314866	65322417	7552	+	ENSG00000149798	CDC42EP2	protein_coding	chromosome	CDC42 effector protein 2 [Source:HGNC Symbol;Acc:HGNC:16263]	ENSG00000149798.5	CDC42EP2	10435	-3.51	3.77	168	2.8e-28	5.17e-27	27.6
12	26938470	26966650	28181	+	ENSG00000111790	FGFR1OP2	protein_coding	chromosome	FGFR1 oncogene partner 2 [Source:HGNC Symbol;Acc:HGNC:23098]	ENSG00000111790.14	FGFR1OP2	26127	1.33	6.14	168	2.87e-28	5.3e-27	27.5
7	150450630	150479393	28764	+	ENSG00000171115	GIMAP8	protein_coding	chromosome	GTPase, IMAP family member 8 [Source:HGNC Symbol;Acc:HGNC:21792]	ENSG00000171115.4	GIMAP8	155038	-2.02	5.08	168	2.88e-28	5.31e-27	27.5
CHR_HSCHR22_1_CTG3	22556806	22568466	11661	-	ENSG00000275013	PRAME	protein_coding	chromosome	preferentially expressed antigen in melanoma [Source:HGNC Symbol;Acc:HGNC:9336]	ENSG00000275013.4	PRAME	23532	5.98	3.52	168	2.89e-28	5.33e-27	27.5
19	17468769	17506168	37400	+	ENSG00000130304	SLC27A1	protein_coding	chromosome	solute carrier family 27 member 1 [Source:HGNC Symbol;Acc:HGNC:10995]	ENSG00000130304.17	SLC27A1	376497	-1.83	5.21	168	2.97e-28	5.48e-27	27.5
6	110874770	110898879	24110	+	ENSG00000123505	AMD1	protein_coding	chromosome	adenosylmethionine decarboxylase 1 [Source:HGNC Symbol;Acc:HGNC:457]	ENSG00000123505.17	AMD1	262	1.65	6.84	168	3.01e-28	5.54e-27	27.5
5	43287470	43313512	26043	-	ENSG00000112972	HMGCS1	protein_coding	chromosome	3-hydroxy-3-methylglutaryl-CoA synthase 1 [Source:HGNC Symbol;Acc:HGNC:5007]	ENSG00000112972.15	HMGCS1	3157	1.71	6.19	168	3.11e-28	5.71e-27	27.5
9	37120539	37358149	237611	+	ENSG00000147905	ZCCHC7	protein_coding	chromosome	zinc finger CCHC-type containing 7 [Source:HGNC Symbol;Acc:HGNC:26209]	ENSG00000147905.17	ZCCHC7	84186	1.81	5.41	168	3.24e-28	5.95e-27	27.5
X	134887632	134915257	27626	-	ENSG00000101928	MOSPD1	protein_coding	chromosome	motile sperm domain containing 1 [Source:HGNC Symbol;Acc:HGNC:25235]	ENSG00000101928.13	MOSPD1	56180	1.61	3.76	168	3.26e-28	5.98e-27	27.5
4	76251721	76311129	59409	+	ENSG00000272414	FAM47E-STBD1	protein_coding	chromosome	FAM47E-STBD1 readthrough [Source:HGNC Symbol;Acc:HGNC:44667]	ENSG00000272414.6	FAM47E-STBD1	100631383	-2.27	4.89	168	3.29e-28	6.03e-27	27.5
10	67921899	68075348	153450	-	ENSG00000148634	HERC4	protein_coding	chromosome	HECT and RLD domain containing E3 ubiquitin protein ligase 4 [Source:HGNC Symbol;Acc:HGNC:24521]	ENSG00000148634.15	HERC4	26091	1.54	6.05	167	3.44e-28	6.3e-27	27.5
5	5420664	5490220	69557	+	ENSG00000164151	ICE1	protein_coding	chromosome	interactor of little elongation complex ELL subunit 1 [Source:HGNC Symbol;Acc:HGNC:29154]	ENSG00000164151.12	ICE1	23379	1.92	6.35	167	3.58e-28	6.54e-27	27.4
15	75903876	75942511	38636	+	ENSG00000167196	FBXO22	protein_coding	chromosome	F-box protein 22 [Source:HGNC Symbol;Acc:HGNC:13593]	ENSG00000167196.14	FBXO22	26263	1.24	5.54	167	3.67e-28	6.7e-27	27.4
21	26917922	26967088	49167	-	ENSG00000154736	ADAMTS5	protein_coding	chromosome	ADAM metallopeptidase with thrombospondin type 1 motif 5 [Source:HGNC Symbol;Acc:HGNC:221]	ENSG00000154736.6	ADAMTS5	11096	-2.04	5.72	167	3.67e-28	6.7e-27	27.4
3	196867856	196934714	66859	+	ENSG00000119231	SENP5	protein_coding	chromosome	SUMO specific peptidase 5 [Source:HGNC Symbol;Acc:HGNC:28407]	ENSG00000119231.11	SENP5	205564	1.36	5.72	167	3.68e-28	6.71e-27	27.4
6	139028745	139043302	14558	+	ENSG00000146386	ABRACL	protein_coding	chromosome	ABRA C-terminal like [Source:HGNC Symbol;Acc:HGNC:21230]	ENSG00000146386.8	ABRACL	58527	1.91	5.21	167	3.79e-28	6.9e-27	27.4
6	27824108	27824480	373	+	ENSG00000197238	HIST1H4J	protein_coding	chromosome	histone cluster 1 H4 family member j [Source:HGNC Symbol;Acc:HGNC:4785]	ENSG00000197238.4	HIST1H4J	8363	4.59	5.43	167	3.81e-28	6.93e-27	27.4
3	146192335	146251179	58845	-	ENSG00000114698	PLSCR4	protein_coding	chromosome	phospholipid scramblase 4 [Source:HGNC Symbol;Acc:HGNC:16497]	ENSG00000114698.15	PLSCR4	57088	-1.75	5.45	167	3.82e-28	6.94e-27	27.4
10	42782795	42834937	52143	+	ENSG00000165733	BMS1	protein_coding	chromosome	BMS1 ribosome biogenesis factor [Source:HGNC Symbol;Acc:HGNC:23505]	ENSG00000165733.8	BMS1	9790	0.98	6.4	167	3.83e-28	6.95e-27	27.4
8	67062426	67196263	133838	+	ENSG00000104218	CSPP1	protein_coding	chromosome	centrosome and spindle pole associated protein 1 [Source:HGNC Symbol;Acc:HGNC:26193]	ENSG00000104218.14	CSPP1	79848	1.84	5.43	167	3.97e-28	7.19e-27	27.4
11	33015876	33033582	17707	+	ENSG00000121690	DEPDC7	protein_coding	chromosome	DEP domain containing 7 [Source:HGNC Symbol;Acc:HGNC:29899]	ENSG00000121690.11	DEPDC7	91614	2.46	1.52	167	4.08e-28	7.38e-27	27.4
5	37288137	37371106	82970	-	ENSG00000113569	NUP155	protein_coding	chromosome	nucleoporin 155 [Source:HGNC Symbol;Acc:HGNC:8063]	ENSG00000113569.16	NUP155	9631	1.69	5.94	167	4.07e-28	7.38e-27	27.4
1	170532129	170553446	21318	+	ENSG00000120370	GORAB	protein_coding	chromosome	golgin, RAB6 interacting [Source:HGNC Symbol;Acc:HGNC:25676]	ENSG00000120370.12	GORAB	92344	1.52	4.27	167	4.12e-28	7.44e-27	27.4
8	66432492	66468907	36416	+	ENSG00000147576	ADHFE1	protein_coding	chromosome	alcohol dehydrogenase iron containing 1 [Source:HGNC Symbol;Acc:HGNC:16354]	ENSG00000147576.17	ADHFE1	137872	-2.32	3.59	167	4.26e-28	7.68e-27	27.4
1	173183731	173207331	23601	-	ENSG00000117586	TNFSF4	protein_coding	chromosome	TNF superfamily member 4 [Source:HGNC Symbol;Acc:HGNC:11934]	ENSG00000117586.11	TNFSF4	7292	2.86	2	167	4.32e-28	7.79e-27	27.4
9	92325953	92620529	294577	+	ENSG00000188312	CENPP	protein_coding	chromosome	centromere protein P [Source:HGNC Symbol;Acc:HGNC:32933]	ENSG00000188312.14	CENPP	401541	2.35	3.24	167	4.38e-28	7.89e-27	27.4
3	131381671	131388830	7160	+	ENSG00000198585	NUDT16	protein_coding	chromosome	nudix hydrolase 16 [Source:HGNC Symbol;Acc:HGNC:26442]	ENSG00000198585.11	NUDT16	131870	-1.3	5.51	167	4.39e-28	7.89e-27	27.4
12	39293228	39443390	150163	-	ENSG00000139116	KIF21A	protein_coding	chromosome	kinesin family member 21A [Source:HGNC Symbol;Acc:HGNC:19349]	ENSG00000139116.18	KIF21A	55605	1.5	5.43	167	4.44e-28	7.99e-27	27.4
6	18155329	18223854	68526	+	ENSG00000165097	KDM1B	protein_coding	chromosome	lysine demethylase 1B [Source:HGNC Symbol;Acc:HGNC:21577]	ENSG00000165097.16	KDM1B	221656	1.29	5.05	167	4.47e-28	8.02e-27	27.4
2	112275597	112340063	64467	+	ENSG00000188177	ZC3H6	protein_coding	chromosome	zinc finger CCCH-type containing 6 [Source:HGNC Symbol;Acc:HGNC:24762]	ENSG00000188177.14	ZC3H6	376940	2.23	5.6	166	4.78e-28	8.57e-27	27.3
2	37231631	37253403	21773	+	ENSG00000003509	NDUFAF7	protein_coding	chromosome	NADH:ubiquinone oxidoreductase complex assembly factor 7 [Source:HGNC Symbol;Acc:HGNC:28816]	ENSG00000003509.16	NDUFAF7	55471	1.22	4.26	166	4.79e-28	8.58e-27	27.3
4	81426393	82044244	617852	-	ENSG00000138670	RASGEF1B	protein_coding	chromosome	RasGEF domain family member 1B [Source:HGNC Symbol;Acc:HGNC:24881]	ENSG00000138670.17	RASGEF1B	153020	1.74	4.79	166	4.88e-28	8.74e-27	27.3
11	65111845	65116396	4552	+	ENSG00000149809	TM7SF2	protein_coding	chromosome	transmembrane 7 superfamily member 2 [Source:HGNC Symbol;Acc:HGNC:11863]	ENSG00000149809.15	TM7SF2	7108	-3.35	5.21	166	5e-28	8.93e-27	27.3
3	180868141	180982753	114613	+	ENSG00000114416	FXR1	protein_coding	chromosome	FMR1 autosomal homolog 1 [Source:HGNC Symbol;Acc:HGNC:4023]	ENSG00000114416.18	FXR1	8087	1.81	7.45	166	5.02e-28	8.96e-27	27.3
13	113122799	113149529	26731	+	ENSG00000126218	F10	protein_coding	chromosome	coagulation factor X [Source:HGNC Symbol;Acc:HGNC:3528]	ENSG00000126218.12	F10	2159	-2.96	2.29	166	5.14e-28	9.18e-27	27.3
1	20633458	20651511	18054	+	ENSG00000158828	PINK1	protein_coding	chromosome	PTEN induced kinase 1 [Source:HGNC Symbol;Acc:HGNC:14581]	ENSG00000158828.8	PINK1	65018	-1.89	6.12	166	5.23e-28	9.32e-27	27.3
CHR_HSCHR1_1_CTG31	153791585	153797388	5804	+	ENSG00000263163	SLC27A3	protein_coding	chromosome	solute carrier family 27 member 3 [Source:HGNC Symbol;Acc:HGNC:10997]	ENSG00000263163.5	SLC27A3	11000	-1.89	4.16	166	5.23e-28	9.32e-27	27.3
1	108746674	108809523	62850	+	ENSG00000116266	STXBP3	protein_coding	chromosome	syntaxin binding protein 3 [Source:HGNC Symbol;Acc:HGNC:11446]	ENSG00000116266.11	STXBP3	6814	1.5	6	166	5.36e-28	9.53e-27	27.3
2	32357028	32618899	261872	+	ENSG00000115760	BIRC6	protein_coding	chromosome	baculoviral IAP repeat containing 6 [Source:HGNC Symbol;Acc:HGNC:13516]	ENSG00000115760.14	BIRC6	57448	2.14	7.76	166	5.5e-28	9.76e-27	27.3
10	94333226	94362959	29734	-	ENSG00000173145	NOC3L	protein_coding	chromosome	NOC3 like DNA replication regulator [Source:HGNC Symbol;Acc:HGNC:24034]	ENSG00000173145.11	NOC3L	64318	1.74	5.48	166	5.5e-28	9.76e-27	27.3
19	15049480	15058293	8814	+	ENSG00000105141	CASP14	protein_coding	chromosome	caspase 14 [Source:HGNC Symbol;Acc:HGNC:1502]	ENSG00000105141.6	CASP14	23581	9.03	6.12	166	5.52e-28	9.78e-27	27.3
9	86287733	86354454	66722	-	ENSG00000083223	TUT7	protein_coding	chromosome	terminal uridylyl transferase 7 [Source:HGNC Symbol;Acc:HGNC:25817]	ENSG00000083223.18	TUT7	79670	1.64	6.43	166	5.52e-28	9.78e-27	27.3
15	63121833	63142061	20229	+	ENSG00000103642	LACTB	protein_coding	chromosome	lactamase beta [Source:HGNC Symbol;Acc:HGNC:16468]	ENSG00000103642.12	LACTB	114294	1.67	4.65	166	5.72e-28	1.01e-26	27.2
5	94618669	94739436	120768	+	ENSG00000133302	SLF1	protein_coding	chromosome	SMC5-SMC6 complex localization factor 1 [Source:HGNC Symbol;Acc:HGNC:25408]	ENSG00000133302.13	SLF1	84250	2.61	4.2	166	5.89e-28	1.04e-26	27.2
7	93232340	93361123	128784	+	ENSG00000004766	VPS50	protein_coding	chromosome	VPS50 subunit of EARP/GARPII complex [Source:HGNC Symbol;Acc:HGNC:25956]	ENSG00000004766.17	VPS50	55610	1.99	5.3	165	5.92e-28	1.04e-26	27.2
1	53214099	53220634	6536	-	ENSG00000162384	CZIB	protein_coding	chromosome	CXXC motif containing zinc binding protein [Source:HGNC Symbol;Acc:HGNC:26059]	ENSG00000162384.14	CZIB	54987	-1.25	5.12	166	5.86e-28	1.04e-26	27.2
19	5623035	5668478	45444	+	ENSG00000160633	SAFB	protein_coding	chromosome	scaffold attachment factor B [Source:HGNC Symbol;Acc:HGNC:10520]	ENSG00000160633.13	SAFB	6294	1.21	6.56	165	5.94e-28	1.05e-26	27.2
17	42199168	42276707	77540	-	ENSG00000173757	STAT5B	protein_coding	chromosome	signal transducer and activator of transcription 5B [Source:HGNC Symbol;Acc:HGNC:11367]	ENSG00000173757.9	STAT5B	6777	-1.53	6.7	165	6e-28	1.06e-26	27.2
11	111726908	111766389	39482	-	ENSG00000137713	PPP2R1B	protein_coding	chromosome	protein phosphatase 2 scaffold subunit Abeta [Source:HGNC Symbol;Acc:HGNC:9303]	ENSG00000137713.16	PPP2R1B	5519	-2.38	6.05	165	6.26e-28	1.1e-26	27.2
3	149162410	149221829	59420	-	ENSG00000047457	CP	protein_coding	chromosome	ceruloplasmin [Source:HGNC Symbol;Acc:HGNC:2295]	ENSG00000047457.14	CP	1356	4.27	7.55	165	6.41e-28	1.12e-26	27.2
7	105439661	105522271	82611	-	ENSG00000091127	PUS7	protein_coding	chromosome	pseudouridine synthase 7 [Source:HGNC Symbol;Acc:HGNC:26033]	ENSG00000091127.14	PUS7	54517	2.07	4.95	165	6.35e-28	1.12e-26	27.2
5	62306162	62537249	231088	+	ENSG00000068796	KIF2A	protein_coding	chromosome	kinesin family member 2A [Source:HGNC Symbol;Acc:HGNC:6318]	ENSG00000068796.16	KIF2A	3796	2.03	5.4	165	6.39e-28	1.12e-26	27.2
10	114120862	114174232	53371	-	ENSG00000165813	CCDC186	protein_coding	chromosome	coiled-coil domain containing 186 [Source:HGNC Symbol;Acc:HGNC:24349]	ENSG00000165813.20	CCDC186	55088	2.15	6.46	165	6.5e-28	1.14e-26	27.2
20	49046246	49096960	50715	+	ENSG00000124207	CSE1L	protein_coding	chromosome	chromosome segregation 1 like [Source:HGNC Symbol;Acc:HGNC:2431]	ENSG00000124207.17	CSE1L	1434	1.44	7.03	165	6.83e-28	1.2e-26	27.2
8	66628487	66667231	38745	-	ENSG00000175073	VCPIP1	protein_coding	chromosome	valosin containing protein interacting protein 1 [Source:HGNC Symbol;Acc:HGNC:30897]	ENSG00000175073.8	VCPIP1	80124	1.58	6.11	165	6.95e-28	1.21e-26	27.2
4	39459004	39485109	26106	+	ENSG00000121897	LIAS	protein_coding	chromosome	lipoic acid synthetase [Source:HGNC Symbol;Acc:HGNC:16429]	ENSG00000121897.15	LIAS	11019	-1.07	4.12	165	6.89e-28	1.21e-26	27.2
20	47501887	47656877	154991	+	ENSG00000124151	NCOA3	protein_coding	chromosome	nuclear receptor coactivator 3 [Source:HGNC Symbol;Acc:HGNC:7670]	ENSG00000124151.19	NCOA3	8202	3.07	6.2	165	7.05e-28	1.23e-26	27.2
4	673580	682033	8454	+	ENSG00000215375	MYL5	protein_coding	chromosome	myosin light chain 5 [Source:HGNC Symbol;Acc:HGNC:7586]	ENSG00000215375.6	MYL5	4636	-1.88	2.92	165	7.19e-28	1.25e-26	27.1
CHR_HSCHR1_3_CTG32_1	243256056	243500091	244036	+	ENSG00000276111	SDCCAG8	protein_coding	chromosome	serologically defined colon cancer antigen 8 [Source:HGNC Symbol;Acc:HGNC:10671]	ENSG00000276111.3	SDCCAG8	10806	2.13	4.89	165	7.37e-28	1.28e-26	27.1
3	157543246	157677749	134504	+	ENSG00000174899	SLC66A1L	protein_coding	chromosome	solute carrier family 66 member 1 like [Source:HGNC Symbol;Acc:HGNC:25146]	ENSG00000174899.11	SLC66A1L	152078	-2.97	3.02	165	7.51e-28	1.31e-26	27.1
21	36320189	36386148	65960	+	ENSG00000159256	MORC3	protein_coding	chromosome	MORC family CW-type zinc finger 3 [Source:HGNC Symbol;Acc:HGNC:23572]	ENSG00000159256.13	MORC3	23515	1.46	6.28	165	7.65e-28	1.33e-26	27.1
X	130202707	130268899	66193	-	ENSG00000056277	ZNF280C	protein_coding	chromosome	zinc finger protein 280C [Source:HGNC Symbol;Acc:HGNC:25955]	ENSG00000056277.16	ZNF280C	55609	1.82	3.43	164	7.89e-28	1.37e-26	27.1
6	26251651	26253710	2060	+	ENSG00000275713	HIST1H2BH	protein_coding	chromosome	histone cluster 1 H2B family member h [Source:HGNC Symbol;Acc:HGNC:4755]	ENSG00000275713.2	HIST1H2BH	8345	4.51	3.41	164	8.01e-28	1.38e-26	27.1
12	119989869	120094494	104626	+	ENSG00000135127	BICDL1	protein_coding	chromosome	BICD family like cargo adaptor 1 [Source:HGNC Symbol;Acc:HGNC:28095]	ENSG00000135127.11	BICDL1	92558	2.46	3.17	164	7.98e-28	1.38e-26	27.1
20	20034368	20056046	21679	-	ENSG00000101343	CRNKL1	protein_coding	chromosome	crooked neck pre-mRNA splicing factor 1 [Source:HGNC Symbol;Acc:HGNC:15762]	ENSG00000101343.14	CRNKL1	51340	1.54	5.73	164	7.95e-28	1.38e-26	27.1
19	46486906	46495879	8974	-	ENSG00000204851	PNMA8B	protein_coding	chromosome	PNMA family member 8B [Source:HGNC Symbol;Acc:HGNC:29206]	ENSG00000204851.7	PNMA8B	57469	-2.69	2.35	164	7.93e-28	1.38e-26	27.1
6	26272976	26273356	381	+	ENSG00000278588	HIST1H2BI	protein_coding	chromosome	histone cluster 1 H2B family member i [Source:HGNC Symbol;Acc:HGNC:4756]	ENSG00000278588.1	HIST1H2BI	8346	6.67	1.86	164	8.25e-28	1.42e-26	27.1
X	69160851	69165793	4943	-	ENSG00000181191	PJA1	protein_coding	chromosome	praja ring finger ubiquitin ligase 1 [Source:HGNC Symbol;Acc:HGNC:16648]	ENSG00000181191.11	PJA1	64219	-1.37	5.18	164	8.47e-28	1.46e-26	27.1
12	6844793	6852066	7274	-	ENSG00000111665	CDCA3	protein_coding	chromosome	cell division cycle associated 3 [Source:HGNC Symbol;Acc:HGNC:14624]	ENSG00000111665.11	CDCA3	83461	3.42	3.21	164	8.89e-28	1.53e-26	27.1
2	74152528	74178898	26371	-	ENSG00000114978	MOB1A	protein_coding	chromosome	MOB kinase activator 1A [Source:HGNC Symbol;Acc:HGNC:16015]	ENSG00000114978.18	MOB1A	55233	1.4	7.33	164	8.86e-28	1.53e-26	27.1
16	57152466	57186116	33651	-	ENSG00000172775	FAM192A	protein_coding	chromosome	family with sequence similarity 192 member A [Source:HGNC Symbol;Acc:HGNC:29856]	ENSG00000172775.17	FAM192A	80011	1.1	6	164	9.64e-28	1.66e-26	27
4	118722823	118838683	115861	-	ENSG00000150961	SEC24D	protein_coding	chromosome	SEC24 homolog D, COPII coat complex component [Source:HGNC Symbol;Acc:HGNC:10706]	ENSG00000150961.15	SEC24D	9871	1.23	6.06	164	9.86e-28	1.7e-26	27
1	173799550	173824720	25171	-	ENSG00000120334	CENPL	protein_coding	chromosome	centromere protein L [Source:HGNC Symbol;Acc:HGNC:17879]	ENSG00000120334.15	CENPL	91687	1.55	3.81	164	1e-27	1.72e-26	27
2	226731317	226799759	68443	-	ENSG00000169047	IRS1	protein_coding	chromosome	insulin receptor substrate 1 [Source:HGNC Symbol;Acc:HGNC:6125]	ENSG00000169047.5	IRS1	3667	-2.07	5.82	164	1.02e-27	1.75e-26	27
5	90471748	90514557	42810	+	ENSG00000113356	POLR3G	protein_coding	chromosome	RNA polymerase III subunit G [Source:HGNC Symbol;Acc:HGNC:30075]	ENSG00000113356.12	POLR3G	10622	2.74	3.04	163	1.05e-27	1.79e-26	27
4	121131408	121227466	96059	-	ENSG00000050730	TNIP3	protein_coding	chromosome	TNFAIP3 interacting protein 3 [Source:HGNC Symbol;Acc:HGNC:19315]	ENSG00000050730.16	TNIP3	79931	3.75	1.14	163	1.06e-27	1.81e-26	27
1	86346824	86396342	49519	-	ENSG00000122417	ODF2L	protein_coding	chromosome	outer dense fiber of sperm tails 2 like [Source:HGNC Symbol;Acc:HGNC:29225]	ENSG00000122417.15	ODF2L	57489	1.88	6.5	163	1.1e-27	1.87e-26	27
6	28259297	28260958	1662	+	ENSG00000189134	NKAPL	protein_coding	chromosome	NFKB activating protein like [Source:HGNC Symbol;Acc:HGNC:21584]	ENSG00000189134.4	NKAPL	222698	-2.39	1.19	163	1.1e-27	1.89e-26	27
6	47477789	47627263	149475	+	ENSG00000198087	CD2AP	protein_coding	chromosome	CD2 associated protein [Source:HGNC Symbol;Acc:HGNC:14258]	ENSG00000198087.7	CD2AP	23607	1.54	6.56	163	1.15e-27	1.96e-26	26.9
12	42081845	42144874	63030	-	ENSG00000151233	GXYLT1	protein_coding	chromosome	glucoside xylosyltransferase 1 [Source:HGNC Symbol;Acc:HGNC:27482]	ENSG00000151233.11	GXYLT1	283464	1.95	5.23	163	1.16e-27	1.99e-26	26.9
8	6708642	6761503	52862	+	ENSG00000155189	AGPAT5	protein_coding	chromosome	1-acylglycerol-3-phosphate O-acyltransferase 5 [Source:HGNC Symbol;Acc:HGNC:20886]	ENSG00000155189.12	AGPAT5	55326	1.76	5.07	163	1.2e-27	2.04e-26	26.9
20	35701347	35742312	40966	-	ENSG00000131051	RBM39	protein_coding	chromosome	RNA binding motif protein 39 [Source:HGNC Symbol;Acc:HGNC:15923]	ENSG00000131051.24	RBM39	9584	1.68	8.17	163	1.21e-27	2.06e-26	26.9
2	24793136	24822376	29241	+	ENSG00000138092	CENPO	protein_coding	chromosome	centromere protein O [Source:HGNC Symbol;Acc:HGNC:28152]	ENSG00000138092.11	CENPO	79172	2	3.74	163	1.25e-27	2.13e-26	26.9
19	47520685	47555856	35172	-	ENSG00000118156	ZNF541	protein_coding	chromosome	zinc finger protein 541 [Source:HGNC Symbol;Acc:HGNC:25294]	ENSG00000118156.12	ZNF541	84215	-2.99	1.17	163	1.27e-27	2.16e-26	26.9
15	80779343	80951776	172434	+	ENSG00000103888	CEMIP	protein_coding	chromosome	cell migration inducing hyaluronidase 1 [Source:HGNC Symbol;Acc:HGNC:29213]	ENSG00000103888.17	CEMIP	57214	4.36	4.1	163	1.28e-27	2.17e-26	26.9
14	73537143	73543796	6654	+	ENSG00000184227	ACOT1	protein_coding	chromosome	acyl-CoA thioesterase 1 [Source:HGNC Symbol;Acc:HGNC:33128]	ENSG00000184227.8	ACOT1	641371	-3.33	3.81	163	1.28e-27	2.17e-26	26.9
20	32010438	32032180	21743	+	ENSG00000101331	CCM2L	protein_coding	chromosome	CCM2 like scaffold protein [Source:HGNC Symbol;Acc:HGNC:16153]	ENSG00000101331.17	CCM2L	140706	-2.85	2.59	163	1.29e-27	2.19e-26	26.9
4	4348140	4419058	70919	+	ENSG00000168824	NSG1	protein_coding	chromosome	neuronal vesicle trafficking associated 1 [Source:HGNC Symbol;Acc:HGNC:18790]	ENSG00000168824.14	NSG1	27065	7.91	5.43	163	1.32e-27	2.23e-26	26.9
8	52622458	52745843	123386	-	ENSG00000023287	RB1CC1	protein_coding	chromosome	RB1 inducible coiled-coil 1 [Source:HGNC Symbol;Acc:HGNC:15574]	ENSG00000023287.13	RB1CC1	9821	1.75	7.48	163	1.32e-27	2.23e-26	26.9
2	100562993	100576739	13747	+	ENSG00000115539	PDCL3	protein_coding	chromosome	phosducin like 3 [Source:HGNC Symbol;Acc:HGNC:28860]	ENSG00000115539.14	PDCL3	79031	1.34	4.86	162	1.37e-27	2.32e-26	26.9
3	119211732	119240946	29215	-	ENSG00000121578	B4GALT4	protein_coding	chromosome	beta-1,4-galactosyltransferase 4 [Source:HGNC Symbol;Acc:HGNC:927]	ENSG00000121578.13	B4GALT4	8702	1.43	4.73	162	1.4e-27	2.35e-26	26.9
7	43582758	43650713	67956	+	ENSG00000164543	STK17A	protein_coding	chromosome	serine/threonine kinase 17a [Source:HGNC Symbol;Acc:HGNC:11395]	ENSG00000164543.7	STK17A	9263	1.42	5.02	162	1.39e-27	2.35e-26	26.9
15	40694774	40732340	37567	+	ENSG00000051180	RAD51	protein_coding	chromosome	RAD51 recombinase [Source:HGNC Symbol;Acc:HGNC:9817]	ENSG00000051180.17	RAD51	5888	2.48	2.55	162	1.45e-27	2.45e-26	26.8
15	50275392	50355408	80017	-	ENSG00000104064	GABPB1	protein_coding	chromosome	GA binding protein transcription factor subunit beta 1 [Source:HGNC Symbol;Acc:HGNC:4074]	ENSG00000104064.17	GABPB1	2553	0.926	4.6	162	1.48e-27	2.49e-26	26.8
2	113890063	113962596	72534	+	ENSG00000115091	ACTR3	protein_coding	chromosome	actin related protein 3 [Source:HGNC Symbol;Acc:HGNC:170]	ENSG00000115091.12	ACTR3	10096	1.33	7.88	162	1.49e-27	2.5e-26	26.8
6	46704201	46735693	31493	-	ENSG00000146070	PLA2G7	protein_coding	chromosome	phospholipase A2 group VII [Source:HGNC Symbol;Acc:HGNC:9040]	ENSG00000146070.17	PLA2G7	7941	2.99	4.34	162	1.52e-27	2.54e-26	26.8
18	50879080	50954257	75178	+	ENSG00000082212	ME2	protein_coding	chromosome	malic enzyme 2 [Source:HGNC Symbol;Acc:HGNC:6984]	ENSG00000082212.13	ME2	4200	1.47	5.99	162	1.52e-27	2.55e-26	26.8
12	50112082	50120457	8376	+	ENSG00000178449	COX14	protein_coding	chromosome	cytochrome c oxidase assembly factor COX14 [Source:HGNC Symbol;Acc:HGNC:28216]	ENSG00000178449.9	COX14	84987	-1.75	4.99	162	1.52e-27	2.55e-26	26.8
6	39792298	39904877	112580	+	ENSG00000146122	DAAM2	protein_coding	chromosome	dishevelled associated activator of morphogenesis 2 [Source:HGNC Symbol;Acc:HGNC:18143]	ENSG00000146122.17	DAAM2	23500	-2.19	5.48	162	1.52e-27	2.55e-26	26.8
5	176595802	176610156	14355	-	ENSG00000169258	GPRIN1	protein_coding	chromosome	G protein regulated inducer of neurite outgrowth 1 [Source:HGNC Symbol;Acc:HGNC:24835]	ENSG00000169258.7	GPRIN1	114787	3.64	2.61	162	1.53e-27	2.56e-26	26.8
18	657653	673578	15926	+	ENSG00000176890	TYMS	protein_coding	chromosome	thymidylate synthetase [Source:HGNC Symbol;Acc:HGNC:12441]	ENSG00000176890.16	TYMS	7298	2.72	4.74	162	1.53e-27	2.56e-26	26.8
7	107044705	107161811	117107	+	ENSG00000005249	PRKAR2B	protein_coding	chromosome	protein kinase cAMP-dependent type II regulatory subunit beta [Source:HGNC Symbol;Acc:HGNC:9392]	ENSG00000005249.13	PRKAR2B	5577	-3.06	7.66	162	1.53e-27	2.56e-26	26.8
5	175477062	175529742	52681	+	ENSG00000164466	SFXN1	protein_coding	chromosome	sideroflexin 1 [Source:HGNC Symbol;Acc:HGNC:16085]	ENSG00000164466.13	SFXN1	94081	1.23	4.96	162	1.56e-27	2.59e-26	26.8
4	51843000	51916837	73838	+	ENSG00000109184	DCUN1D4	protein_coding	chromosome	defective in cullin neddylation 1 domain containing 4 [Source:HGNC Symbol;Acc:HGNC:28998]	ENSG00000109184.15	DCUN1D4	23142	2.03	5.8	162	1.6e-27	2.67e-26	26.8
11	65066300	65084164	17865	-	ENSG00000146670	CDCA5	protein_coding	chromosome	cell division cycle associated 5 [Source:HGNC Symbol;Acc:HGNC:14626]	ENSG00000146670.10	CDCA5	113130	3.09	3.82	162	1.62e-27	2.69e-26	26.8
10	47300197	47313577	13381	+	ENSG00000266524	GDF10	protein_coding	chromosome	growth differentiation factor 10 [Source:HGNC Symbol;Acc:HGNC:4215]	ENSG00000266524.3	GDF10	2662	-3.3	2.17	162	1.66e-27	2.76e-26	26.8
7	30697985	30757602	59618	+	ENSG00000241644	INMT	protein_coding	chromosome	indolethylamine N-methyltransferase [Source:HGNC Symbol;Acc:HGNC:6069]	ENSG00000241644.2	INMT	11185	-2.32	3.69	162	1.68e-27	2.8e-26	26.8
17	44846353	44850476	4124	+	ENSG00000131097	HIGD1B	protein_coding	chromosome	HIG1 hypoxia inducible domain family member 1B [Source:HGNC Symbol;Acc:HGNC:24318]	ENSG00000131097.7	HIGD1B	51751	-3.05	1.87	162	1.75e-27	2.9e-26	26.8
1	174999163	175012027	12865	+	ENSG00000116161	CACYBP	protein_coding	chromosome	calcyclin binding protein [Source:HGNC Symbol;Acc:HGNC:30423]	ENSG00000116161.18	CACYBP	27101	1.46	6.89	162	1.76e-27	2.92e-26	26.8
2	223596940	223602361	5422	-	ENSG00000171951	SCG2	protein_coding	chromosome	secretogranin II [Source:HGNC Symbol;Acc:HGNC:10575]	ENSG00000171951.5	SCG2	7857	5.14	2.37	162	1.77e-27	2.94e-26	26.8
4	2059512	2069089	9578	+	ENSG00000185818	NAT8L	protein_coding	chromosome	N-acetyltransferase 8 like [Source:HGNC Symbol;Acc:HGNC:26742]	ENSG00000185818.7	NAT8L	339983	-4.25	5.72	161	1.89e-27	3.12e-26	26.7
6	4427963	4428081	119	+	ENSG00000201185	RNA5SP202	rRNA_pseudogene	chromosome	RNA, 5S ribosomal pseudogene 202 [Source:HGNC Symbol;Acc:HGNC:43102]	ENSG00000201185.1	RNA5SP202	NA	15.9	11.7	161	1.9e-27	3.15e-26	26.7
8	89933336	90003228	69893	-	ENSG00000104320	NBN	protein_coding	chromosome	nibrin [Source:HGNC Symbol;Acc:HGNC:7652]	ENSG00000104320.13	NBN	4683	1.49	6.95	161	1.92e-27	3.17e-26	26.7
2	218568580	218597080	28501	+	ENSG00000144580	CNOT9	protein_coding	chromosome	CCR4-NOT transcription complex subunit 9 [Source:HGNC Symbol;Acc:HGNC:10445]	ENSG00000144580.13	CNOT9	9125	1.27	5.57	161	1.93e-27	3.19e-26	26.7
17	59155499	59204705	49207	+	ENSG00000068489	PRR11	protein_coding	chromosome	proline rich 11 [Source:HGNC Symbol;Acc:HGNC:25619]	ENSG00000068489.12	PRR11	55771	2.72	4.08	161	2e-27	3.3e-26	26.7
7	33014114	33062797	48684	-	ENSG00000122643	NT5C3A	protein_coding	chromosome	5'-nucleotidase, cytosolic IIIA [Source:HGNC Symbol;Acc:HGNC:17820]	ENSG00000122643.21	NT5C3A	51251	1.49	5.17	161	2e-27	3.3e-26	26.7
16	28591943	28597050	5108	-	ENSG00000197165	SULT1A2	protein_coding	chromosome	sulfotransferase family 1A member 2 [Source:HGNC Symbol;Acc:HGNC:11454]	ENSG00000197165.11	SULT1A2	6799	-2.89	1.4	161	2.02e-27	3.32e-26	26.7
16	55323760	55330760	7001	+	ENSG00000159387	IRX6	protein_coding	chromosome	iroquois homeobox 6 [Source:HGNC Symbol;Acc:HGNC:14675]	ENSG00000159387.7	IRX6	79190	-3.6	3.25	161	2.2e-27	3.62e-26	26.7
7	80369575	80679277	309703	+	ENSG00000135218	CD36	protein_coding	chromosome	CD36 molecule [Source:HGNC Symbol;Acc:HGNC:1663]	ENSG00000135218.19	CD36	948	-3.87	9.93	161	2.22e-27	3.64e-26	26.7
20	36751791	36773818	22028	-	ENSG00000149636	DSN1	protein_coding	chromosome	DSN1 component of MIS12 kinetochore complex [Source:HGNC Symbol;Acc:HGNC:16165]	ENSG00000149636.15	DSN1	79980	1.15	4.3	161	2.32e-27	3.81e-26	26.6
15	99565417	99716466	151050	+	ENSG00000068305	MEF2A	protein_coding	chromosome	myocyte enhancer factor 2A [Source:HGNC Symbol;Acc:HGNC:6993]	ENSG00000068305.17	MEF2A	4205	1.76	6.42	160	2.37e-27	3.89e-26	26.6
2	173075435	173268015	192581	+	ENSG00000091436	MAP3K20	protein_coding	chromosome	mitogen-activated protein kinase kinase kinase 20 [Source:HGNC Symbol;Acc:HGNC:17797]	ENSG00000091436.17	MAP3K20	51776	-1.48	7.14	160	2.46e-27	4.03e-26	26.6
2	61017225	61051990	34766	+	ENSG00000162928	PEX13	protein_coding	chromosome	peroxisomal biogenesis factor 13 [Source:HGNC Symbol;Acc:HGNC:8855]	ENSG00000162928.9	PEX13	5194	1.34	5.59	160	2.53e-27	4.13e-26	26.6
4	56467617	56503681	36065	+	ENSG00000174780	SRP72	protein_coding	chromosome	signal recognition particle 72 [Source:HGNC Symbol;Acc:HGNC:11303]	ENSG00000174780.17	SRP72	6731	1.75	7.36	160	2.55e-27	4.16e-26	26.6
11	113797874	113875570	77697	-	ENSG00000048028	USP28	protein_coding	chromosome	ubiquitin specific peptidase 28 [Source:HGNC Symbol;Acc:HGNC:12625]	ENSG00000048028.11	USP28	57646	1.49	4.87	160	2.59e-27	4.22e-26	26.6
1	244840638	244864560	23923	-	ENSG00000153187	HNRNPU	protein_coding	chromosome	heterogeneous nuclear ribonucleoprotein U [Source:HGNC Symbol;Acc:HGNC:5048]	ENSG00000153187.20	HNRNPU	3192	1.74	9.39	160	2.71e-27	4.41e-26	26.6
3	195514428	195543386	28959	-	ENSG00000184203	PPP1R2	protein_coding	chromosome	protein phosphatase 1 regulatory inhibitor subunit 2 [Source:HGNC Symbol;Acc:HGNC:9288]	ENSG00000184203.8	PPP1R2	5504	1.58	6.17	160	2.73e-27	4.44e-26	26.6
12	122701293	122703357	2065	-	ENSG00000182782	HCAR2	protein_coding	chromosome	hydroxycarboxylic acid receptor 2 [Source:HGNC Symbol;Acc:HGNC:24827]	ENSG00000182782.8	HCAR2	338442	-3.4	3.78	160	2.91e-27	4.73e-26	26.5
4	155342658	155376970	34313	-	ENSG00000164114	MAP9	protein_coding	chromosome	microtubule associated protein 9 [Source:HGNC Symbol;Acc:HGNC:26118]	ENSG00000164114.19	MAP9	79884	1.98	4.91	160	3e-27	4.88e-26	26.5
X	11117651	11665920	548270	-	ENSG00000047648	ARHGAP6	protein_coding	chromosome	Rho GTPase activating protein 6 [Source:HGNC Symbol;Acc:HGNC:676]	ENSG00000047648.23	ARHGAP6	395	-1.73	2.84	159	3.23e-27	5.24e-26	26.5
21	14485228	14658821	173594	-	ENSG00000155307	SAMSN1	protein_coding	chromosome	SAM domain, SH3 domain and nuclear localization signals 1 [Source:HGNC Symbol;Acc:HGNC:10528]	ENSG00000155307.18	SAMSN1	64092	2.62	4.34	159	3.41e-27	5.54e-26	26.5
12	62260338	62417431	157094	+	ENSG00000135655	USP15	protein_coding	chromosome	ubiquitin specific peptidase 15 [Source:HGNC Symbol;Acc:HGNC:12613]	ENSG00000135655.16	USP15	9958	1.51	6.34	159	3.44e-27	5.58e-26	26.5
16	18804853	18926454	121602	-	ENSG00000157106	SMG1	protein_coding	chromosome	SMG1 nonsense mediated mRNA decay associated PI3K related kinase [Source:HGNC Symbol;Acc:HGNC:30045]	ENSG00000157106.16	SMG1	23049	2.43	8.13	159	3.45e-27	5.59e-26	26.5
19	47713422	47743134	29713	+	ENSG00000024422	EHD2	protein_coding	chromosome	EH domain containing 2 [Source:HGNC Symbol;Acc:HGNC:3243]	ENSG00000024422.12	EHD2	30846	-3	7.41	159	3.52e-27	5.7e-26	26.5
2	238138668	238152947	14280	+	ENSG00000168427	KLHL30	protein_coding	chromosome	kelch like family member 30 [Source:HGNC Symbol;Acc:HGNC:24770]	ENSG00000168427.9	KLHL30	377007	-3.23	1.69	159	3.75e-27	6.06e-26	26.4
8	131904093	132013642	109550	+	ENSG00000132294	EFR3A	protein_coding	chromosome	EFR3 homolog A [Source:HGNC Symbol;Acc:HGNC:28970]	ENSG00000132294.15	EFR3A	23167	1.66	6.88	159	3.84e-27	6.2e-26	26.4
1	207043849	207052980	9132	-	ENSG00000180667	YOD1	protein_coding	chromosome	YOD1 deubiquitinase [Source:HGNC Symbol;Acc:HGNC:25035]	ENSG00000180667.10	YOD1	55432	1.76	4.62	158	4.33e-27	6.98e-26	26.4
2	169528508	169573875	45368	-	ENSG00000138399	FASTKD1	protein_coding	chromosome	FAST kinase domains 1 [Source:HGNC Symbol;Acc:HGNC:26150]	ENSG00000138399.18	FASTKD1	79675	1.23	4.36	158	4.51e-27	7.27e-26	26.3
10	27504174	27542237	38064	+	ENSG00000099246	RAB18	protein_coding	chromosome	RAB18, member RAS oncogene family [Source:HGNC Symbol;Acc:HGNC:14244]	ENSG00000099246.16	RAB18	22931	1.22	6.61	158	4.71e-27	7.59e-26	26.3
3	30606502	30694142	87641	+	ENSG00000163513	TGFBR2	protein_coding	chromosome	transforming growth factor beta receptor 2 [Source:HGNC Symbol;Acc:HGNC:11773]	ENSG00000163513.18	TGFBR2	7048	-1.92	7.85	158	4.83e-27	7.77e-26	26.3
3	149964904	150050788	85885	-	ENSG00000070087	PFN2	protein_coding	chromosome	profilin 2 [Source:HGNC Symbol;Acc:HGNC:8882]	ENSG00000070087.14	PFN2	5217	1.99	6.73	158	4.85e-27	7.79e-26	26.3
12	65278643	65491430	212788	+	ENSG00000174099	MSRB3	protein_coding	chromosome	methionine sulfoxide reductase B3 [Source:HGNC Symbol;Acc:HGNC:27375]	ENSG00000174099.11	MSRB3	253827	-1.69	6.21	158	4.98e-27	8e-26	26.3
12	56752161	56787790	35630	+	ENSG00000025423	HSD17B6	protein_coding	chromosome	hydroxysteroid 17-beta dehydrogenase 6 [Source:HGNC Symbol;Acc:HGNC:23316]	ENSG00000025423.11	HSD17B6	8630	3.08	1.61	158	5.02e-27	8.06e-26	26.3
8	67173511	67343781	170271	-	ENSG00000066777	ARFGEF1	protein_coding	chromosome	ADP ribosylation factor guanine nucleotide exchange factor 1 [Source:HGNC Symbol;Acc:HGNC:15772]	ENSG00000066777.9	ARFGEF1	10565	1.11	7.12	158	5.15e-27	8.26e-26	26.3
18	69831158	69961803	130646	-	ENSG00000150637	CD226	protein_coding	chromosome	CD226 molecule [Source:HGNC Symbol;Acc:HGNC:16961]	ENSG00000150637.9	CD226	10666	2.88	3.54	158	5.26e-27	8.43e-26	26.3
3	58192257	58214697	22441	-	ENSG00000163687	DNASE1L3	protein_coding	chromosome	deoxyribonuclease 1 like 3 [Source:HGNC Symbol;Acc:HGNC:2959]	ENSG00000163687.14	DNASE1L3	1776	-3.09	2.95	158	5.35e-27	8.57e-26	26.3
12	55684568	55716043	31476	-	ENSG00000135424	ITGA7	protein_coding	chromosome	integrin subunit alpha 7 [Source:HGNC Symbol;Acc:HGNC:6143]	ENSG00000135424.16	ITGA7	3679	-3.9	6.81	158	5.38e-27	8.6e-26	26.3
8	24294069	24359014	64946	+	ENSG00000042980	ADAM28	protein_coding	chromosome	ADAM metallopeptidase domain 28 [Source:HGNC Symbol;Acc:HGNC:206]	ENSG00000042980.13	ADAM28	10863	2.45	4.26	158	5.41e-27	8.64e-26	26.3
17	18781111	18806714	25604	+	ENSG00000171928	TVP23B	protein_coding	chromosome	trans-golgi network vesicle protein 23 homolog B [Source:HGNC Symbol;Acc:HGNC:20399]	ENSG00000171928.14	TVP23B	51030	1.73	5.97	158	5.42e-27	8.65e-26	26.3
4	76001275	76007509	6235	-	ENSG00000138755	CXCL9	protein_coding	chromosome	C-X-C motif chemokine ligand 9 [Source:HGNC Symbol;Acc:HGNC:7098]	ENSG00000138755.6	CXCL9	4283	4.3	6.56	157	5.58e-27	8.89e-26	26.3
6	46852522	46954943	102422	-	ENSG00000069122	ADGRF5	protein_coding	chromosome	adhesion G protein-coupled receptor F5 [Source:HGNC Symbol;Acc:HGNC:19030]	ENSG00000069122.19	ADGRF5	221395	-1.84	6.07	157	5.73e-27	9.12e-26	26.2
4	163524298	164384050	859753	-	ENSG00000145416	2023-03-01	protein_coding	chromosome	membrane associated ring-CH-type finger 1 [Source:HGNC Symbol;Acc:HGNC:26077]	ENSG00000145416.13	2023-03-01	55016	2.43	4.64	157	5.79e-27	9.22e-26	26.2
4	143513702	143557486	43785	+	ENSG00000153147	SMARCA5	protein_coding	chromosome	SWI/SNF related, matrix associated, actin dependent regulator of chromatin, subfamily a, member 5 [Source:HGNC Symbol;Acc:HGNC:11101]	ENSG00000153147.6	SMARCA5	8467	1.32	7.52	157	5.98e-27	9.5e-26	26.2
6	143843338	143863812	20475	+	ENSG00000135521	LTV1	protein_coding	chromosome	LTV1 ribosome biogenesis factor [Source:HGNC Symbol;Acc:HGNC:21173]	ENSG00000135521.9	LTV1	84946	1.31	5.63	157	6.06e-27	9.63e-26	26.2
1	113813811	113871753	57943	-	ENSG00000134242	PTPN22	protein_coding	chromosome	protein tyrosine phosphatase non-receptor type 22 [Source:HGNC Symbol;Acc:HGNC:9652]	ENSG00000134242.16	PTPN22	26191	2.02	3.65	157	6.23e-27	9.88e-26	26.2
5	151100706	151157785	57080	-	ENSG00000197043	ANXA6	protein_coding	chromosome	annexin A6 [Source:HGNC Symbol;Acc:HGNC:544]	ENSG00000197043.14	ANXA6	309	-1.96	8	157	6.3e-27	9.98e-26	26.2
12	53268299	53293643	25345	+	ENSG00000135476	ESPL1	protein_coding	chromosome	extra spindle pole bodies like 1, separase [Source:HGNC Symbol;Acc:HGNC:16856]	ENSG00000135476.11	ESPL1	9700	2.66	3.16	157	6.84e-27	1.08e-25	26.2
4	112637107	112657592	20486	+	ENSG00000174720	LARP7	protein_coding	chromosome	La ribonucleoprotein domain family member 7 [Source:HGNC Symbol;Acc:HGNC:24912]	ENSG00000174720.16	LARP7	51574	2.09	6.69	157	6.84e-27	1.08e-25	26.2
2	127638381	127681786	43406	-	ENSG00000072163	LIMS2	protein_coding	chromosome	LIM zinc finger domain containing 2 [Source:HGNC Symbol;Acc:HGNC:16084]	ENSG00000072163.19	LIMS2	55679	-2.98	4.99	157	6.9e-27	1.09e-25	26.2
14	69380128	69398299	18172	-	ENSG00000100632	ERH	protein_coding	chromosome	ERH mRNA splicing and mitosis factor [Source:HGNC Symbol;Acc:HGNC:3447]	ENSG00000100632.11	ERH	2079	2.87	6.47	157	7.04e-27	1.11e-25	26.2
3	108043091	108091862	48772	-	ENSG00000196776	CD47	protein_coding	chromosome	CD47 molecule [Source:HGNC Symbol;Acc:HGNC:1682]	ENSG00000196776.16	CD47	961	1.58	7.12	157	7.18e-27	1.13e-25	26.1
1	66924895	66988619	63725	+	ENSG00000198160	MIER1	protein_coding	chromosome	MIER1 transcriptional regulator [Source:HGNC Symbol;Acc:HGNC:29657]	ENSG00000198160.14	MIER1	57708	2.06	6.66	156	7.22e-27	1.14e-25	26.1
2	43886224	43995989	109766	-	ENSG00000138095	LRPPRC	protein_coding	chromosome	leucine rich pentatricopeptide repeat containing [Source:HGNC Symbol;Acc:HGNC:15714]	ENSG00000138095.19	LRPPRC	10128	1.55	7.76	156	7.25e-27	1.14e-25	26.1
8	96239398	96261610	22213	-	ENSG00000156469	MTERF3	protein_coding	chromosome	mitochondrial transcription termination factor 3 [Source:HGNC Symbol;Acc:HGNC:24258]	ENSG00000156469.9	MTERF3	51001	1.26	4.25	156	7.38e-27	1.16e-25	26.1
1	169921326	170085208	163883	-	ENSG00000075945	KIFAP3	protein_coding	chromosome	kinesin associated protein 3 [Source:HGNC Symbol;Acc:HGNC:17060]	ENSG00000075945.13	KIFAP3	22920	1.13	5.53	156	7.34e-27	1.16e-25	26.1
4	145098288	145129524	31237	+	ENSG00000164163	ABCE1	protein_coding	chromosome	ATP binding cassette subfamily E member 1 [Source:HGNC Symbol;Acc:HGNC:69]	ENSG00000164163.11	ABCE1	6059	1.57	6.38	156	7.9e-27	1.24e-25	26.1
22	19351368	19448232	96865	-	ENSG00000242259	C22orf39	protein_coding	chromosome	chromosome 22 open reading frame 39 [Source:HGNC Symbol;Acc:HGNC:27012]	ENSG00000242259.8	C22orf39	128977	-1.33	4.92	156	7.86e-27	1.24e-25	26.1
15	90966190	91022566	56377	-	ENSG00000284946	AC068831.7	protein_coding	chromosome	novel protein	ENSG00000284946.1	AC068831.7	NA	2.94	2.5	156	8.05e-27	1.26e-25	26.1
6	99542387	99568825	26439	-	ENSG00000112237	CCNC	protein_coding	chromosome	cyclin C [Source:HGNC Symbol;Acc:HGNC:1581]	ENSG00000112237.13	CCNC	892	2.04	6.46	156	8.16e-27	1.28e-25	26.1
12	66767	178455	111689	+	ENSG00000120645	IQSEC3	protein_coding	chromosome	IQ motif and Sec7 domain 3 [Source:HGNC Symbol;Acc:HGNC:29193]	ENSG00000120645.12	IQSEC3	440073	-3.34	2.37	156	8.22e-27	1.29e-25	26.1
1	52372829	52404423	31595	-	ENSG00000085840	ORC1	protein_coding	chromosome	origin recognition complex subunit 1 [Source:HGNC Symbol;Acc:HGNC:8487]	ENSG00000085840.13	ORC1	4998	2.6	2.6	156	8.41e-27	1.32e-25	26.1
4	1712891	1745176	32286	+	ENSG00000013810	TACC3	protein_coding	chromosome	transforming acidic coiled-coil containing protein 3 [Source:HGNC Symbol;Acc:HGNC:11524]	ENSG00000013810.19	TACC3	10460	2.01	4.94	156	8.45e-27	1.32e-25	26.1
8	129839593	130017129	177537	-	ENSG00000153310	FAM49B	protein_coding	chromosome	family with sequence similarity 49 member B [Source:HGNC Symbol;Acc:HGNC:25216]	ENSG00000153310.19	FAM49B	51571	1.53	6.38	156	8.53e-27	1.33e-25	26.1
3	48157146	48188417	31272	-	ENSG00000164045	CDC25A	protein_coding	chromosome	cell division cycle 25A [Source:HGNC Symbol;Acc:HGNC:1725]	ENSG00000164045.12	CDC25A	993	2.84	2.56	156	8.6e-27	1.34e-25	26.1
1	219608010	219613145	5136	-	ENSG00000215817	ZC3H11B	protein_coding	chromosome	zinc finger CCCH-type containing 11B [Source:HGNC Symbol;Acc:HGNC:25659]	ENSG00000215817.7	ZC3H11B	643136	3.72	2.11	156	8.75e-27	1.36e-25	26.1
17	7572706	7579006	6301	+	ENSG00000161960	EIF4A1	protein_coding	chromosome	eukaryotic translation initiation factor 4A1 [Source:HGNC Symbol;Acc:HGNC:3282]	ENSG00000161960.15	EIF4A1	1973	1.86	10.2	156	8.73e-27	1.36e-25	26.1
6	75749192	75919537	170346	+	ENSG00000196586	MYO6	protein_coding	chromosome	myosin VI [Source:HGNC Symbol;Acc:HGNC:7605]	ENSG00000196586.16	MYO6	4646	1.54	7.32	156	8.73e-27	1.36e-25	26.1
3	136818647	136855888	37242	+	ENSG00000168917	SLC35G2	protein_coding	chromosome	solute carrier family 35 member G2 [Source:HGNC Symbol;Acc:HGNC:28480]	ENSG00000168917.9	SLC35G2	80723	-2.23	3.13	156	8.74e-27	1.36e-25	26.1
2	28894667	28948219	53553	+	ENSG00000163811	WDR43	protein_coding	chromosome	WD repeat domain 43 [Source:HGNC Symbol;Acc:HGNC:28945]	ENSG00000163811.12	WDR43	23160	1.38	6.37	156	8.82e-27	1.37e-25	26.1
17	1464186	1492686	28501	-	ENSG00000197879	MYO1C	protein_coding	chromosome	myosin IC [Source:HGNC Symbol;Acc:HGNC:7597]	ENSG00000197879.17	MYO1C	4641	-1.83	8.17	156	9.1e-27	1.41e-25	26
3	66998307	67011210	12904	+	ENSG00000163376	KBTBD8	protein_coding	chromosome	kelch repeat and BTB domain containing 8 [Source:HGNC Symbol;Acc:HGNC:30691]	ENSG00000163376.11	KBTBD8	84541	2.99	2.32	155	9.59e-27	1.49e-25	26
2	67397322	67412089	14768	+	ENSG00000143971	ETAA1	protein_coding	chromosome	ETAA1 activator of ATR kinase [Source:HGNC Symbol;Acc:HGNC:24648]	ENSG00000143971.9	ETAA1	54465	1.65	5	155	9.78e-27	1.51e-25	26
8	22245133	22254601	9469	+	ENSG00000168495	POLR3D	protein_coding	chromosome	RNA polymerase III subunit D [Source:HGNC Symbol;Acc:HGNC:1080]	ENSG00000168495.13	POLR3D	661	1.74	4.78	155	9.88e-27	1.53e-25	26
3	134355874	134375479	19606	-	ENSG00000114019	AMOTL2	protein_coding	chromosome	angiomotin like 2 [Source:HGNC Symbol;Acc:HGNC:17812]	ENSG00000114019.14	AMOTL2	51421	-1.87	6.25	155	9.92e-27	1.53e-25	26
8	27869883	27992673	122791	-	ENSG00000168079	SCARA5	protein_coding	chromosome	scavenger receptor class A member 5 [Source:HGNC Symbol;Acc:HGNC:28701]	ENSG00000168079.17	SCARA5	286133	-3.93	5.32	155	9.9e-27	1.53e-25	26
4	168216294	168318804	102511	-	ENSG00000137628	DDX60	protein_coding	chromosome	DExD/H-box helicase 60 [Source:HGNC Symbol;Acc:HGNC:25942]	ENSG00000137628.17	DDX60	55601	1.83	5.97	155	1e-26	1.54e-25	26
12	47753916	47782751	28836	+	ENSG00000211584	SLC48A1	protein_coding	chromosome	solute carrier family 48 member 1 [Source:HGNC Symbol;Acc:HGNC:26035]	ENSG00000211584.14	SLC48A1	55652	-1.76	4.6	155	1e-26	1.55e-25	26
6	24126186	24154900	28715	+	ENSG00000152954	NRSN1	protein_coding	chromosome	neurensin 1 [Source:HGNC Symbol;Acc:HGNC:17881]	ENSG00000152954.12	NRSN1	140767	5.85	5.37	155	1.05e-26	1.62e-25	26
12	94306449	94459988	153540	-	ENSG00000173588	CEP83	protein_coding	chromosome	centrosomal protein 83 [Source:HGNC Symbol;Acc:HGNC:17966]	ENSG00000173588.15	CEP83	51134	2.54	4.66	155	1.06e-26	1.64e-25	26
16	24537693	24572863	35171	+	ENSG00000122257	RBBP6	protein_coding	chromosome	RB binding protein 6, ubiquitin ligase [Source:HGNC Symbol;Acc:HGNC:9889]	ENSG00000122257.20	RBBP6	5930	1.16	6.91	155	1.12e-26	1.72e-25	26
9	14611071	14693471	82401	-	ENSG00000175893	ZDHHC21	protein_coding	chromosome	zinc finger DHHC-type containing 21 [Source:HGNC Symbol;Acc:HGNC:20750]	ENSG00000175893.11	ZDHHC21	340481	1.82	5.38	155	1.13e-26	1.74e-25	25.9
1	90915298	91022272	106975	-	ENSG00000122482	ZNF644	protein_coding	chromosome	zinc finger protein 644 [Source:HGNC Symbol;Acc:HGNC:29222]	ENSG00000122482.21	ZNF644	84146	1.79	7.15	155	1.13e-26	1.74e-25	25.9
11	14443440	14500027	56588	-	ENSG00000129083	COPB1	protein_coding	chromosome	coatomer protein complex subunit beta 1 [Source:HGNC Symbol;Acc:HGNC:2231]	ENSG00000129083.12	COPB1	1315	1.12	7.47	155	1.14e-26	1.74e-25	25.9
7	158631169	158704804	73636	-	ENSG00000146918	NCAPG2	protein_coding	chromosome	non-SMC condensin II complex subunit G2 [Source:HGNC Symbol;Acc:HGNC:21904]	ENSG00000146918.20	NCAPG2	54892	1.69	5.14	155	1.14e-26	1.75e-25	25.9
7	27739331	27844564	105234	+	ENSG00000106052	TAX1BP1	protein_coding	chromosome	Tax1 binding protein 1 [Source:HGNC Symbol;Acc:HGNC:11575]	ENSG00000106052.13	TAX1BP1	8887	1.49	8.05	155	1.18e-26	1.81e-25	25.9
20	31637912	31645006	7095	+	ENSG00000131055	COX4I2	protein_coding	chromosome	cytochrome c oxidase subunit 4I2 [Source:HGNC Symbol;Acc:HGNC:16232]	ENSG00000131055.5	COX4I2	84701	-3.08	1.87	155	1.19e-26	1.82e-25	25.9
17	42700275	42745049	44775	-	ENSG00000108799	EZH1	protein_coding	chromosome	enhancer of zeste 1 polycomb repressive complex 2 subunit [Source:HGNC Symbol;Acc:HGNC:3526]	ENSG00000108799.13	EZH1	2145	-1.21	5.92	155	1.21e-26	1.85e-25	25.9
6	12008762	12164999	156238	+	ENSG00000095951	HIVEP1	protein_coding	chromosome	human immunodeficiency virus type I enhancer binding protein 1 [Source:HGNC Symbol;Acc:HGNC:4920]	ENSG00000095951.17	HIVEP1	3096	1.64	5.55	155	1.24e-26	1.89e-25	25.9
4	158672125	158709623	37499	+	ENSG00000171503	ETFDH	protein_coding	chromosome	electron transfer flavoprotein dehydrogenase [Source:HGNC Symbol;Acc:HGNC:3483]	ENSG00000171503.12	ETFDH	2110	-1.27	4.99	154	1.27e-26	1.94e-25	25.9
9	2720469	2844095	123627	-	ENSG00000080608	PUM3	protein_coding	chromosome	pumilio RNA binding family member 3 [Source:HGNC Symbol;Acc:HGNC:29676]	ENSG00000080608.10	PUM3	9933	1.68	6.41	154	1.32e-26	2.01e-25	25.9
5	95652181	95698711	46531	-	ENSG00000145757	SPATA9	protein_coding	chromosome	spermatogenesis associated 9 [Source:HGNC Symbol;Acc:HGNC:22988]	ENSG00000145757.16	SPATA9	83890	-2.96	0.268	154	1.35e-26	2.05e-25	25.9
12	5948874	6124770	175897	-	ENSG00000110799	VWF	protein_coding	chromosome	von Willebrand factor [Source:HGNC Symbol;Acc:HGNC:12726]	ENSG00000110799.13	VWF	7450	-2.15	8.12	154	1.38e-26	2.1e-25	25.9
X	38561370	38688920	127551	+	ENSG00000156298	TSPAN7	protein_coding	chromosome	tetraspanin 7 [Source:HGNC Symbol;Acc:HGNC:11854]	ENSG00000156298.12	TSPAN7	7102	-2.8	4.78	154	1.39e-26	2.11e-25	25.9
22	31281594	31292534	10941	-	ENSG00000100100	PIK3IP1	protein_coding	chromosome	phosphoinositide-3-kinase interacting protein 1 [Source:HGNC Symbol;Acc:HGNC:24942]	ENSG00000100100.13	PIK3IP1	113791	-1.74	5.66	154	1.4e-26	2.12e-25	25.9
7	27145396	27150603	5208	-	ENSG00000106006	HOXA6	protein_coding	chromosome	homeobox A6 [Source:HGNC Symbol;Acc:HGNC:5107]	ENSG00000106006.6	HOXA6	3203	-2.67	1.99	154	1.4e-26	2.13e-25	25.9
13	102596986	102679958	82973	+	ENSG00000134900	TPP2	protein_coding	chromosome	tripeptidyl peptidase 2 [Source:HGNC Symbol;Acc:HGNC:12016]	ENSG00000134900.12	TPP2	7174	1.5	6.19	154	1.42e-26	2.15e-25	25.8
11	69004395	69013382	8988	-	ENSG00000172935	MRGPRF	protein_coding	chromosome	MAS related GPR family member F [Source:HGNC Symbol;Acc:HGNC:24828]	ENSG00000172935.9	MRGPRF	116535	-3.31	3.57	154	1.43e-26	2.16e-25	25.8
8	58411359	58451501	40143	+	ENSG00000215114	UBXN2B	protein_coding	chromosome	UBX domain protein 2B [Source:HGNC Symbol;Acc:HGNC:27035]	ENSG00000215114.9	UBXN2B	137886	1.63	5.1	154	1.44e-26	2.18e-25	25.8
5	148825245	148828687	3443	+	ENSG00000169252	ADRB2	protein_coding	chromosome	adrenoceptor beta 2 [Source:HGNC Symbol;Acc:HGNC:286]	ENSG00000169252.5	ADRB2	154	-2.7	3.04	154	1.53e-26	2.31e-25	25.8
1	168225938	168253021	27084	+	ENSG00000213064	SFT2D2	protein_coding	chromosome	SFT2 domain containing 2 [Source:HGNC Symbol;Acc:HGNC:25140]	ENSG00000213064.10	SFT2D2	375035	1.75	7.56	154	1.66e-26	2.52e-25	25.8
12	50923472	50932510	9039	+	ENSG00000185432	METTL7A	protein_coding	chromosome	methyltransferase like 7A [Source:HGNC Symbol;Acc:HGNC:24550]	ENSG00000185432.12	METTL7A	25840	-2.31	6.95	153	1.72e-26	2.6e-25	25.8
1	18871430	18902724	31295	-	ENSG00000159423	ALDH4A1	protein_coding	chromosome	aldehyde dehydrogenase 4 family member A1 [Source:HGNC Symbol;Acc:HGNC:406]	ENSG00000159423.17	ALDH4A1	8659	-2.58	5.3	153	1.76e-26	2.65e-25	25.8
14	22893204	22919182	25979	-	ENSG00000100461	RBM23	protein_coding	chromosome	RNA binding motif protein 23 [Source:HGNC Symbol;Acc:HGNC:20155]	ENSG00000100461.18	RBM23	55147	2.22	6.11	153	1.78e-26	2.67e-25	25.8
3	66378797	66501263	122467	-	ENSG00000144749	LRIG1	protein_coding	chromosome	leucine rich repeats and immunoglobulin like domains 1 [Source:HGNC Symbol;Acc:HGNC:17360]	ENSG00000144749.13	LRIG1	26018	-1.69	6.76	153	1.84e-26	2.77e-25	25.7
16	11868128	11916082	47955	-	ENSG00000103342	GSPT1	protein_coding	chromosome	G1 to S phase transition 1 [Source:HGNC Symbol;Acc:HGNC:4621]	ENSG00000103342.13	GSPT1	2935	1.41	7.14	153	1.85e-26	2.79e-25	25.7
3	170418865	170454733	35869	+	ENSG00000013297	CLDN11	protein_coding	chromosome	claudin 11 [Source:HGNC Symbol;Acc:HGNC:8514]	ENSG00000013297.11	CLDN11	5010	-2.86	4.12	153	1.86e-26	2.79e-25	25.7
CHR_HSCHR17_3_CTG2	1003519	1116206	112688	-	ENSG00000276016	ABR	protein_coding	chromosome	ABR activator of RhoGEF and GTPase [Source:HGNC Symbol;Acc:HGNC:81]	ENSG00000276016.4	ABR	29	3.93	5.31	153	1.87e-26	2.81e-25	25.7
1	109668022	109709551	41530	+	ENSG00000213366	GSTM2	protein_coding	chromosome	glutathione S-transferase mu 2 [Source:HGNC Symbol;Acc:HGNC:4634]	ENSG00000213366.13	GSTM2	2946	-2.32	5.14	153	1.89e-26	2.83e-25	25.7
19	52904417	52923481	19065	-	ENSG00000213793	ZNF888	protein_coding	chromosome	zinc finger protein 888 [Source:HGNC Symbol;Acc:HGNC:38695]	ENSG00000213793.5	ZNF888	388559	1.62	4.1	153	1.97e-26	2.95e-25	25.7
13	99294539	99307399	12861	-	ENSG00000169508	GPR183	protein_coding	chromosome	G protein-coupled receptor 183 [Source:HGNC Symbol;Acc:HGNC:3128]	ENSG00000169508.7	GPR183	1880	2.26	3.75	153	2e-26	2.99e-25	25.7
9	35658290	35661511	3222	+	ENSG00000159884	CCDC107	protein_coding	chromosome	coiled-coil domain containing 107 [Source:HGNC Symbol;Acc:HGNC:28465]	ENSG00000159884.12	CCDC107	203260	-2.11	4.84	153	2.01e-26	3e-25	25.7
3	167683298	167734939	51642	-	ENSG00000114209	PDCD10	protein_coding	chromosome	programmed cell death 10 [Source:HGNC Symbol;Acc:HGNC:8761]	ENSG00000114209.15	PDCD10	11235	2.46	6.38	153	2.02e-26	3.01e-25	25.7
12	14784582	14803486	18905	-	ENSG00000084463	WBP11	protein_coding	chromosome	WW domain binding protein 11 [Source:HGNC Symbol;Acc:HGNC:16461]	ENSG00000084463.8	WBP11	51729	1.99	6.54	153	2.02e-26	3.02e-25	25.7
17	55719627	55732121	12495	-	ENSG00000166292	TMEM100	protein_coding	chromosome	transmembrane protein 100 [Source:HGNC Symbol;Acc:HGNC:25607]	ENSG00000166292.12	TMEM100	55273	-3.24	3.32	153	2.03e-26	3.03e-25	25.7
10	56357227	56361273	4047	-	ENSG00000122952	ZWINT	protein_coding	chromosome	ZW10 interacting kinetochore protein [Source:HGNC Symbol;Acc:HGNC:13195]	ENSG00000122952.17	ZWINT	11130	2.58	4.53	153	2.05e-26	3.06e-25	25.7
2	99318982	99340702	21721	-	ENSG00000115514	TXNDC9	protein_coding	chromosome	thioredoxin domain containing 9 [Source:HGNC Symbol;Acc:HGNC:24110]	ENSG00000115514.12	TXNDC9	10190	2.02	5.52	153	2.05e-26	3.06e-25	25.7
3	112532510	112562046	29537	-	ENSG00000144848	ATG3	protein_coding	chromosome	autophagy related 3 [Source:HGNC Symbol;Acc:HGNC:20962]	ENSG00000144848.11	ATG3	64422	1.55	6.29	153	2.1e-26	3.12e-25	25.7
1	58643440	58700077	56638	-	ENSG00000162601	MYSM1	protein_coding	chromosome	Myb like, SWIRM and MPN domains 1 [Source:HGNC Symbol;Acc:HGNC:29401]	ENSG00000162601.11	MYSM1	114803	2.64	6.15	153	2.15e-26	3.2e-25	25.7
8	60516936	60623644	106709	+	ENSG00000104388	RAB2A	protein_coding	chromosome	RAB2A, member RAS oncogene family [Source:HGNC Symbol;Acc:HGNC:9763]	ENSG00000104388.15	RAB2A	5862	1.53	7.5	153	2.15e-26	3.2e-25	25.7
2	171522247	171558129	35883	+	ENSG00000071967	CYBRD1	protein_coding	chromosome	cytochrome b reductase 1 [Source:HGNC Symbol;Acc:HGNC:20797]	ENSG00000071967.12	CYBRD1	79901	-1.91	8.06	153	2.16e-26	3.2e-25	25.7
14	55124110	55145423	21314	+	ENSG00000131981	LGALS3	protein_coding	chromosome	galectin 3 [Source:HGNC Symbol;Acc:HGNC:6563]	ENSG00000131981.16	LGALS3	3958	-1.97	7.86	153	2.15e-26	3.2e-25	25.7
5	168486451	168519301	32851	+	ENSG00000113643	RARS	protein_coding	chromosome	arginyl-tRNA synthetase [Source:HGNC Symbol;Acc:HGNC:9870]	ENSG00000113643.9	RARS	5917	0.923	6.02	153	2.19e-26	3.25e-25	25.7
8	28345590	28402701	57112	-	ENSG00000186918	ZNF395	protein_coding	chromosome	zinc finger protein 395 [Source:HGNC Symbol;Acc:HGNC:18737]	ENSG00000186918.14	ZNF395	55893	-1.69	6.13	153	2.21e-26	3.28e-25	25.7
7	97969005	97972254	3250	-	ENSG00000243554	AC004967.1	transcribed_unprocessed_pseudogene	chromosome	CCZ1 homolog, vacuolar protein trafficking and biogenesis associated (CCZ1) pseudogene	ENSG00000243554.1	AC004967.1	NA	2.5	2.14	152	2.26e-26	3.34e-25	25.6
1	147242654	147295765	53112	+	ENSG00000131778	CHD1L	protein_coding	chromosome	chromodomain helicase DNA binding protein 1 like [Source:HGNC Symbol;Acc:HGNC:1916]	ENSG00000131778.19	CHD1L	9557	0.929	5.63	152	2.26e-26	3.34e-25	25.6
17	42865922	42874369	8448	+	ENSG00000260105	AOC4P	transcribed_unprocessed_pseudogene	chromosome	amine oxidase copper containing 4, pseudogene [Source:HGNC Symbol;Acc:HGNC:48869]	ENSG00000260105.6	AOC4P	90586	-3.9	0.496	152	2.29e-26	3.38e-25	25.6
10	102743948	102834516	90569	+	ENSG00000166272	WBP1L	protein_coding	chromosome	WW domain binding protein 1 like [Source:HGNC Symbol;Acc:HGNC:23510]	ENSG00000166272.18	WBP1L	54838	-1.39	6.15	152	2.35e-26	3.46e-25	25.6
2	108448561	108509415	60855	+	ENSG00000135968	GCC2	protein_coding	chromosome	GRIP and coiled-coil domain containing 2 [Source:HGNC Symbol;Acc:HGNC:23218]	ENSG00000135968.20	GCC2	9648	2.86	7.11	152	2.38e-26	3.5e-25	25.6
21	29055805	29073797	17993	-	ENSG00000156261	CCT8	protein_coding	chromosome	chaperonin containing TCP1 subunit 8 [Source:HGNC Symbol;Acc:HGNC:1623]	ENSG00000156261.13	CCT8	10694	1.19	7.39	152	2.37e-26	3.5e-25	25.6
12	122726076	122730844	4769	-	ENSG00000196917	HCAR1	protein_coding	chromosome	hydroxycarboxylic acid receptor 1 [Source:HGNC Symbol;Acc:HGNC:4532]	ENSG00000196917.6	HCAR1	27198	-2.75	4.54	152	2.37e-26	3.5e-25	25.6
8	102252273	102412759	160487	-	ENSG00000104517	UBR5	protein_coding	chromosome	ubiquitin protein ligase E3 component n-recognin 5 [Source:HGNC Symbol;Acc:HGNC:16806]	ENSG00000104517.13	UBR5	51366	2.06	7.82	152	2.39e-26	3.52e-25	25.6
3	58717365	59050084	332720	-	ENSG00000163689	C3orf67	protein_coding	chromosome	chromosome 3 open reading frame 67 [Source:HGNC Symbol;Acc:HGNC:24763]	ENSG00000163689.20	C3orf67	200844	2.06	1.73	152	2.54e-26	3.73e-25	25.6
19	9641807	9675100	33294	-	ENSG00000171466	ZNF562	protein_coding	chromosome	zinc finger protein 562 [Source:HGNC Symbol;Acc:HGNC:25950]	ENSG00000171466.10	ZNF562	54811	1.76	5.93	152	2.54e-26	3.73e-25	25.6
2	85751344	85791383	40040	+	ENSG00000168874	ATOH8	protein_coding	chromosome	atonal bHLH transcription factor 8 [Source:HGNC Symbol;Acc:HGNC:24126]	ENSG00000168874.13	ATOH8	84913	-3.47	3.44	152	2.7e-26	3.96e-25	25.6
2	39664982	39717963	52982	+	ENSG00000152154	TMEM178A	protein_coding	chromosome	transmembrane protein 178A [Source:HGNC Symbol;Acc:HGNC:28517]	ENSG00000152154.11	TMEM178A	130733	-2.72	1.88	152	2.76e-26	4.05e-25	25.6
11	17208153	17349980	141828	+	ENSG00000070081	NUCB2	protein_coding	chromosome	nucleobindin 2 [Source:HGNC Symbol;Acc:HGNC:8044]	ENSG00000070081.17	NUCB2	4925	1.75	7.02	152	2.77e-26	4.06e-25	25.6
13	51354077	51454264	100188	-	ENSG00000102786	INTS6	protein_coding	chromosome	integrator complex subunit 6 [Source:HGNC Symbol;Acc:HGNC:14879]	ENSG00000102786.15	INTS6	26512	1.3	5.91	152	2.86e-26	4.18e-25	25.5
19	40808474	40812100	3627	-	ENSG00000233622	CYP2T1P	transcribed_unitary_pseudogene	chromosome	cytochrome P450 family 2 subfamily T member 1, pseudogene [Source:HGNC Symbol;Acc:HGNC:18852]	ENSG00000233622.3	CYP2T1P	NA	-2.79	2.24	152	2.86e-26	4.19e-25	25.5
19	52838010	52890375	52366	-	ENSG00000204604	ZNF468	protein_coding	chromosome	zinc finger protein 468 [Source:HGNC Symbol;Acc:HGNC:33105]	ENSG00000204604.11	ZNF468	90333	1.33	5.38	151	2.97e-26	4.34e-25	25.5
3	139935185	140577397	642213	+	ENSG00000158258	CLSTN2	protein_coding	chromosome	calsyntenin 2 [Source:HGNC Symbol;Acc:HGNC:17448]	ENSG00000158258.16	CLSTN2	64084	-3.36	6.76	151	3.06e-26	4.47e-25	25.5
3	31532638	31637616	104979	+	ENSG00000163527	STT3B	protein_coding	chromosome	STT3 oligosaccharyltransferase complex catalytic subunit B [Source:HGNC Symbol;Acc:HGNC:30611]	ENSG00000163527.10	STT3B	201595	1.33	7.53	151	3.15e-26	4.59e-25	25.5
1	231018958	231040254	21297	-	ENSG00000182118	FAM89A	protein_coding	chromosome	family with sequence similarity 89 member A [Source:HGNC Symbol;Acc:HGNC:25057]	ENSG00000182118.8	FAM89A	375061	-3.06	4.46	151	3.16e-26	4.6e-25	25.5
3	187721377	187745725	24349	-	ENSG00000113916	BCL6	protein_coding	chromosome	BCL6 transcription repressor [Source:HGNC Symbol;Acc:HGNC:1001]	ENSG00000113916.18	BCL6	604	-1.39	6.46	151	3.17e-26	4.62e-25	25.5
7	155644451	155781485	137035	+	ENSG00000184863	RBM33	protein_coding	chromosome	RNA binding motif protein 33 [Source:HGNC Symbol;Acc:HGNC:27223]	ENSG00000184863.11	RBM33	155435	1.62	6.17	151	3.28e-26	4.78e-25	25.5
10	42331866	42367974	36109	-	ENSG00000215146	BX322639.1	transcribed_unprocessed_pseudogene	chromosome	zinc finger protein pseudogene	ENSG00000215146.5	BX322639.1	NA	3.6	4.27	151	3.29e-26	4.79e-25	25.5
6	125986479	126203817	217339	+	ENSG00000066651	TRMT11	protein_coding	chromosome	tRNA methyltransferase 11 homolog [Source:HGNC Symbol;Acc:HGNC:21080]	ENSG00000066651.20	TRMT11	60487	1.73	4.79	151	3.35e-26	4.87e-25	25.5
2	171317405	171434802	117398	-	ENSG00000123600	METTL8	protein_coding	chromosome	methyltransferase like 8 [Source:HGNC Symbol;Acc:HGNC:25856]	ENSG00000123600.19	METTL8	79828	1.56	4.84	151	3.36e-26	4.87e-25	25.5
9	95099054	95426796	327743	-	ENSG00000158169	FANCC	protein_coding	chromosome	FA complementation group C [Source:HGNC Symbol;Acc:HGNC:3584]	ENSG00000158169.13	FANCC	2176	1.72	3.8	151	3.44e-26	4.99e-25	25.5
2	200908977	200963680	54704	-	ENSG00000115942	ORC2	protein_coding	chromosome	origin recognition complex subunit 2 [Source:HGNC Symbol;Acc:HGNC:8488]	ENSG00000115942.9	ORC2	4999	1.55	4.92	151	3.53e-26	5.11e-25	25.5
14	63371364	63543377	172014	-	ENSG00000154001	PPP2R5E	protein_coding	chromosome	protein phosphatase 2 regulatory subunit B'epsilon [Source:HGNC Symbol;Acc:HGNC:9313]	ENSG00000154001.14	PPP2R5E	5529	1.29	5.98	151	3.68e-26	5.33e-25	25.4
3	182793503	182921629	128127	+	ENSG00000058063	ATP11B	protein_coding	chromosome	ATPase phospholipid transporting 11B (putative) [Source:HGNC Symbol;Acc:HGNC:13553]	ENSG00000058063.16	ATP11B	23200	1.98	6.68	151	3.7e-26	5.35e-25	25.4
11	134150119	134225454	75336	-	ENSG00000151503	NCAPD3	protein_coding	chromosome	non-SMC condensin II complex subunit D3 [Source:HGNC Symbol;Acc:HGNC:28952]	ENSG00000151503.12	NCAPD3	23310	1.41	5.05	151	3.72e-26	5.38e-25	25.4
11	12094008	12359144	265137	+	ENSG00000133816	MICAL2	protein_coding	chromosome	microtubule associated monooxygenase, calponin and LIM domain containing 2 [Source:HGNC Symbol;Acc:HGNC:24693]	ENSG00000133816.15	MICAL2	9645	1.73	5.73	151	3.79e-26	5.47e-25	25.4
9	5450503	5470566	20064	+	ENSG00000120217	CD274	protein_coding	chromosome	CD274 molecule [Source:HGNC Symbol;Acc:HGNC:17635]	ENSG00000120217.14	CD274	29126	2.69	3.15	151	3.85e-26	5.56e-25	25.4
10	133362485	133373354	10870	-	ENSG00000127884	ECHS1	protein_coding	chromosome	enoyl-CoA hydratase, short chain 1 [Source:HGNC Symbol;Acc:HGNC:3151]	ENSG00000127884.5	ECHS1	1892	-2.14	7.07	150	4.15e-26	5.98e-25	25.4
19	38251237	38256532	5296	-	ENSG00000167641	PPP1R14A	protein_coding	chromosome	protein phosphatase 1 regulatory inhibitor subunit 14A [Source:HGNC Symbol;Acc:HGNC:14871]	ENSG00000167641.11	PPP1R14A	94274	-2.55	4.13	150	4.18e-26	6.03e-25	25.4
5	150777946	150796734	18789	+	ENSG00000256235	SMIM3	protein_coding	chromosome	small integral membrane protein 3 [Source:HGNC Symbol;Acc:HGNC:30248]	ENSG00000256235.2	SMIM3	85027	-2.78	5.18	150	4.19e-26	6.03e-25	25.4
4	55595229	55636698	41470	-	ENSG00000109255	NMU	protein_coding	chromosome	neuromedin U [Source:HGNC Symbol;Acc:HGNC:7859]	ENSG00000109255.11	NMU	10874	5.08	1.7	150	4.23e-26	6.09e-25	25.4
4	112231740	112273110	41371	+	ENSG00000138660	AP1AR	protein_coding	chromosome	adaptor related protein complex 1 associated regulatory protein [Source:HGNC Symbol;Acc:HGNC:28808]	ENSG00000138660.12	AP1AR	55435	1.49	5.33	150	4.41e-26	6.34e-25	25.4
6	45880827	46080348	199522	-	ENSG00000112782	CLIC5	protein_coding	chromosome	chloride intracellular channel 5 [Source:HGNC Symbol;Acc:HGNC:13517]	ENSG00000112782.18	CLIC5	53405	-2.4	3.77	150	4.5e-26	6.46e-25	25.3
7	73440406	73522293	81888	-	ENSG00000009954	BAZ1B	protein_coding	chromosome	bromodomain adjacent to zinc finger domain 1B [Source:HGNC Symbol;Acc:HGNC:961]	ENSG00000009954.11	BAZ1B	9031	0.925	7.56	150	4.53e-26	6.49e-25	25.3
2	99337371	99401326	63956	+	ENSG00000158417	EIF5B	protein_coding	chromosome	eukaryotic translation initiation factor 5B [Source:HGNC Symbol;Acc:HGNC:30793]	ENSG00000158417.11	EIF5B	9669	1.2	7.87	150	4.66e-26	6.68e-25	25.3
1	58415384	58546802	131419	-	ENSG00000162600	OMA1	protein_coding	chromosome	OMA1 zinc metallopeptidase [Source:HGNC Symbol;Acc:HGNC:29661]	ENSG00000162600.12	OMA1	115209	1.89	4.7	150	4.71e-26	6.74e-25	25.3
4	47593999	47838106	244108	-	ENSG00000145244	CORIN	protein_coding	chromosome	corin, serine peptidase [Source:HGNC Symbol;Acc:HGNC:19012]	ENSG00000145244.12	CORIN	10699	2.64	2.16	150	4.87e-26	6.96e-25	25.3
CHR_HSCHR22_1_CTG7	23768226	23784316	16091	+	ENSG00000275365	MMP11	protein_coding	chromosome	matrix metallopeptidase 11 [Source:HGNC Symbol;Acc:HGNC:7157]	ENSG00000275365.3	MMP11	4320	3.74	4.62	150	5.1e-26	7.29e-25	25.3
15	32718004	32745106	27103	+	ENSG00000166923	GREM1	protein_coding	chromosome	gremlin 1, DAN family BMP antagonist [Source:HGNC Symbol;Acc:HGNC:2001]	ENSG00000166923.12	GREM1	26585	4.33	8.57	150	5.11e-26	7.3e-25	25.3
7	132123332	132648688	525357	-	ENSG00000221866	PLXNA4	protein_coding	chromosome	plexin A4 [Source:HGNC Symbol;Acc:HGNC:9102]	ENSG00000221866.9	PLXNA4	91584	-3.11	5.85	150	5.16e-26	7.36e-25	25.3
17	21123364	21193265	69902	+	ENSG00000109016	DHRS7B	protein_coding	chromosome	dehydrogenase/reductase 7B [Source:HGNC Symbol;Acc:HGNC:24547]	ENSG00000109016.17	DHRS7B	25979	-1.82	4.45	150	5.19e-26	7.4e-25	25.3
19	40393768	40413366	19599	-	ENSG00000105227	PRX	protein_coding	chromosome	periaxin [Source:HGNC Symbol;Acc:HGNC:13797]	ENSG00000105227.14	PRX	57716	-2.33	3.13	149	5.66e-26	8.06e-25	25.2
19	24033405	24129961	96557	+	ENSG00000213096	ZNF254	protein_coding	chromosome	zinc finger protein 254 [Source:HGNC Symbol;Acc:HGNC:13047]	ENSG00000213096.10	ZNF254	9534	1.78	5.37	149	5.74e-26	8.17e-25	25.2
1	43358981	43363203	4223	+	ENSG00000117399	CDC20	protein_coding	chromosome	cell division cycle 20 [Source:HGNC Symbol;Acc:HGNC:1723]	ENSG00000117399.14	CDC20	991	3.65	4.6	149	5.81e-26	8.27e-25	25.2
15	101281510	101295282	13773	-	ENSG00000131876	SNRPA1	protein_coding	chromosome	small nuclear ribonucleoprotein polypeptide A' [Source:HGNC Symbol;Acc:HGNC:11152]	ENSG00000131876.17	SNRPA1	6627	1.16	5.12	149	5.93e-26	8.43e-25	25.2
12	21437615	21471250	33636	+	ENSG00000121350	PYROXD1	protein_coding	chromosome	pyridine nucleotide-disulphide oxidoreductase domain 1 [Source:HGNC Symbol;Acc:HGNC:26162]	ENSG00000121350.16	PYROXD1	79912	1.76	5.08	149	5.96e-26	8.47e-25	25.2
21	26466209	26573286	107078	-	ENSG00000166265	CYYR1	protein_coding	chromosome	cysteine and tyrosine rich 1 [Source:HGNC Symbol;Acc:HGNC:16274]	ENSG00000166265.13	CYYR1	116159	-1.96	5.05	149	5.97e-26	8.47e-25	25.2
17	42844580	42850707	6128	+	ENSG00000131480	AOC2	protein_coding	chromosome	amine oxidase copper containing 2 [Source:HGNC Symbol;Acc:HGNC:549]	ENSG00000131480.9	AOC2	314	-3.06	1.68	149	6e-26	8.51e-25	25.2
8	65644734	65771261	126528	+	ENSG00000066855	MTFR1	protein_coding	chromosome	mitochondrial fission regulator 1 [Source:HGNC Symbol;Acc:HGNC:29510]	ENSG00000066855.16	MTFR1	9650	1.53	4.87	149	6.18e-26	8.75e-25	25.2
13	102729367	102759072	29706	-	ENSG00000175820	CCDC168	protein_coding	chromosome	coiled-coil domain containing 168 [Source:HGNC Symbol;Acc:HGNC:26851]	ENSG00000175820.4	CCDC168	643677	3.91	0.136	149	6.23e-26	8.81e-25	25.2
17	31860904	31901708	40805	-	ENSG00000108651	UTP6	protein_coding	chromosome	UTP6 small subunit processome component [Source:HGNC Symbol;Acc:HGNC:18279]	ENSG00000108651.10	UTP6	55813	1.29	5.89	149	6.47e-26	9.15e-25	25.2
1	37566816	37595937	29122	-	ENSG00000134697	GNL2	protein_coding	chromosome	G protein nucleolar 2 [Source:HGNC Symbol;Acc:HGNC:29925]	ENSG00000134697.13	GNL2	29889	1.18	6.44	149	6.72e-26	9.49e-25	25.2
X	154835788	155026940	191153	-	ENSG00000185010	F8	protein_coding	chromosome	coagulation factor VIII [Source:HGNC Symbol;Acc:HGNC:3546]	ENSG00000185010.15	F8	2157	-1.47	5.01	148	7.14e-26	1.01e-24	25.1
10	96043394	96060870	17477	+	ENSG00000107443	CCNJ	protein_coding	chromosome	cyclin J [Source:HGNC Symbol;Acc:HGNC:23434]	ENSG00000107443.16	CCNJ	54619	1.32	3.56	148	7.2e-26	1.02e-24	25.1
6	56955107	57027346	72240	+	ENSG00000151917	BEND6	protein_coding	chromosome	BEN domain containing 6 [Source:HGNC Symbol;Acc:HGNC:20871]	ENSG00000151917.18	BEND6	221336	2.59	2.26	148	7.36e-26	1.04e-24	25.1
6	53647916	53665756	17841	-	ENSG00000124743	KLHL31	protein_coding	chromosome	kelch like family member 31 [Source:HGNC Symbol;Acc:HGNC:21353]	ENSG00000124743.6	KLHL31	401265	-3.12	4.01	148	8.13e-26	1.14e-24	25.1
7	139230356	139308236	77881	+	ENSG00000157741	UBN2	protein_coding	chromosome	ubinuclein 2 [Source:HGNC Symbol;Acc:HGNC:21931]	ENSG00000157741.15	UBN2	254048	2.46	5.92	148	8.25e-26	1.16e-24	25.1
5	44303544	44389706	86163	-	ENSG00000070193	FGF10	protein_coding	chromosome	fibroblast growth factor 10 [Source:HGNC Symbol;Acc:HGNC:3666]	ENSG00000070193.4	FGF10	2255	-3.2	3.58	148	8.55e-26	1.2e-24	25.1
2	111611639	111884690	273052	-	ENSG00000153107	ANAPC1	protein_coding	chromosome	anaphase promoting complex subunit 1 [Source:HGNC Symbol;Acc:HGNC:19988]	ENSG00000153107.13	ANAPC1	64682	1.45	5.86	148	8.95e-26	1.26e-24	25
13	32315086	32400266	85181	+	ENSG00000139618	BRCA2	protein_coding	chromosome	BRCA2 DNA repair associated [Source:HGNC Symbol;Acc:HGNC:1101]	ENSG00000139618.15	BRCA2	675	3.63	5.06	148	9.08e-26	1.27e-24	25
6	110609978	110815958	205981	-	ENSG00000155111	CDK19	protein_coding	chromosome	cyclin dependent kinase 19 [Source:HGNC Symbol;Acc:HGNC:19338]	ENSG00000155111.15	CDK19	23097	1.48	5.29	148	9.06e-26	1.27e-24	25
10	26991914	27100498	108585	-	ENSG00000107890	ANKRD26	protein_coding	chromosome	ankyrin repeat domain 26 [Source:HGNC Symbol;Acc:HGNC:29186]	ENSG00000107890.16	ANKRD26	22852	2.1	5.63	148	9.31e-26	1.3e-24	25
18	58671465	58754477	83013	+	ENSG00000172175	MALT1	protein_coding	chromosome	MALT1 paracaspase [Source:HGNC Symbol;Acc:HGNC:6819]	ENSG00000172175.15	MALT1	10892	1.42	5.45	148	9.25e-26	1.3e-24	25
4	99304971	99352760	47790	-	ENSG00000196616	ADH1B	protein_coding	chromosome	alcohol dehydrogenase 1B (class I), beta polypeptide [Source:HGNC Symbol;Acc:HGNC:250]	ENSG00000196616.14	ADH1B	125	-5.26	9.73	148	9.32e-26	1.3e-24	25
12	133037292	133063304	26013	+	ENSG00000198040	ZNF84	protein_coding	chromosome	zinc finger protein 84 [Source:HGNC Symbol;Acc:HGNC:13159]	ENSG00000198040.10	ZNF84	7637	1.41	5.76	147	9.61e-26	1.34e-24	25
1	235447190	235504452	57263	-	ENSG00000162885	B3GALNT2	protein_coding	chromosome	beta-1,3-N-acetylgalactosaminyltransferase 2 [Source:HGNC Symbol;Acc:HGNC:28596]	ENSG00000162885.13	B3GALNT2	148789	1.34	5.38	147	9.66e-26	1.35e-24	25
1	198638457	198757476	119020	+	ENSG00000081237	PTPRC	protein_coding	chromosome	protein tyrosine phosphatase receptor type C [Source:HGNC Symbol;Acc:HGNC:9666]	ENSG00000081237.20	PTPRC	5788	2.69	7.25	147	9.85e-26	1.37e-24	25
7	6794134	6826770	32637	-	ENSG00000146574	CCZ1B	protein_coding	chromosome	CCZ1 homolog B, vacuolar protein trafficking and biogenesis associated [Source:HGNC Symbol;Acc:HGNC:21717]	ENSG00000146574.15	CCZ1B	221960	2.17	6.49	147	1e-25	1.4e-24	25
3	161083883	161105411	21529	-	ENSG00000169255	B3GALNT1	protein_coding	chromosome	beta-1,3-N-acetylgalactosaminyltransferase 1 (globoside blood group) [Source:HGNC Symbol;Acc:HGNC:918]	ENSG00000169255.15	B3GALNT1	8706	1.57	4.72	147	1.02e-25	1.42e-24	25
19	23525631	23687220	161590	-	ENSG00000197372	ZNF675	protein_coding	chromosome	zinc finger protein 675 [Source:HGNC Symbol;Acc:HGNC:30768]	ENSG00000197372.10	ZNF675	171392	1.5	4.49	147	1.02e-25	1.42e-24	25
1	21678298	21783606	105309	-	ENSG00000090686	USP48	protein_coding	chromosome	ubiquitin specific peptidase 48 [Source:HGNC Symbol;Acc:HGNC:18533]	ENSG00000090686.16	USP48	84196	1.42	6.33	147	1.03e-25	1.43e-24	25
7	24573268	24694193	120926	+	ENSG00000105926	MPP6	protein_coding	chromosome	membrane palmitoylated protein 6 [Source:HGNC Symbol;Acc:HGNC:18167]	ENSG00000105926.15	MPP6	51678	2.74	4.8	147	1.05e-25	1.46e-24	25
16	20899868	20925006	25139	+	ENSG00000102897	LYRM1	protein_coding	chromosome	LYR motif containing 1 [Source:HGNC Symbol;Acc:HGNC:25074]	ENSG00000102897.10	LYRM1	57149	-1.48	4.8	147	1.05e-25	1.46e-24	25
14	45084107	45116282	32176	+	ENSG00000185246	PRPF39	protein_coding	chromosome	pre-mRNA processing factor 39 [Source:HGNC Symbol;Acc:HGNC:20314]	ENSG00000185246.18	PRPF39	55015	1.81	5.35	147	1.06e-25	1.47e-24	25
3	148697784	148743008	45225	+	ENSG00000144891	AGTR1	protein_coding	chromosome	angiotensin II receptor type 1 [Source:HGNC Symbol;Acc:HGNC:336]	ENSG00000144891.17	AGTR1	185	-3.18	3.29	147	1.07e-25	1.48e-24	25
11	112143253	112164096	20844	-	ENSG00000150782	IL18	protein_coding	chromosome	interleukin 18 [Source:HGNC Symbol;Acc:HGNC:5986]	ENSG00000150782.12	IL18	3606	2.13	3.79	147	1.08e-25	1.49e-24	25
7	97851677	97872542	20866	-	ENSG00000070669	ASNS	protein_coding	chromosome	asparagine synthetase (glutamine-hydrolyzing) [Source:HGNC Symbol;Acc:HGNC:753]	ENSG00000070669.17	ASNS	440	1.71	4.84	147	1.11e-25	1.54e-24	25
4	89236383	89307800	71418	-	ENSG00000185477	GPRIN3	protein_coding	chromosome	GPRIN family member 3 [Source:HGNC Symbol;Acc:HGNC:27733]	ENSG00000185477.5	GPRIN3	285513	1.55	5.11	147	1.14e-25	1.58e-24	24.9
1	160115759	160143591	27833	+	ENSG00000018625	ATP1A2	protein_coding	chromosome	ATPase Na+/K+ transporting subunit alpha 2 [Source:HGNC Symbol;Acc:HGNC:800]	ENSG00000018625.15	ATP1A2	477	-4	4.84	147	1.15e-25	1.59e-24	24.9
11	130448974	130476641	27668	+	ENSG00000166106	ADAMTS15	protein_coding	chromosome	ADAM metallopeptidase with thrombospondin type 1 motif 15 [Source:HGNC Symbol;Acc:HGNC:16305]	ENSG00000166106.3	ADAMTS15	170689	-3.21	4.6	147	1.16e-25	1.6e-24	24.9
8	47773108	47960183	187076	-	ENSG00000253729	PRKDC	protein_coding	chromosome	protein kinase, DNA-activated, catalytic subunit [Source:HGNC Symbol;Acc:HGNC:9413]	ENSG00000253729.7	PRKDC	5591	1.26	8.48	147	1.19e-25	1.64e-24	24.9
1	243124428	243255348	130921	-	ENSG00000143702	CEP170	protein_coding	chromosome	centrosomal protein 170 [Source:HGNC Symbol;Acc:HGNC:28920]	ENSG00000143702.16	CEP170	9859	2.09	6.32	147	1.2e-25	1.66e-24	24.9
17	44849948	44899445	49498	-	ENSG00000108883	EFTUD2	protein_coding	chromosome	elongation factor Tu GTP binding domain containing 2 [Source:HGNC Symbol;Acc:HGNC:30858]	ENSG00000108883.13	EFTUD2	9343	1.14	6.28	147	1.2e-25	1.66e-24	24.9
1	227563543	227677443	113901	+	ENSG00000181450	ZNF678	protein_coding	chromosome	zinc finger protein 678 [Source:HGNC Symbol;Acc:HGNC:28652]	ENSG00000181450.18	ZNF678	339500	1.77	4.53	147	1.22e-25	1.67e-24	24.9
10	13586939	13630859	43921	+	ENSG00000165630	PRPF18	protein_coding	chromosome	pre-mRNA processing factor 18 [Source:HGNC Symbol;Acc:HGNC:17351]	ENSG00000165630.14	PRPF18	8559	1.7	5.3	147	1.24e-25	1.7e-24	24.9
1	113696831	113759489	62659	-	ENSG00000116793	PHTF1	protein_coding	chromosome	putative homeodomain transcription factor 1 [Source:HGNC Symbol;Acc:HGNC:8939]	ENSG00000116793.16	PHTF1	10745	1.29	4	146	1.36e-25	1.88e-24	24.9
15	64072565	64093857	21293	-	ENSG00000166797	CIAO2A	protein_coding	chromosome	cytosolic iron-sulfur assembly component 2A [Source:HGNC Symbol;Acc:HGNC:26235]	ENSG00000166797.11	CIAO2A	84191	1.78	5.59	146	1.4e-25	1.92e-24	24.9
14	73711783	73714384	2602	-	ENSG00000176903	PNMA1	protein_coding	chromosome	PNMA family member 1 [Source:HGNC Symbol;Acc:HGNC:9158]	ENSG00000176903.5	PNMA1	9240	-1.63	5.27	146	1.41e-25	1.94e-24	24.8
7	98291650	98401090	109441	-	ENSG00000006453	BAIAP2L1	protein_coding	chromosome	BAI1 associated protein 2 like 1 [Source:HGNC Symbol;Acc:HGNC:21649]	ENSG00000006453.14	BAIAP2L1	55971	1.75	4.9	146	1.43e-25	1.95e-24	24.8
1	145964690	145978848	14159	+	ENSG00000121851	POLR3GL	protein_coding	chromosome	RNA polymerase III subunit G like [Source:HGNC Symbol;Acc:HGNC:28466]	ENSG00000121851.13	POLR3GL	84265	-1.27	5	146	1.44e-25	1.97e-24	24.8
1	175944831	176207286	262456	-	ENSG00000143207	COP1	protein_coding	chromosome	COP1 E3 ubiquitin ligase [Source:HGNC Symbol;Acc:HGNC:17440]	ENSG00000143207.21	COP1	64326	1.24	5.81	146	1.53e-25	2.09e-24	24.8
1	117863485	117929621	66137	-	ENSG00000196505	GDAP2	protein_coding	chromosome	ganglioside induced differentiation associated protein 2 [Source:HGNC Symbol;Acc:HGNC:18010]	ENSG00000196505.11	GDAP2	54834	1.45	5.08	146	1.55e-25	2.13e-24	24.8
7	5045821	5069487	23667	+	ENSG00000146587	RBAK	protein_coding	chromosome	RB associated KRAB zinc finger [Source:HGNC Symbol;Acc:HGNC:17680]	ENSG00000146587.18	RBAK	57786	1.49	5.25	146	1.61e-25	2.21e-24	24.8
12	10212458	10223128	10671	+	ENSG00000139112	GABARAPL1	protein_coding	chromosome	GABA type A receptor associated protein like 1 [Source:HGNC Symbol;Acc:HGNC:4068]	ENSG00000139112.11	GABARAPL1	23710	-1.64	6.15	146	1.65e-25	2.25e-24	24.8
13	110878540	110915069	36530	-	ENSG00000088448	ANKRD10	protein_coding	chromosome	ankyrin repeat domain 10 [Source:HGNC Symbol;Acc:HGNC:20265]	ENSG00000088448.14	ANKRD10	55608	2.03	6.2	145	1.71e-25	2.33e-24	24.8
9	470291	746106	275816	+	ENSG00000107104	KANK1	protein_coding	chromosome	KN motif and ankyrin repeat domains 1 [Source:HGNC Symbol;Acc:HGNC:19309]	ENSG00000107104.18	KANK1	23189	-1.79	6.72	145	1.74e-25	2.37e-24	24.8
11	73376399	73397474	21076	+	ENSG00000054967	RELT	protein_coding	chromosome	RELT TNF receptor [Source:HGNC Symbol;Acc:HGNC:13764]	ENSG00000054967.13	RELT	84957	2.1	3.18	145	1.75e-25	2.38e-24	24.8
9	32540544	32552586	12043	-	ENSG00000197579	TOPORS	protein_coding	chromosome	TOP1 binding arginine/serine rich protein [Source:HGNC Symbol;Acc:HGNC:21653]	ENSG00000197579.8	TOPORS	10210	1.04	5.44	145	1.75e-25	2.38e-24	24.8
9	92493554	92536655	43102	-	ENSG00000106823	ECM2	protein_coding	chromosome	extracellular matrix protein 2 [Source:HGNC Symbol;Acc:HGNC:3154]	ENSG00000106823.12	ECM2	1842	-2.36	6.41	145	1.78e-25	2.42e-24	24.7
6	26026815	26027252	438	-	ENSG00000278705	HIST1H4B	protein_coding	chromosome	histone cluster 1 H4 family member b [Source:HGNC Symbol;Acc:HGNC:4789]	ENSG00000278705.1	HIST1H4B	8366	6.69	4.26	145	1.79e-25	2.43e-24	24.7
6	26172059	26184655	12597	+	ENSG00000274290	HIST1H2BE	protein_coding	chromosome	histone cluster 1 H2B family member e [Source:HGNC Symbol;Acc:HGNC:4753]	ENSG00000274290.2	HIST1H2BE	8344	3.97	2.84	145	1.81e-25	2.45e-24	24.7
5	170861870	171300015	438146	+	ENSG00000204764	RANBP17	protein_coding	chromosome	RAN binding protein 17 [Source:HGNC Symbol;Acc:HGNC:14428]	ENSG00000204764.14	RANBP17	64901	2.83	4.1	145	1.8e-25	2.45e-24	24.7
22	39120167	39152680	32514	-	ENSG00000100307	CBX7	protein_coding	chromosome	chromobox 7 [Source:HGNC Symbol;Acc:HGNC:1557]	ENSG00000100307.13	CBX7	23492	-2.03	5.54	145	1.82e-25	2.46e-24	24.7
X	23783173	23786226	3054	+	ENSG00000130066	SAT1	protein_coding	chromosome	spermidine/spermine N1-acetyltransferase 1 [Source:HGNC Symbol;Acc:HGNC:10540]	ENSG00000130066.16	SAT1	6303	1.5	8.29	145	1.82e-25	2.47e-24	24.7
1	163068775	163076802	8028	+	ENSG00000117152	RGS4	protein_coding	chromosome	regulator of G protein signaling 4 [Source:HGNC Symbol;Acc:HGNC:10000]	ENSG00000117152.13	RGS4	5999	2.73	2.5	145	1.91e-25	2.59e-24	24.7
2	230203110	230313215	110106	+	ENSG00000079263	SP140	protein_coding	chromosome	SP140 nuclear body protein [Source:HGNC Symbol;Acc:HGNC:17133]	ENSG00000079263.19	SP140	11262	2.52	3.25	145	1.91e-25	2.59e-24	24.7
5	79372636	79514134	141499	-	ENSG00000152413	HOMER1	protein_coding	chromosome	homer scaffold protein 1 [Source:HGNC Symbol;Acc:HGNC:17512]	ENSG00000152413.15	HOMER1	9456	2.4	3.93	145	1.95e-25	2.63e-24	24.7
9	137459952	137550402	90451	-	ENSG00000130653	PNPLA7	protein_coding	chromosome	patatin like phospholipase domain containing 7 [Source:HGNC Symbol;Acc:HGNC:24768]	ENSG00000130653.16	PNPLA7	375775	-2.08	4	145	1.94e-25	2.63e-24	24.7
5	172958729	172969771	11043	+	ENSG00000037241	RPL26L1	protein_coding	chromosome	ribosomal protein L26 like 1 [Source:HGNC Symbol;Acc:HGNC:17050]	ENSG00000037241.7	RPL26L1	51121	2.38	4.55	145	1.98e-25	2.67e-24	24.7
9	6413151	6507054	93904	+	ENSG00000147854	UHRF2	protein_coding	chromosome	ubiquitin like with PHD and ring finger domains 2 [Source:HGNC Symbol;Acc:HGNC:12557]	ENSG00000147854.17	UHRF2	115426	1.48	5.67	145	2.01e-25	2.7e-24	24.7
1	241995490	241999098	3609	-	ENSG00000197769	MAP1LC3C	protein_coding	chromosome	microtubule associated protein 1 light chain 3 gamma [Source:HGNC Symbol;Acc:HGNC:13353]	ENSG00000197769.6	MAP1LC3C	440738	-2.9	2.32	145	2e-25	2.7e-24	24.7
12	55997180	56006641	9462	+	ENSG00000139531	SUOX	protein_coding	chromosome	sulfite oxidase [Source:HGNC Symbol;Acc:HGNC:11460]	ENSG00000139531.13	SUOX	6821	-1.25	4.67	145	2.09e-25	2.82e-24	24.7
2	241551424	241574131	22708	+	ENSG00000176720	BOK	protein_coding	chromosome	BCL2 family apoptosis regulator BOK [Source:HGNC Symbol;Acc:HGNC:1087]	ENSG00000176720.6	BOK	666	-2.94	6.35	145	2.12e-25	2.85e-24	24.7
7	56051685	56063989	12305	+	ENSG00000146731	CCT6A	protein_coding	chromosome	chaperonin containing TCP1 subunit 6A [Source:HGNC Symbol;Acc:HGNC:1620]	ENSG00000146731.11	CCT6A	908	1.42	7.77	145	2.13e-25	2.87e-24	24.7
14	105248490	105251093	2604	+	ENSG00000184887	BTBD6	protein_coding	chromosome	BTB domain containing 6 [Source:HGNC Symbol;Acc:HGNC:19897]	ENSG00000184887.13	BTBD6	90135	-2.13	5.82	145	2.16e-25	2.91e-24	24.7
9	15464066	15510995	46930	-	ENSG00000164985	PSIP1	protein_coding	chromosome	PC4 and SFRS1 interacting protein 1 [Source:HGNC Symbol;Acc:HGNC:9527]	ENSG00000164985.15	PSIP1	11168	1.37	6.55	145	2.19e-25	2.94e-24	24.7
5	111070062	111078026	7965	+	ENSG00000145777	TSLP	protein_coding	chromosome	thymic stromal lymphopoietin [Source:HGNC Symbol;Acc:HGNC:30743]	ENSG00000145777.15	TSLP	85480	-2.92	1.14	145	2.21e-25	2.97e-24	24.7
18	3066807	3220108	153302	-	ENSG00000101605	MYOM1	protein_coding	chromosome	myomesin 1 [Source:HGNC Symbol;Acc:HGNC:7613]	ENSG00000101605.12	MYOM1	8736	-2.66	4.39	145	2.24e-25	3e-24	24.6
13	108218392	108234243	15852	+	ENSG00000139826	ABHD13	protein_coding	chromosome	abhydrolase domain containing 13 [Source:HGNC Symbol;Acc:HGNC:20293]	ENSG00000139826.6	ABHD13	84945	1.66	5.16	144	2.32e-25	3.1e-24	24.6
2	84423528	84460045	36518	-	ENSG00000163541	SUCLG1	protein_coding	chromosome	succinate-CoA ligase alpha subunit [Source:HGNC Symbol;Acc:HGNC:11449]	ENSG00000163541.12	SUCLG1	8802	-1.2	6.68	144	2.33e-25	3.11e-24	24.6
2	232539692	232548115	8424	+	ENSG00000196811	CHRNG	protein_coding	chromosome	cholinergic receptor nicotinic gamma subunit [Source:HGNC Symbol;Acc:HGNC:1967]	ENSG00000196811.13	CHRNG	1146	4.64	5.98	144	2.34e-25	3.12e-24	24.6
3	136862208	136951606	89399	+	ENSG00000158092	NCK1	protein_coding	chromosome	NCK adaptor protein 1 [Source:HGNC Symbol;Acc:HGNC:7664]	ENSG00000158092.7	NCK1	4690	1.52	5.96	144	2.33e-25	3.12e-24	24.6
16	22345936	22437165	91230	-	ENSG00000140743	CDR2	protein_coding	chromosome	cerebellar degeneration related protein 2 [Source:HGNC Symbol;Acc:HGNC:1799]	ENSG00000140743.8	CDR2	1039	1.32	4.84	144	2.43e-25	3.24e-24	24.6
10	122879681	122898615	18935	+	ENSG00000255624	AC073585.1	transcribed_processed_pseudogene	chromosome	chromosome 10 open reading frame 88 (C10orf88) pseudogene	ENSG00000255624.3	AC073585.1	NA	2.94	-0.299	144	2.44e-25	3.26e-24	24.6
8	121612116	121641440	29325	-	ENSG00000170961	HAS2	protein_coding	chromosome	hyaluronan synthase 2 [Source:HGNC Symbol;Acc:HGNC:4819]	ENSG00000170961.7	HAS2	3037	2.24	3.07	144	2.47e-25	3.29e-24	24.6
11	77821109	77918432	97324	+	ENSG00000087884	AAMDC	protein_coding	chromosome	adipogenesis associated Mth938 domain containing [Source:HGNC Symbol;Acc:HGNC:30205]	ENSG00000087884.14	AAMDC	28971	-1.6	4.49	144	2.63e-25	3.5e-24	24.6
2	135839626	135876443	36818	-	ENSG00000076003	MCM6	protein_coding	chromosome	minichromosome maintenance complex component 6 [Source:HGNC Symbol;Acc:HGNC:6949]	ENSG00000076003.5	MCM6	4175	1.34	5.94	144	2.68e-25	3.56e-24	24.6
17	82228397	82261129	32733	+	ENSG00000141526	SLC16A3	protein_coding	chromosome	solute carrier family 16 member 3 [Source:HGNC Symbol;Acc:HGNC:10924]	ENSG00000141526.16	SLC16A3	9123	3.05	4.89	144	2.69e-25	3.57e-24	24.6
1	32108056	32176563	68508	+	ENSG00000025800	KPNA6	protein_coding	chromosome	karyopherin subunit alpha 6 [Source:HGNC Symbol;Acc:HGNC:6399]	ENSG00000025800.14	KPNA6	23633	1.66	6.4	144	2.68e-25	3.57e-24	24.6
6	83161150	83193936	32787	-	ENSG00000013375	PGM3	protein_coding	chromosome	phosphoglucomutase 3 [Source:HGNC Symbol;Acc:HGNC:8907]	ENSG00000013375.16	PGM3	5238	2.95	5.91	144	2.73e-25	3.63e-24	24.6
12	55720367	55724705	4339	+	ENSG00000135437	RDH5	protein_coding	chromosome	retinol dehydrogenase 5 [Source:HGNC Symbol;Acc:HGNC:9940]	ENSG00000135437.9	RDH5	5959	-3.15	5.39	144	2.82e-25	3.74e-24	24.5
19	9683294	9684073	780	-	ENSG00000239830	RPS4XP22	processed_pseudogene	chromosome	ribosomal protein S4X pseudogene 22 [Source:HGNC Symbol;Acc:HGNC:36125]	ENSG00000239830.1	RPS4XP22	NA	-4.29	3.38	144	2.96e-25	3.92e-24	24.5
14	21385194	21456126	70933	-	ENSG00000100888	CHD8	protein_coding	chromosome	chromodomain helicase DNA binding protein 8 [Source:HGNC Symbol;Acc:HGNC:20153]	ENSG00000100888.13	CHD8	57680	1.86	8.19	143	3.02e-25	4e-24	24.5
2	21001429	21044073	42645	-	ENSG00000084674	APOB	protein_coding	chromosome	apolipoprotein B [Source:HGNC Symbol;Acc:HGNC:603]	ENSG00000084674.14	APOB	338	-4.14	3.12	143	3.04e-25	4.02e-24	24.5
11	32892820	32993316	100497	+	ENSG00000060749	QSER1	protein_coding	chromosome	glutamine and serine rich 1 [Source:HGNC Symbol;Acc:HGNC:26154]	ENSG00000060749.15	QSER1	79832	1.76	6.76	143	3.12e-25	4.13e-24	24.5
2	171922448	171983686	61239	+	ENSG00000128708	HAT1	protein_coding	chromosome	histone acetyltransferase 1 [Source:HGNC Symbol;Acc:HGNC:4821]	ENSG00000128708.13	HAT1	8520	1.52	6.26	143	3.13e-25	4.14e-24	24.5
15	64364304	64387687	23384	-	ENSG00000166803	PCLAF	protein_coding	chromosome	PCNA clamp associated factor [Source:HGNC Symbol;Acc:HGNC:28961]	ENSG00000166803.13	PCLAF	9768	2.75	3.88	143	3.18e-25	4.2e-24	24.5
X	133535745	133985895	450151	-	ENSG00000147257	GPC3	protein_coding	chromosome	glypican 3 [Source:HGNC Symbol;Acc:HGNC:4451]	ENSG00000147257.14	GPC3	2719	-3.27	6.14	143	3.31e-25	4.36e-24	24.5
11	108222484	108369102	146619	+	ENSG00000149311	ATM	protein_coding	chromosome	ATM serine/threonine kinase [Source:HGNC Symbol;Acc:HGNC:795]	ENSG00000149311.18	ATM	472	2.25	7.23	143	3.32e-25	4.38e-24	24.5
3	131462212	131502983	40772	-	ENSG00000114686	MRPL3	protein_coding	chromosome	mitochondrial ribosomal protein L3 [Source:HGNC Symbol;Acc:HGNC:10379]	ENSG00000114686.9	MRPL3	11222	1.12	6.75	143	3.39e-25	4.47e-24	24.5
8	9002147	9116746	114600	+	ENSG00000104626	ERI1	protein_coding	chromosome	exoribonuclease 1 [Source:HGNC Symbol;Acc:HGNC:23994]	ENSG00000104626.14	ERI1	90459	1.63	4.73	143	3.4e-25	4.48e-24	24.5
2	199928913	199955736	26824	-	ENSG00000162971	TYW5	protein_coding	chromosome	tRNA-yW synthesizing protein 5 [Source:HGNC Symbol;Acc:HGNC:26754]	ENSG00000162971.11	TYW5	129450	1.14	4.29	143	3.63e-25	4.77e-24	24.4
1	93448131	93554661	106531	+	ENSG00000137942	FNBP1L	protein_coding	chromosome	formin binding protein 1 like [Source:HGNC Symbol;Acc:HGNC:20851]	ENSG00000137942.16	FNBP1L	54874	1.44	6.93	143	3.87e-25	5.1e-24	24.4
1	63523372	63572693	49322	+	ENSG00000203965	EFCAB7	protein_coding	chromosome	EF-hand calcium binding domain 7 [Source:HGNC Symbol;Acc:HGNC:29379]	ENSG00000203965.13	EFCAB7	84455	1.86	3.76	143	4e-25	5.26e-24	24.4
2	238848032	238910534	62503	+	ENSG00000233608	TWIST2	protein_coding	chromosome	twist family bHLH transcription factor 2 [Source:HGNC Symbol;Acc:HGNC:20670]	ENSG00000233608.4	TWIST2	117581	-2.71	3.35	142	4.03e-25	5.29e-24	24.4
5	132692628	132737638	45011	-	ENSG00000131437	KIF3A	protein_coding	chromosome	kinesin family member 3A [Source:HGNC Symbol;Acc:HGNC:6319]	ENSG00000131437.15	KIF3A	11127	2.17	5.06	142	4.06e-25	5.33e-24	24.4
17	7402975	7404097	1123	-	ENSG00000205544	TMEM256	protein_coding	chromosome	transmembrane protein 256 [Source:HGNC Symbol;Acc:HGNC:28618]	ENSG00000205544.4	TMEM256	254863	-1.79	4.6	142	4.07e-25	5.33e-24	24.4
15	88803440	88875354	71915	+	ENSG00000157766	ACAN	protein_coding	chromosome	aggrecan [Source:HGNC Symbol;Acc:HGNC:319]	ENSG00000157766.17	ACAN	176	5.11	3.37	142	4.08e-25	5.34e-24	24.4
1	209756032	209782320	26289	+	ENSG00000009790	TRAF3IP3	protein_coding	chromosome	TRAF3 interacting protein 3 [Source:HGNC Symbol;Acc:HGNC:30766]	ENSG00000009790.15	TRAF3IP3	80342	2.45	4.21	142	4.17e-25	5.45e-24	24.4
18	57435374	57491298	55925	+	ENSG00000119547	ONECUT2	protein_coding	chromosome	one cut homeobox 2 [Source:HGNC Symbol;Acc:HGNC:8139]	ENSG00000119547.6	ONECUT2	9480	4.53	2.29	142	4.23e-25	5.53e-24	24.4
15	38488103	38565575	77473	-	ENSG00000172575	RASGRP1	protein_coding	chromosome	RAS guanyl releasing protein 1 [Source:HGNC Symbol;Acc:HGNC:9878]	ENSG00000172575.12	RASGRP1	10125	2.18	3.74	142	4.28e-25	5.59e-24	24.4
14	54474484	54489026	14543	-	ENSG00000197045	GMFB	protein_coding	chromosome	glia maturation factor beta [Source:HGNC Symbol;Acc:HGNC:4373]	ENSG00000197045.13	GMFB	2764	2.07	6.35	142	4.33e-25	5.66e-24	24.4
CHR_HSCHR2_1_CTG7_2	168834132	168930360	96229	-	ENSG00000277909	SPC25	protein_coding	chromosome	SPC25 component of NDC80 kinetochore complex [Source:HGNC Symbol;Acc:HGNC:24031]	ENSG00000277909.4	SPC25	57405	4.5	2.81	142	4.38e-25	5.71e-24	24.4
1	185157080	185291781	134702	+	ENSG00000116668	SWT1	protein_coding	chromosome	SWT1 RNA endoribonuclease homolog [Source:HGNC Symbol;Acc:HGNC:16785]	ENSG00000116668.13	SWT1	54823	1.8	3.91	142	4.76e-25	6.21e-24	24.3
13	37009312	37059713	50402	-	ENSG00000102710	SUPT20H	protein_coding	chromosome	SPT20 homolog, SAGA complex component [Source:HGNC Symbol;Acc:HGNC:20596]	ENSG00000102710.20	SUPT20H	55578	0.999	5.58	142	4.82e-25	6.28e-24	24.3
6	27814354	27814740	387	-	ENSG00000276368	HIST1H2AJ	protein_coding	chromosome	histone cluster 1 H2A family member j [Source:HGNC Symbol;Acc:HGNC:4727]	ENSG00000276368.1	HIST1H2AJ	8331	6.46	3.07	142	4.86e-25	6.33e-24	24.3
12	14365632	14502935	137304	+	ENSG00000171681	ATF7IP	protein_coding	chromosome	activating transcription factor 7 interacting protein [Source:HGNC Symbol;Acc:HGNC:20092]	ENSG00000171681.12	ATF7IP	55729	2.34	7.23	142	4.89e-25	6.37e-24	24.3
X	45148373	45200901	52529	-	ENSG00000147113	DIPK2B	protein_coding	chromosome	divergent protein kinase domain 2B [Source:HGNC Symbol;Acc:HGNC:25866]	ENSG00000147113.17	DIPK2B	79742	-2.38	5.2	142	4.91e-25	6.38e-24	24.3
2	28751640	28802940	51301	+	ENSG00000213639	PPP1CB	protein_coding	chromosome	protein phosphatase 1 catalytic subunit beta [Source:HGNC Symbol;Acc:HGNC:9282]	ENSG00000213639.10	PPP1CB	5500	1.88	8.83	142	5.05e-25	6.56e-24	24.3
10	86992253	87000435	8183	+	ENSG00000240089	BMS1P3	transcribed_unprocessed_pseudogene	chromosome	BMS1 pseudogene 3 [Source:HGNC Symbol;Acc:HGNC:23651]	ENSG00000240089.2	BMS1P3	NA	-2.81	1.16	142	5.1e-25	6.62e-24	24.3
16	74621399	74666877	45479	-	ENSG00000168411	RFWD3	protein_coding	chromosome	ring finger and WD repeat domain 3 [Source:HGNC Symbol;Acc:HGNC:25539]	ENSG00000168411.14	RFWD3	55159	1.27	5.15	142	5.24e-25	6.8e-24	24.3
19	36636618	36666853	30236	-	ENSG00000197808	ZNF461	protein_coding	chromosome	zinc finger protein 461 [Source:HGNC Symbol;Acc:HGNC:21629]	ENSG00000197808.12	ZNF461	92283	1.71	3.56	142	5.25e-25	6.81e-24	24.3
7	75507747	75528148	20402	-	ENSG00000127957	PMS2P3	transcribed_unprocessed_pseudogene	chromosome	PMS1 homolog 2, mismatch repair system component pseudogene 3 [Source:HGNC Symbol;Acc:HGNC:9128]	ENSG00000127957.18	PMS2P3	NA	2.06	3.12	142	5.31e-25	6.88e-24	24.3
22	41367333	41399326	31994	+	ENSG00000167074	TEF	protein_coding	chromosome	TEF transcription factor, PAR bZIP family member [Source:HGNC Symbol;Acc:HGNC:11722]	ENSG00000167074.15	TEF	7008	-2.22	5.13	141	5.54e-25	7.17e-24	24.3
17	3723903	3726699	2797	+	ENSG00000177602	HASPIN	protein_coding	chromosome	histone H3 associated protein kinase [Source:HGNC Symbol;Acc:HGNC:19682]	ENSG00000177602.5	HASPIN	83903	2.66	1.37	141	5.62e-25	7.26e-24	24.3
16	53598153	53703938	105786	-	ENSG00000103494	RPGRIP1L	protein_coding	chromosome	RPGRIP1 like [Source:HGNC Symbol;Acc:HGNC:29168]	ENSG00000103494.14	RPGRIP1L	23322	2.31	4.41	141	5.61e-25	7.26e-24	24.3
X	3604340	3713649	109310	-	ENSG00000183943	PRKX	protein_coding	chromosome	protein kinase X-linked [Source:HGNC Symbol;Acc:HGNC:9441]	ENSG00000183943.6	PRKX	5613	1.51	5.53	141	5.68e-25	7.34e-24	24.2
4	25861830	25929874	68045	+	ENSG00000250317	SMIM20	protein_coding	chromosome	small integral membrane protein 20 [Source:HGNC Symbol;Acc:HGNC:37260]	ENSG00000250317.8	SMIM20	389203	-1.32	4.25	141	5.76e-25	7.43e-24	24.2
3	32105689	32168713	63025	+	ENSG00000152642	GPD1L	protein_coding	chromosome	glycerol-3-phosphate dehydrogenase 1 like [Source:HGNC Symbol;Acc:HGNC:28956]	ENSG00000152642.10	GPD1L	23171	-1.88	5.76	141	5.78e-25	7.45e-24	24.2
X	40648305	40735858	87554	-	ENSG00000180182	MED14	protein_coding	chromosome	mediator complex subunit 14 [Source:HGNC Symbol;Acc:HGNC:2370]	ENSG00000180182.11	MED14	9282	1.28	5.79	141	5.85e-25	7.53e-24	24.2
16	21834569	21880827	46259	-	ENSG00000185864	NPIPB4	protein_coding	chromosome	nuclear pore complex interacting protein family member B4 [Source:HGNC Symbol;Acc:HGNC:41985]	ENSG00000185864.16	NPIPB4	440345	2.39	5.14	141	5.87e-25	7.56e-24	24.2
7	156668946	156893216	224271	-	ENSG00000105983	LMBR1	protein_coding	chromosome	limb development membrane protein 1 [Source:HGNC Symbol;Acc:HGNC:13243]	ENSG00000105983.22	LMBR1	64327	1.28	5.6	141	5.9e-25	7.58e-24	24.2
17	43640389	43661922	21534	-	ENSG00000005102	MEOX1	protein_coding	chromosome	mesenchyme homeobox 1 [Source:HGNC Symbol;Acc:HGNC:7013]	ENSG00000005102.13	MEOX1	4222	-3.19	4.16	141	5.89e-25	7.58e-24	24.2
18	13663347	13726663	63317	-	ENSG00000177150	FAM210A	protein_coding	chromosome	family with sequence similarity 210 member A [Source:HGNC Symbol;Acc:HGNC:28346]	ENSG00000177150.13	FAM210A	125228	1.3	4.02	141	5.93e-25	7.62e-24	24.2
9	35812960	35815354	2395	-	ENSG00000137133	HINT2	protein_coding	chromosome	histidine triad nucleotide binding protein 2 [Source:HGNC Symbol;Acc:HGNC:18344]	ENSG00000137133.11	HINT2	84681	-1.91	4.58	141	5.94e-25	7.63e-24	24.2
14	20468954	20477094	8141	+	ENSG00000198805	PNP	protein_coding	chromosome	purine nucleoside phosphorylase [Source:HGNC Symbol;Acc:HGNC:7892]	ENSG00000198805.11	PNP	4860	1.44	5.32	141	6.01e-25	7.71e-24	24.2
2	38293954	38377285	83332	-	ENSG00000119787	ATL2	protein_coding	chromosome	atlastin GTPase 2 [Source:HGNC Symbol;Acc:HGNC:24047]	ENSG00000119787.14	ATL2	64225	1.9	6.73	141	6.04e-25	7.74e-24	24.2
6	24424565	24495205	70641	-	ENSG00000112293	GPLD1	protein_coding	chromosome	glycosylphosphatidylinositol specific phospholipase D1 [Source:HGNC Symbol;Acc:HGNC:4459]	ENSG00000112293.15	GPLD1	2822	-2.23	3.76	141	6.07e-25	7.78e-24	24.2
11	64185272	64204543	19272	+	ENSG00000168439	STIP1	protein_coding	chromosome	stress induced phosphoprotein 1 [Source:HGNC Symbol;Acc:HGNC:11387]	ENSG00000168439.16	STIP1	10963	1.22	6.76	141	6.12e-25	7.84e-24	24.2
20	45833799	45843276	9478	+	ENSG00000124104	SNX21	protein_coding	chromosome	sorting nexin family member 21 [Source:HGNC Symbol;Acc:HGNC:16154]	ENSG00000124104.19	SNX21	90203	-2.02	4.7	141	6.17e-25	7.89e-24	24.2
9	98288109	98708935	420827	-	ENSG00000136928	GABBR2	protein_coding	chromosome	gamma-aminobutyric acid type B receptor subunit 2 [Source:HGNC Symbol;Acc:HGNC:4507]	ENSG00000136928.7	GABBR2	9568	4.48	1.93	141	6.25e-25	7.98e-24	24.2
7	154943687	155003124	59438	-	ENSG00000157212	PAXIP1	protein_coding	chromosome	PAX interacting protein 1 [Source:HGNC Symbol;Acc:HGNC:8624]	ENSG00000157212.19	PAXIP1	22976	1.22	4.47	141	6.35e-25	8.11e-24	24.2
2	159712457	159771027	58571	+	ENSG00000136536	2023-03-07	protein_coding	chromosome	membrane associated ring-CH-type finger 7 [Source:HGNC Symbol;Acc:HGNC:17393]	ENSG00000136536.15	2023-03-07	64844	1.38	6.94	141	6.37e-25	8.13e-24	24.2
15	50908672	51005895	97224	+	ENSG00000081014	AP4E1	protein_coding	chromosome	adaptor related protein complex 4 subunit epsilon 1 [Source:HGNC Symbol;Acc:HGNC:573]	ENSG00000081014.11	AP4E1	23431	1.51	4.25	141	6.55e-25	8.35e-24	24.2
13	26557683	26688948	131266	+	ENSG00000132970	WASF3	protein_coding	chromosome	WASP family member 3 [Source:HGNC Symbol;Acc:HGNC:12734]	ENSG00000132970.14	WASF3	10810	-2	4.91	141	6.55e-25	8.35e-24	24.2
7	7566875	7608932	42058	+	ENSG00000164654	MIOS	protein_coding	chromosome	meiosis regulator for oocyte development [Source:HGNC Symbol;Acc:HGNC:21905]	ENSG00000164654.16	MIOS	54468	1.24	5.17	141	6.57e-25	8.37e-24	24.2
3	119428949	119468830	39882	-	ENSG00000176142	TMEM39A	protein_coding	chromosome	transmembrane protein 39A [Source:HGNC Symbol;Acc:HGNC:25600]	ENSG00000176142.13	TMEM39A	55254	1.03	5.41	141	6.7e-25	8.53e-24	24.2
17	30709299	30790908	81610	+	ENSG00000264538	SUZ12P1	transcribed_unprocessed_pseudogene	chromosome	SUZ12 pseudogene 1 [Source:HGNC Symbol;Acc:HGNC:32421]	ENSG00000264538.6	SUZ12P1	NA	1.44	4.04	141	6.73e-25	8.55e-24	24.2
X	136665547	136780932	115386	-	ENSG00000129675	ARHGEF6	protein_coding	chromosome	Rac/Cdc42 guanine nucleotide exchange factor 6 [Source:HGNC Symbol;Acc:HGNC:685]	ENSG00000129675.16	ARHGEF6	9459	-1.57	6.5	141	6.89e-25	8.76e-24	24.2
13	39655627	39791665	136039	+	ENSG00000133103	COG6	protein_coding	chromosome	component of oligomeric golgi complex 6 [Source:HGNC Symbol;Acc:HGNC:18621]	ENSG00000133103.17	COG6	57511	2.1	5.35	141	7.04e-25	8.94e-24	24.2
5	65563236	65587549	24314	+	ENSG00000113593	PPWD1	protein_coding	chromosome	peptidylprolyl isomerase domain and WD repeat containing 1 [Source:HGNC Symbol;Acc:HGNC:28954]	ENSG00000113593.12	PPWD1	23398	1.73	5.36	141	7.05e-25	8.94e-24	24.2
18	21612314	21633524	21211	+	ENSG00000167088	SNRPD1	protein_coding	chromosome	small nuclear ribonucleoprotein D1 polypeptide [Source:HGNC Symbol;Acc:HGNC:11158]	ENSG00000167088.11	SNRPD1	6632	2.28	6.37	141	7.09e-25	8.98e-24	24.1
7	93130056	93148385	18330	-	ENSG00000177409	SAMD9L	protein_coding	chromosome	sterile alpha motif domain containing 9 like [Source:HGNC Symbol;Acc:HGNC:1349]	ENSG00000177409.12	SAMD9L	219285	2.26	6.68	140	7.32e-25	9.27e-24	24.1
6	41789896	41895361	105466	-	ENSG00000164663	USP49	protein_coding	chromosome	ubiquitin specific peptidase 49 [Source:HGNC Symbol;Acc:HGNC:20078]	ENSG00000164663.14	USP49	25862	1.46	3.67	140	7.38e-25	9.34e-24	24.1
8	141207166	141308305	101140	-	ENSG00000022567	SLC45A4	protein_coding	chromosome	solute carrier family 45 member 4 [Source:HGNC Symbol;Acc:HGNC:29196]	ENSG00000022567.9	SLC45A4	57210	1.87	4.38	140	7.48e-25	9.46e-24	24.1
16	172876	173710	835	+	ENSG00000188536	HBA2	protein_coding	chromosome	hemoglobin subunit alpha 2 [Source:HGNC Symbol;Acc:HGNC:4824]	ENSG00000188536.13	HBA2	3040	-7.7	11.2	140	7.71e-25	9.74e-24	24.1
2	200973718	201071671	97954	-	ENSG00000155744	FAM126B	protein_coding	chromosome	family with sequence similarity 126 member B [Source:HGNC Symbol;Acc:HGNC:28593]	ENSG00000155744.9	FAM126B	285172	1.64	5.38	140	8.08e-25	1.02e-23	24.1
3	39808914	40260321	451408	+	ENSG00000170011	MYRIP	protein_coding	chromosome	myosin VIIA and Rab interacting protein [Source:HGNC Symbol;Acc:HGNC:19156]	ENSG00000170011.14	MYRIP	25924	-2.74	2.22	140	8.31e-25	1.05e-23	24.1
14	88005135	88014811	9677	+	ENSG00000140030	GPR65	protein_coding	chromosome	G protein-coupled receptor 65 [Source:HGNC Symbol;Acc:HGNC:4517]	ENSG00000140030.6	GPR65	8477	1.87	3.88	140	8.5e-25	1.07e-23	24.1
18	2537525	2571509	33985	-	ENSG00000101574	METTL4	protein_coding	chromosome	methyltransferase like 4 [Source:HGNC Symbol;Acc:HGNC:24726]	ENSG00000101574.15	METTL4	64863	1.87	3.84	140	8.62e-25	1.09e-23	24.1
11	10751246	10801625	50380	+	ENSG00000198730	CTR9	protein_coding	chromosome	CTR9 homolog, Paf1/RNA polymerase II complex component [Source:HGNC Symbol;Acc:HGNC:16850]	ENSG00000198730.9	CTR9	9646	1.37	6.1	140	8.77e-25	1.1e-23	24.1
12	79574979	79690964	115986	-	ENSG00000177425	PAWR	protein_coding	chromosome	pro-apoptotic WT1 regulator [Source:HGNC Symbol;Acc:HGNC:8614]	ENSG00000177425.11	PAWR	5074	1.65	6.19	140	8.85e-25	1.11e-23	24.1
5	33440696	33469539	28844	+	ENSG00000113407	TARS	protein_coding	chromosome	threonyl-tRNA synthetase [Source:HGNC Symbol;Acc:HGNC:11572]	ENSG00000113407.13	TARS	6897	1.32	6.76	140	8.84e-25	1.11e-23	24.1
17	7240008	7242449	2442	-	ENSG00000170296	GABARAP	protein_coding	chromosome	GABA type A receptor-associated protein [Source:HGNC Symbol;Acc:HGNC:4067]	ENSG00000170296.10	GABARAP	11337	-1.2	7.55	140	9.35e-25	1.17e-23	24
17	76527356	76551175	23820	-	ENSG00000161544	CYGB	protein_coding	chromosome	cytoglobin [Source:HGNC Symbol;Acc:HGNC:16505]	ENSG00000161544.10	CYGB	114757	-2.49	4.53	139	9.81e-25	1.23e-23	24
7	23310209	23470491	160283	-	ENSG00000136231	IGF2BP3	protein_coding	chromosome	insulin like growth factor 2 mRNA binding protein 3 [Source:HGNC Symbol;Acc:HGNC:28868]	ENSG00000136231.14	IGF2BP3	10643	3.35	3.13	139	9.89e-25	1.24e-23	24
X	129906121	129929761	23641	+	ENSG00000156697	UTP14A	protein_coding	chromosome	UTP14A small subunit processome component [Source:HGNC Symbol;Acc:HGNC:10665]	ENSG00000156697.13	UTP14A	10813	1.11	5.22	139	9.91e-25	1.24e-23	24
11	66314494	66317044	2551	-	ENSG00000174807	CD248	protein_coding	chromosome	CD248 molecule [Source:HGNC Symbol;Acc:HGNC:18219]	ENSG00000174807.4	CD248	57124	-2.98	6.32	139	9.95e-25	1.25e-23	24
11	95768953	95790409	21457	-	ENSG00000077458	FAM76B	protein_coding	chromosome	family with sequence similarity 76 member B [Source:HGNC Symbol;Acc:HGNC:28492]	ENSG00000077458.13	FAM76B	143684	1.56	4.7	139	1.01e-24	1.26e-23	24
3	52681156	52694497	13342	+	ENSG00000163938	GNL3	protein_coding	chromosome	G protein nucleolar 3 [Source:HGNC Symbol;Acc:HGNC:29931]	ENSG00000163938.17	GNL3	26354	1.43	6.92	139	1.01e-24	1.26e-23	24
6	136256627	136289851	33225	-	ENSG00000029363	BCLAF1	protein_coding	chromosome	BCL2 associated transcription factor 1 [Source:HGNC Symbol;Acc:HGNC:16863]	ENSG00000029363.17	BCLAF1	9774	1.89	7.88	139	1.06e-24	1.32e-23	24
16	14974591	15139339	164749	+	ENSG00000179889	PDXDC1	protein_coding	chromosome	pyridoxal dependent decarboxylase domain containing 1 [Source:HGNC Symbol;Acc:HGNC:28995]	ENSG00000179889.19	PDXDC1	23042	2.45	6.58	139	1.06e-24	1.33e-23	24
11	82899975	82958277	58303	+	ENSG00000165490	DDIAS	protein_coding	chromosome	DNA damage induced apoptosis suppressor [Source:HGNC Symbol;Acc:HGNC:26351]	ENSG00000165490.13	DDIAS	220042	1.98	2.8	139	1.13e-24	1.41e-23	23.9
7	64307459	64356634	49176	+	ENSG00000234444	ZNF736	protein_coding	chromosome	zinc finger protein 736 [Source:HGNC Symbol;Acc:HGNC:32467]	ENSG00000234444.10	ZNF736	728927	1.98	4.91	139	1.15e-24	1.43e-23	23.9
20	5114953	5126626	11674	-	ENSG00000132646	PCNA	protein_coding	chromosome	proliferating cell nuclear antigen [Source:HGNC Symbol;Acc:HGNC:8729]	ENSG00000132646.11	PCNA	5111	1.57	6.29	139	1.14e-24	1.43e-23	23.9
13	77895481	77975529	80049	-	ENSG00000136160	EDNRB	protein_coding	chromosome	endothelin receptor type B [Source:HGNC Symbol;Acc:HGNC:3180]	ENSG00000136160.17	EDNRB	1910	-1.95	4.78	139	1.15e-24	1.43e-23	23.9
10	7750962	7787993	37032	-	ENSG00000151657	KIN	protein_coding	chromosome	Kin17 DNA and RNA binding protein [Source:HGNC Symbol;Acc:HGNC:6327]	ENSG00000151657.12	KIN	22944	1.4	4.87	139	1.16e-24	1.44e-23	23.9
4	123396795	123403760	6966	+	ENSG00000164056	SPRY1	protein_coding	chromosome	sprouty RTK signaling antagonist 1 [Source:HGNC Symbol;Acc:HGNC:11269]	ENSG00000164056.11	SPRY1	10252	-1.81	5.51	139	1.17e-24	1.45e-23	23.9
6	8073360	8102559	29200	-	ENSG00000124802	EEF1E1	protein_coding	chromosome	eukaryotic translation elongation factor 1 epsilon 1 [Source:HGNC Symbol;Acc:HGNC:3212]	ENSG00000124802.12	EEF1E1	9521	1.66	4.37	139	1.18e-24	1.46e-23	23.9
17	41688885	41692668	3784	+	ENSG00000173812	EIF1	protein_coding	chromosome	eukaryotic translation initiation factor 1 [Source:HGNC Symbol;Acc:HGNC:3249]	ENSG00000173812.11	EIF1	10209	-1.47	8.53	139	1.18e-24	1.46e-23	23.9
6	26195595	26199293	3699	-	ENSG00000282988	AL031777.3	protein_coding	chromosome	novel protein	ENSG00000282988.2	AL031777.3	NA	4.16	3.43	139	1.21e-24	1.51e-23	23.9
2	126656133	126696667	40535	+	ENSG00000136732	GYPC	protein_coding	chromosome	glycophorin C (Gerbich blood group) [Source:HGNC Symbol;Acc:HGNC:4704]	ENSG00000136732.16	GYPC	2995	-2.71	6.09	139	1.23e-24	1.53e-23	23.9
4	2078998	2242276	163279	-	ENSG00000214367	HAUS3	protein_coding	chromosome	HAUS augmin like complex subunit 3 [Source:HGNC Symbol;Acc:HGNC:28719]	ENSG00000214367.8	HAUS3	79441	1.21	4.85	139	1.28e-24	1.58e-23	23.9
4	69931068	69946574	15507	+	ENSG00000126545	CSN1S1	protein_coding	chromosome	casein alpha s1 [Source:HGNC Symbol;Acc:HGNC:2445]	ENSG00000126545.14	CSN1S1	1446	-6.11	4.06	139	1.3e-24	1.61e-23	23.9
5	81233320	81266398	33079	+	ENSG00000131730	CKMT2	protein_coding	chromosome	creatine kinase, mitochondrial 2 [Source:HGNC Symbol;Acc:HGNC:1996]	ENSG00000131730.16	CKMT2	1160	-3.09	2.68	138	1.31e-24	1.62e-23	23.9
CHR_HSCHR6_MHC_MCF_CTG1	31357419	31358618	1200	+	ENSG00000227656	RPL3P2	processed_pseudogene	chromosome	ribosomal protein L3 pseudogene 2 [Source:HGNC Symbol;Acc:HGNC:17834]	ENSG00000227656.3	RPL3P2	NA	-5.18	2.96	139	1.31e-24	1.62e-23	23.9
2	212999691	213152427	152737	-	ENSG00000030419	IKZF2	protein_coding	chromosome	IKAROS family zinc finger 2 [Source:HGNC Symbol;Acc:HGNC:13177]	ENSG00000030419.16	IKZF2	22807	2.17	4.37	138	1.35e-24	1.67e-23	23.9
4	99948086	99950355	2270	-	ENSG00000164032	H2AFZ	protein_coding	chromosome	H2A histone family member Z [Source:HGNC Symbol;Acc:HGNC:4741]	ENSG00000164032.12	H2AFZ	3015	1.4	6.91	138	1.38e-24	1.71e-23	23.9
13	42040036	42256578	216543	+	ENSG00000102780	DGKH	protein_coding	chromosome	diacylglycerol kinase eta [Source:HGNC Symbol;Acc:HGNC:2854]	ENSG00000102780.16	DGKH	160851	1.8	5.58	138	1.43e-24	1.77e-23	23.8
6	20534457	21232404	697948	+	ENSG00000145996	CDKAL1	protein_coding	chromosome	CDK5 regulatory subunit associated protein 1 like 1 [Source:HGNC Symbol;Acc:HGNC:21050]	ENSG00000145996.11	CDKAL1	54901	1.28	5.04	138	1.44e-24	1.78e-23	23.8
4	94207611	94291292	83682	+	ENSG00000163104	SMARCAD1	protein_coding	chromosome	SWI/SNF-related, matrix-associated actin-dependent regulator of chromatin, subfamily a, containing DEAD/H box 1 [Source:HGNC Symbol;Acc:HGNC:18398]	ENSG00000163104.17	SMARCAD1	56916	1.31	5.7	138	1.48e-24	1.83e-23	23.8
2	170178145	170655171	477027	+	ENSG00000071909	MYO3B	protein_coding	chromosome	myosin IIIB [Source:HGNC Symbol;Acc:HGNC:15576]	ENSG00000071909.18	MYO3B	140469	2.79	1.73	138	1.52e-24	1.88e-23	23.8
X	15345596	15384413	38818	-	ENSG00000165197	VEGFD	protein_coding	chromosome	vascular endothelial growth factor D [Source:HGNC Symbol;Acc:HGNC:3708]	ENSG00000165197.5	VEGFD	2277	-3.55	4.06	138	1.55e-24	1.9e-23	23.8
10	88990531	89017059	26529	+	ENSG00000026103	FAS	protein_coding	chromosome	Fas cell surface death receptor [Source:HGNC Symbol;Acc:HGNC:11920]	ENSG00000026103.22	FAS	355	1.39	4.73	138	1.55e-24	1.91e-23	23.8
17	31305213	31318831	13619	-	ENSG00000265118	AC134669.1	protein_coding	chromosome	novel protein	ENSG00000265118.5	AC134669.1	NA	5.55	2.71	138	1.6e-24	1.97e-23	23.8
3	49121114	49133118	12005	-	ENSG00000172037	LAMB2	protein_coding	chromosome	laminin subunit beta 2 [Source:HGNC Symbol;Acc:HGNC:6487]	ENSG00000172037.14	LAMB2	3913	-1.99	7.81	138	1.74e-24	2.13e-23	23.8
12	95076749	95217482	140734	-	ENSG00000180263	FGD6	protein_coding	chromosome	FYVE, RhoGEF and PH domain containing 6 [Source:HGNC Symbol;Acc:HGNC:21740]	ENSG00000180263.14	FGD6	55785	1.84	5.22	137	1.84e-24	2.26e-23	23.7
13	78614289	78659155	44867	-	ENSG00000152193	OBI1	protein_coding	chromosome	ORC ubiquitin ligase 1 [Source:HGNC Symbol;Acc:HGNC:20308]	ENSG00000152193.8	OBI1	79596	1.37	4.97	137	1.86e-24	2.28e-23	23.7
19	53445001	53458261	13261	+	ENSG00000160336	ZNF761	protein_coding	chromosome	zinc finger protein 761 [Source:HGNC Symbol;Acc:HGNC:23179]	ENSG00000160336.15	ZNF761	388561	1.61	4.78	137	1.88e-24	2.3e-23	23.7
1	235131183	235161283	30101	-	ENSG00000188739	RBM34	protein_coding	chromosome	RNA binding motif protein 34 [Source:HGNC Symbol;Acc:HGNC:28965]	ENSG00000188739.15	RBM34	23029	1.4	6.03	137	1.88e-24	2.3e-23	23.7
1	149844498	149850937	6440	-	ENSG00000261716	HIST2H2BC	transcribed_unprocessed_pseudogene	chromosome	histone cluster 2 H2B family member c (pseudogene) [Source:HGNC Symbol;Acc:HGNC:20516]	ENSG00000261716.2	HIST2H2BC	NA	1.78	3.65	137	1.9e-24	2.33e-23	23.7
4	151670504	151761007	90504	-	ENSG00000059691	GATB	protein_coding	chromosome	glutamyl-tRNA amidotransferase subunit B [Source:HGNC Symbol;Acc:HGNC:8849]	ENSG00000059691.12	GATB	5188	-1.31	4.3	137	1.95e-24	2.39e-23	23.7
17	60149942	60170899	20958	+	ENSG00000167434	CA4	protein_coding	chromosome	carbonic anhydrase 4 [Source:HGNC Symbol;Acc:HGNC:1375]	ENSG00000167434.10	CA4	762	-4.76	4.5	137	1.95e-24	2.39e-23	23.7
1	66533383	66751139	217757	+	ENSG00000118473	SGIP1	protein_coding	chromosome	SH3 domain GRB2 like endophilin interacting protein 1 [Source:HGNC Symbol;Acc:HGNC:25412]	ENSG00000118473.22	SGIP1	84251	2.76	3.26	137	1.97e-24	2.4e-23	23.7
3	141487027	141615356	128330	+	ENSG00000155903	RASA2	protein_coding	chromosome	RAS p21 protein activator 2 [Source:HGNC Symbol;Acc:HGNC:9872]	ENSG00000155903.12	RASA2	5922	1.82	5.52	137	1.97e-24	2.4e-23	23.7
12	53632726	53677408	44683	-	ENSG00000135390	ATP5MC2	protein_coding	chromosome	ATP synthase membrane subunit c locus 2 [Source:HGNC Symbol;Acc:HGNC:842]	ENSG00000135390.20	ATP5MC2	517	-1.73	7.03	137	1.96e-24	2.4e-23	23.7
1	147928393	147993592	65200	+	ENSG00000188092	GPR89B	protein_coding	chromosome	G protein-coupled receptor 89B [Source:HGNC Symbol;Acc:HGNC:13840]	ENSG00000188092.15	GPR89B	51463	1.74	4.55	137	2.17e-24	2.64e-23	23.7
18	59327823	59359265	31443	-	ENSG00000074695	LMAN1	protein_coding	chromosome	lectin, mannose binding 1 [Source:HGNC Symbol;Acc:HGNC:6631]	ENSG00000074695.6	LMAN1	3998	1.21	7.56	137	2.16e-24	2.64e-23	23.7
2	48686774	48755730	68957	-	ENSG00000138039	LHCGR	protein_coding	chromosome	luteinizing hormone/choriogonadotropin receptor [Source:HGNC Symbol;Acc:HGNC:6585]	ENSG00000138039.15	LHCGR	3973	-4.5	0.526	137	2.16e-24	2.64e-23	23.7
11	47248300	47269033	20734	+	ENSG00000025434	NR1H3	protein_coding	chromosome	nuclear receptor subfamily 1 group H member 3 [Source:HGNC Symbol;Acc:HGNC:7966]	ENSG00000025434.19	NR1H3	10062	-1.67	5.29	137	2.19e-24	2.66e-23	23.7
9	68328308	68531061	202754	+	ENSG00000154330	PGM5	protein_coding	chromosome	phosphoglucomutase 5 [Source:HGNC Symbol;Acc:HGNC:8908]	ENSG00000154330.13	PGM5	5239	-2.73	4.15	137	2.18e-24	2.66e-23	23.7
12	68842197	68971570	129374	-	ENSG00000135678	CPM	protein_coding	chromosome	carboxypeptidase M [Source:HGNC Symbol;Acc:HGNC:2311]	ENSG00000135678.12	CPM	1368	-1.91	6.33	137	2.2e-24	2.67e-23	23.7
9	15422704	15465953	43250	+	ENSG00000164975	SNAPC3	protein_coding	chromosome	small nuclear RNA activating complex polypeptide 3 [Source:HGNC Symbol;Acc:HGNC:11136]	ENSG00000164975.15	SNAPC3	6619	1.16	5.36	137	2.23e-24	2.7e-23	23.7
18	23598926	23662911	63986	-	ENSG00000154065	ANKRD29	protein_coding	chromosome	ankyrin repeat domain 29 [Source:HGNC Symbol;Acc:HGNC:27110]	ENSG00000154065.17	ANKRD29	147463	-2.14	3.75	137	2.3e-24	2.79e-23	23.6
7	39950121	40099580	149460	+	ENSG00000065883	CDK13	protein_coding	chromosome	cyclin dependent kinase 13 [Source:HGNC Symbol;Acc:HGNC:1733]	ENSG00000065883.16	CDK13	8621	1.36	6.47	137	2.31e-24	2.8e-23	23.6
2	71276561	71435069	158509	+	ENSG00000075292	ZNF638	protein_coding	chromosome	zinc finger protein 638 [Source:HGNC Symbol;Acc:HGNC:17894]	ENSG00000075292.19	ZNF638	27332	1.73	7.83	137	2.35e-24	2.84e-23	23.6
10	129835283	129963841	128559	-	ENSG00000108001	EBF3	protein_coding	chromosome	EBF transcription factor 3 [Source:HGNC Symbol;Acc:HGNC:19087]	ENSG00000108001.13	EBF3	253738	-2.8	3.62	136	2.43e-24	2.94e-23	23.6
11	60850933	60855950	5018	-	ENSG00000183134	PTGDR2	protein_coding	chromosome	prostaglandin D2 receptor 2 [Source:HGNC Symbol;Acc:HGNC:4502]	ENSG00000183134.5	PTGDR2	11251	-3.02	-0.146	137	2.45e-24	2.96e-23	23.6
22	50525752	50530032	4281	-	ENSG00000025708	TYMP	protein_coding	chromosome	thymidine phosphorylase [Source:HGNC Symbol;Acc:HGNC:3148]	ENSG00000025708.14	TYMP	1890	2.73	6.57	136	2.52e-24	3.04e-23	23.6
5	179550554	179610012	59459	+	ENSG00000176783	RUFY1	protein_coding	chromosome	RUN and FYVE domain containing 1 [Source:HGNC Symbol;Acc:HGNC:19760]	ENSG00000176783.15	RUFY1	80230	1.3	5.68	136	2.53e-24	3.06e-23	23.6
4	99336497	99352746	16250	-	ENSG00000248144	ADH1C	protein_coding	chromosome	alcohol dehydrogenase 1C (class I), gamma polypeptide [Source:HGNC Symbol;Acc:HGNC:251]	ENSG00000248144.6	ADH1C	126	-3.77	3.65	136	2.54e-24	3.06e-23	23.6
15	43185118	43197177	12060	+	ENSG00000166946	CCNDBP1	protein_coding	chromosome	cyclin D1 binding protein 1 [Source:HGNC Symbol;Acc:HGNC:1587]	ENSG00000166946.14	CCNDBP1	23582	-0.948	5.88	136	2.66e-24	3.21e-23	23.6
1	213051233	213274774	223542	+	ENSG00000136643	RPS6KC1	protein_coding	chromosome	ribosomal protein S6 kinase C1 [Source:HGNC Symbol;Acc:HGNC:10439]	ENSG00000136643.12	RPS6KC1	26750	1.15	5.36	136	2.68e-24	3.23e-23	23.6
1	160288594	160343273	54680	-	ENSG00000122218	COPA	protein_coding	chromosome	coatomer protein complex subunit alpha [Source:HGNC Symbol;Acc:HGNC:2230]	ENSG00000122218.16	COPA	1314	0.971	8.05	136	2.77e-24	3.34e-23	23.6
17	42659284	42667006	7723	+	ENSG00000037042	TUBG2	protein_coding	chromosome	tubulin gamma 2 [Source:HGNC Symbol;Acc:HGNC:12419]	ENSG00000037042.9	TUBG2	27175	-1.78	4.41	136	2.81e-24	3.38e-23	23.6
6	4706159	4955551	249393	+	ENSG00000153046	CDYL	protein_coding	chromosome	chromodomain Y like [Source:HGNC Symbol;Acc:HGNC:1811]	ENSG00000153046.18	CDYL	9425	1.37	5.13	136	2.82e-24	3.39e-23	23.5
2	36355778	36551135	195358	+	ENSG00000150938	CRIM1	protein_coding	chromosome	cysteine rich transmembrane BMP regulator 1 [Source:HGNC Symbol;Acc:HGNC:2359]	ENSG00000150938.10	CRIM1	51232	-1.56	7.49	136	2.82e-24	3.39e-23	23.5
5	54977867	55022671	44805	-	ENSG00000164283	ESM1	protein_coding	chromosome	endothelial cell specific molecule 1 [Source:HGNC Symbol;Acc:HGNC:3466]	ENSG00000164283.13	ESM1	11082	3.15	3.05	136	2.91e-24	3.49e-23	23.5
19	5678421	5680896	2476	-	ENSG00000174917	MICOS13	protein_coding	chromosome	mitochondrial contact site and cristae organizing system subunit 13 [Source:HGNC Symbol;Acc:HGNC:33702]	ENSG00000174917.8	MICOS13	125988	-1.72	4.89	136	2.95e-24	3.54e-23	23.5
6	10694972	10709782	14811	+	ENSG00000111845	PAK1IP1	protein_coding	chromosome	PAK1 interacting protein 1 [Source:HGNC Symbol;Acc:HGNC:20882]	ENSG00000111845.5	PAK1IP1	55003	1.17	5.07	136	2.99e-24	3.58e-23	23.5
18	54357906	54385218	27313	+	ENSG00000166845	C18orf54	protein_coding	chromosome	chromosome 18 open reading frame 54 [Source:HGNC Symbol;Acc:HGNC:13796]	ENSG00000166845.15	C18orf54	162681	1.89	2.98	136	3.01e-24	3.6e-23	23.5
14	77457870	77469472	11603	+	ENSG00000100591	AHSA1	protein_coding	chromosome	activator of HSP90 ATPase activity 1 [Source:HGNC Symbol;Acc:HGNC:1189]	ENSG00000100591.8	AHSA1	10598	0.947	6.3	136	3.07e-24	3.68e-23	23.5
6	26277609	26285638	8030	-	ENSG00000158406	HIST1H4H	protein_coding	chromosome	histone cluster 1 H4 family member h [Source:HGNC Symbol;Acc:HGNC:4788]	ENSG00000158406.4	HIST1H4H	8365	3.45	4.1	135	3.27e-24	3.92e-23	23.5
17	64002594	64020634	18041	-	ENSG00000108622	ICAM2	protein_coding	chromosome	intercellular adhesion molecule 2 [Source:HGNC Symbol;Acc:HGNC:5345]	ENSG00000108622.11	ICAM2	3384	-2.36	4.6	135	3.28e-24	3.92e-23	23.5
7	90335223	90391455	56233	+	ENSG00000105793	GTPBP10	protein_coding	chromosome	GTP binding protein 10 [Source:HGNC Symbol;Acc:HGNC:25106]	ENSG00000105793.15	GTPBP10	85865	1.29	5.04	135	3.41e-24	4.08e-23	23.5
12	95858928	95903828	44901	+	ENSG00000139343	SNRPF	protein_coding	chromosome	small nuclear ribonucleoprotein polypeptide F [Source:HGNC Symbol;Acc:HGNC:11162]	ENSG00000139343.10	SNRPF	6636	1.72	5.44	135	3.44e-24	4.11e-23	23.5
5	69189574	69210357	20784	+	ENSG00000153044	CENPH	protein_coding	chromosome	centromere protein H [Source:HGNC Symbol;Acc:HGNC:17268]	ENSG00000153044.10	CENPH	64946	1.83	3.17	135	3.53e-24	4.21e-23	23.5
4	186104419	186172667	68249	+	ENSG00000109794	FAM149A	protein_coding	chromosome	family with sequence similarity 149 member A [Source:HGNC Symbol;Acc:HGNC:24527]	ENSG00000109794.13	FAM149A	25854	-2.08	3.21	135	3.64e-24	4.35e-23	23.4
2	202874782	203014798	140017	-	ENSG00000138442	WDR12	protein_coding	chromosome	WD repeat domain 12 [Source:HGNC Symbol;Acc:HGNC:14098]	ENSG00000138442.9	WDR12	55759	1.38	5.1	135	3.75e-24	4.47e-23	23.4
12	9664969	9699553	34585	+	ENSG00000069493	CLEC2D	protein_coding	chromosome	C-type lectin domain family 2 member D [Source:HGNC Symbol;Acc:HGNC:14351]	ENSG00000069493.15	CLEC2D	29121	2.16	4.86	135	3.8e-24	4.52e-23	23.4
1	23506438	23531233	24796	-	ENSG00000007968	E2F2	protein_coding	chromosome	E2F transcription factor 2 [Source:HGNC Symbol;Acc:HGNC:3114]	ENSG00000007968.7	E2F2	1870	2.7	2.69	135	3.83e-24	4.55e-23	23.4
6	5997999	6007605	9607	-	ENSG00000124785	NRN1	protein_coding	chromosome	neuritin 1 [Source:HGNC Symbol;Acc:HGNC:17972]	ENSG00000124785.9	NRN1	51299	-2.22	5.32	135	3.88e-24	4.62e-23	23.4
2	157414619	157488961	74343	-	ENSG00000115165	CYTIP	protein_coding	chromosome	cytohesin 1 interacting protein [Source:HGNC Symbol;Acc:HGNC:9506]	ENSG00000115165.10	CYTIP	9595	2.16	4.14	135	3.95e-24	4.69e-23	23.4
19	21291160	21329425	38266	-	ENSG00000182141	ZNF708	protein_coding	chromosome	zinc finger protein 708 [Source:HGNC Symbol;Acc:HGNC:12945]	ENSG00000182141.10	ZNF708	7562	1.9	4.95	135	3.95e-24	4.69e-23	23.4
16	1351931	1364113	12183	+	ENSG00000090581	GNPTG	protein_coding	chromosome	N-acetylglucosamine-1-phosphate transferase subunit gamma [Source:HGNC Symbol;Acc:HGNC:23026]	ENSG00000090581.10	GNPTG	84572	-1.19	5.57	135	3.99e-24	4.73e-23	23.4
1	150321479	150353233	31755	+	ENSG00000117360	PRPF3	protein_coding	chromosome	pre-mRNA processing factor 3 [Source:HGNC Symbol;Acc:HGNC:17348]	ENSG00000117360.13	PRPF3	9129	1.01	6.1	135	4e-24	4.74e-23	23.4
16	18791669	18801572	9904	-	ENSG00000170540	ARL6IP1	protein_coding	chromosome	ADP ribosylation factor like GTPase 6 interacting protein 1 [Source:HGNC Symbol;Acc:HGNC:697]	ENSG00000170540.15	ARL6IP1	23204	1.57	8.01	135	4.03e-24	4.77e-23	23.4
9	96385941	96418370	32430	-	ENSG00000165244	ZNF367	protein_coding	chromosome	zinc finger protein 367 [Source:HGNC Symbol;Acc:HGNC:18320]	ENSG00000165244.7	ZNF367	195828	2.58	3.4	135	4.03e-24	4.78e-23	23.4
15	41320794	41381050	60257	+	ENSG00000137804	NUSAP1	protein_coding	chromosome	nucleolar and spindle associated protein 1 [Source:HGNC Symbol;Acc:HGNC:18538]	ENSG00000137804.14	NUSAP1	51203	3.3	4.64	135	4.05e-24	4.79e-23	23.4
18	9546791	9615240	68450	-	ENSG00000154845	PPP4R1	protein_coding	chromosome	protein phosphatase 4 regulatory subunit 1 [Source:HGNC Symbol;Acc:HGNC:9320]	ENSG00000154845.15	PPP4R1	9989	1.45	6.07	135	4.07e-24	4.81e-23	23.4
9	69324567	69392558	67992	+	ENSG00000135063	FAM189A2	protein_coding	chromosome	family with sequence similarity 189 member A2 [Source:HGNC Symbol;Acc:HGNC:24820]	ENSG00000135063.19	FAM189A2	9413	-2.94	4.89	135	4.1e-24	4.85e-23	23.4
3	100492619	100577444	84826	+	ENSG00000181458	TMEM45A	protein_coding	chromosome	transmembrane protein 45A [Source:HGNC Symbol;Acc:HGNC:25480]	ENSG00000181458.10	TMEM45A	55076	1.8	7.32	135	4.18e-24	4.94e-23	23.4
7	157138916	157269370	130455	+	ENSG00000009335	UBE3C	protein_coding	chromosome	ubiquitin protein ligase E3C [Source:HGNC Symbol;Acc:HGNC:16803]	ENSG00000009335.18	UBE3C	9690	1.55	6.57	135	4.25e-24	5.02e-23	23.4
10	70815948	70881184	65237	+	ENSG00000166224	SGPL1	protein_coding	chromosome	sphingosine-1-phosphate lyase 1 [Source:HGNC Symbol;Acc:HGNC:10817]	ENSG00000166224.17	SGPL1	8879	1.17	5.96	134	4.33e-24	5.1e-23	23.4
11	74330316	74398433	68118	-	ENSG00000165434	PGM2L1	protein_coding	chromosome	phosphoglucomutase 2 like 1 [Source:HGNC Symbol;Acc:HGNC:20898]	ENSG00000165434.8	PGM2L1	283209	1.74	5.07	134	4.41e-24	5.19e-23	23.4
4	173331376	173334432	3057	-	ENSG00000164104	HMGB2	protein_coding	chromosome	high mobility group box 2 [Source:HGNC Symbol;Acc:HGNC:5000]	ENSG00000164104.12	HMGB2	3148	1.57	7.22	134	4.41e-24	5.2e-23	23.4
9	37836044	37836394	351	+	ENSG00000232454	AL138752.1	processed_pseudogene	chromosome	mitochondrial ribosomal protein S10 (MRPS10) pseudogene	ENSG00000232454.2	AL138752.1	NA	5.53	1.77	134	4.61e-24	5.43e-23	23.3
18	62187255	62310217	122963	+	ENSG00000134444	RELCH	protein_coding	chromosome	RAB11 binding and LisH domain, coiled-coil and HEAT repeat containing [Source:HGNC Symbol;Acc:HGNC:29289]	ENSG00000134444.14	RELCH	57614	1.38	5.57	134	4.73e-24	5.56e-23	23.3
10	119207571	119459745	252175	+	ENSG00000198873	GRK5	protein_coding	chromosome	G protein-coupled receptor kinase 5 [Source:HGNC Symbol;Acc:HGNC:4544]	ENSG00000198873.12	GRK5	2869	-1.75	4.32	134	4.77e-24	5.61e-23	23.3
15	48712928	48811146	98219	-	ENSG00000103995	CEP152	protein_coding	chromosome	centrosomal protein 152 [Source:HGNC Symbol;Acc:HGNC:29298]	ENSG00000103995.14	CEP152	22995	2.52	4.39	134	4.84e-24	5.69e-23	23.3
2	6865806	6898239	32434	+	ENSG00000134321	RSAD2	protein_coding	chromosome	radical S-adenosyl methionine domain containing 2 [Source:HGNC Symbol;Acc:HGNC:30908]	ENSG00000134321.12	RSAD2	91543	2.09	5.49	134	4.96e-24	5.82e-23	23.3
11	61873519	61892051	18533	-	ENSG00000221968	FADS3	protein_coding	chromosome	fatty acid desaturase 3 [Source:HGNC Symbol;Acc:HGNC:3576]	ENSG00000221968.9	FADS3	3995	-2.65	5.51	134	5e-24	5.86e-23	23.3
5	72816312	72916733	100422	+	ENSG00000083312	TNPO1	protein_coding	chromosome	transportin 1 [Source:HGNC Symbol;Acc:HGNC:6401]	ENSG00000083312.17	TNPO1	3842	1.85	7.3	134	5e-24	5.87e-23	23.3
6	49463370	49493107	29738	+	ENSG00000031691	CENPQ	protein_coding	chromosome	centromere protein Q [Source:HGNC Symbol;Acc:HGNC:21347]	ENSG00000031691.7	CENPQ	55166	1.88	3.45	134	5.12e-24	6e-23	23.3
4	109560209	109688719	128511	+	ENSG00000005059	MCUB	protein_coding	chromosome	mitochondrial calcium uniporter dominant negative beta subunit [Source:HGNC Symbol;Acc:HGNC:26076]	ENSG00000005059.16	MCUB	55013	1.3	4.08	134	5.17e-24	6.05e-23	23.3
9	112217716	112333667	115952	-	ENSG00000119314	PTBP3	protein_coding	chromosome	polypyrimidine tract binding protein 3 [Source:HGNC Symbol;Acc:HGNC:10253]	ENSG00000119314.15	PTBP3	9991	1.54	7.21	134	5.19e-24	6.07e-23	23.3
7	124822386	124929983	107598	-	ENSG00000128513	POT1	protein_coding	chromosome	protection of telomeres 1 [Source:HGNC Symbol;Acc:HGNC:17284]	ENSG00000128513.16	POT1	25913	1.44	4.93	134	5.24e-24	6.12e-23	23.3
8	104489231	104589024	99794	-	ENSG00000147650	LRP12	protein_coding	chromosome	LDL receptor related protein 12 [Source:HGNC Symbol;Acc:HGNC:31708]	ENSG00000147650.11	LRP12	29967	1.38	4.82	134	5.27e-24	6.15e-23	23.3
20	36541497	36551447	9951	+	ENSG00000101335	MYL9	protein_coding	chromosome	myosin light chain 9 [Source:HGNC Symbol;Acc:HGNC:15754]	ENSG00000101335.10	MYL9	10398	-2.56	8.32	134	5.26e-24	6.15e-23	23.3
13	26132115	26222314	90200	-	ENSG00000127870	RNF6	protein_coding	chromosome	ring finger protein 6 [Source:HGNC Symbol;Acc:HGNC:10069]	ENSG00000127870.17	RNF6	6049	1.68	5.77	134	5.34e-24	6.23e-23	23.3
17	3472374	3503405	31032	+	ENSG00000108381	ASPA	protein_coding	chromosome	aspartoacylase [Source:HGNC Symbol;Acc:HGNC:756]	ENSG00000108381.11	ASPA	443	-2.73	3.45	134	5.47e-24	6.38e-23	23.3
5	109689366	109869625	180260	+	ENSG00000112893	MAN2A1	protein_coding	chromosome	mannosidase alpha class 2A member 1 [Source:HGNC Symbol;Acc:HGNC:6824]	ENSG00000112893.9	MAN2A1	4124	1.59	6.15	134	5.49e-24	6.4e-23	23.3
16	760734	768865	8132	+	ENSG00000102854	MSLN	protein_coding	chromosome	mesothelin [Source:HGNC Symbol;Acc:HGNC:7371]	ENSG00000102854.16	MSLN	10232	5.85	4.32	134	5.56e-24	6.47e-23	23.3
6	75084326	75206053	121728	-	ENSG00000111799	COL12A1	protein_coding	chromosome	collagen type XII alpha 1 chain [Source:HGNC Symbol;Acc:HGNC:2188]	ENSG00000111799.21	COL12A1	1303	2.71	8.92	134	5.57e-24	6.48e-23	23.3
10	44970981	44978809	7829	-	ENSG00000165507	DEPP1	protein_coding	chromosome	DEPP1 autophagy regulator [Source:HGNC Symbol;Acc:HGNC:23355]	ENSG00000165507.9	DEPP1	11067	-2.78	7.4	134	5.59e-24	6.5e-23	23.3
X	80669503	80809877	140375	-	ENSG00000165288	BRWD3	protein_coding	chromosome	bromodomain and WD repeat domain containing 3 [Source:HGNC Symbol;Acc:HGNC:17342]	ENSG00000165288.11	BRWD3	254065	1.99	5.6	134	5.73e-24	6.66e-23	23.2
9	124777133	124814885	37753	+	ENSG00000185585	OLFML2A	protein_coding	chromosome	olfactomedin like 2A [Source:HGNC Symbol;Acc:HGNC:27270]	ENSG00000185585.20	OLFML2A	169611	-2.13	5.61	133	5.93e-24	6.88e-23	23.2
5	75511756	75601144	89389	+	ENSG00000122008	POLK	protein_coding	chromosome	DNA polymerase kappa [Source:HGNC Symbol;Acc:HGNC:9183]	ENSG00000122008.15	POLK	51426	2.02	5.53	133	6.07e-24	7.05e-23	23.2
17	18658429	18682228	23800	-	ENSG00000249459	ZNF286B	transcribed_unprocessed_pseudogene	chromosome	zinc finger protein 286B (pseudogene) [Source:HGNC Symbol;Acc:HGNC:33241]	ENSG00000249459.10	ZNF286B	729288	2.86	3.04	133	6.1e-24	7.06e-23	23.2
12	22046218	22065674	19457	+	ENSG00000111726	CMAS	protein_coding	chromosome	cytidine monophosphate N-acetylneuraminic acid synthetase [Source:HGNC Symbol;Acc:HGNC:18290]	ENSG00000111726.13	CMAS	55907	1.34	5.45	133	6.09e-24	7.06e-23	23.2
12	95217746	95302799	85054	+	ENSG00000028203	VEZT	protein_coding	chromosome	vezatin, adherens junctions transmembrane protein [Source:HGNC Symbol;Acc:HGNC:18258]	ENSG00000028203.18	VEZT	55591	1.21	6.17	133	6.16e-24	7.14e-23	23.2
1	37956975	37990075	33101	-	ENSG00000183431	SF3A3	protein_coding	chromosome	splicing factor 3a subunit 3 [Source:HGNC Symbol;Acc:HGNC:10767]	ENSG00000183431.12	SF3A3	10946	1.02	6.63	133	6.2e-24	7.18e-23	23.2
9	27535640	27573866	38227	-	ENSG00000147894	C9orf72	protein_coding	chromosome	C9orf72-SMCR8 complex subunit [Source:HGNC Symbol;Acc:HGNC:28337]	ENSG00000147894.16	C9orf72	203228	1.92	4.68	133	6.27e-24	7.25e-23	23.2
7	112422968	112481017	58050	+	ENSG00000006652	IFRD1	protein_coding	chromosome	interferon related developmental regulator 1 [Source:HGNC Symbol;Acc:HGNC:5456]	ENSG00000006652.14	IFRD1	3475	1.52	5.81	133	6.38e-24	7.38e-23	23.2
5	135570679	135579279	8601	-	ENSG00000145824	CXCL14	protein_coding	chromosome	C-X-C motif chemokine ligand 14 [Source:HGNC Symbol;Acc:HGNC:10640]	ENSG00000145824.12	CXCL14	9547	-2.39	7.61	133	6.53e-24	7.54e-23	23.2
1	45583846	45618904	35059	+	ENSG00000132780	NASP	protein_coding	chromosome	nuclear autoantigenic sperm protein [Source:HGNC Symbol;Acc:HGNC:7644]	ENSG00000132780.17	NASP	4678	1.1	7.11	133	6.54e-24	7.55e-23	23.2
1	26159079	26163962	4884	+	ENSG00000197245	FAM110D	protein_coding	chromosome	family with sequence similarity 110 member D [Source:HGNC Symbol;Acc:HGNC:25860]	ENSG00000197245.6	FAM110D	79927	-2.22	2.77	133	6.83e-24	7.88e-23	23.2
13	39009865	39038089	28225	-	ENSG00000120685	PROSER1	protein_coding	chromosome	proline and serine rich 1 [Source:HGNC Symbol;Acc:HGNC:20291]	ENSG00000120685.20	PROSER1	80209	1.55	5.16	133	6.97e-24	8.04e-23	23.2
1	70258999	70354734	95736	-	ENSG00000118454	ANKRD13C	protein_coding	chromosome	ankyrin repeat domain 13C [Source:HGNC Symbol;Acc:HGNC:25374]	ENSG00000118454.13	ANKRD13C	81573	1.68	5.12	133	7.01e-24	8.07e-23	23.2
11	117144284	117176894	32611	+	ENSG00000168092	PAFAH1B2	protein_coding	chromosome	platelet activating factor acetylhydrolase 1b catalytic subunit 2 [Source:HGNC Symbol;Acc:HGNC:8575]	ENSG00000168092.14	PAFAH1B2	5049	1.44	6.77	133	7.01e-24	8.07e-23	23.2
3	14810853	14934571	123719	+	ENSG00000154783	FGD5	protein_coding	chromosome	FYVE, RhoGEF and PH domain containing 5 [Source:HGNC Symbol;Acc:HGNC:19117]	ENSG00000154783.12	FGD5	152273	-1.66	5.12	133	7.06e-24	8.12e-23	23.2
14	88465778	88555007	89230	-	ENSG00000070778	PTPN21	protein_coding	chromosome	protein tyrosine phosphatase non-receptor type 21 [Source:HGNC Symbol;Acc:HGNC:9651]	ENSG00000070778.13	PTPN21	11099	-1.68	4.96	133	7.11e-24	8.17e-23	23.1
17	67070444	67245989	175546	-	ENSG00000198265	HELZ	protein_coding	chromosome	helicase with zinc finger [Source:HGNC Symbol;Acc:HGNC:16878]	ENSG00000198265.12	HELZ	9931	2.52	6.77	133	7.15e-24	8.21e-23	23.1
7	64794388	64833681	39294	+	ENSG00000197008	ZNF138	protein_coding	chromosome	zinc finger protein 138 [Source:HGNC Symbol;Acc:HGNC:12922]	ENSG00000197008.9	ZNF138	7697	1.5	4.41	133	7.15e-24	8.21e-23	23.1
19	51345169	51366418	21250	-	ENSG00000105379	ETFB	protein_coding	chromosome	electron transfer flavoprotein subunit beta [Source:HGNC Symbol;Acc:HGNC:3482]	ENSG00000105379.9	ETFB	2109	-2.16	6.16	133	7.3e-24	8.37e-23	23.1
2	68643589	68658247	14659	+	ENSG00000169618	PROKR1	protein_coding	chromosome	prokineticin receptor 1 [Source:HGNC Symbol;Acc:HGNC:4524]	ENSG00000169618.6	PROKR1	10887	-4	0.521	133	7.44e-24	8.53e-23	23.1
12	32106835	32383633	276799	+	ENSG00000151746	BICD1	protein_coding	chromosome	BICD cargo adaptor 1 [Source:HGNC Symbol;Acc:HGNC:1049]	ENSG00000151746.14	BICD1	636	1.74	4.91	133	7.59e-24	8.69e-23	23.1
3	197042560	197299330	256771	-	ENSG00000075711	DLG1	protein_coding	chromosome	discs large MAGUK scaffold protein 1 [Source:HGNC Symbol;Acc:HGNC:2900]	ENSG00000075711.21	DLG1	1739	1.53	6.93	133	7.73e-24	8.85e-23	23.1
3	44861904	44865670	3767	+	ENSG00000169964	TMEM42	protein_coding	chromosome	transmembrane protein 42 [Source:HGNC Symbol;Acc:HGNC:28444]	ENSG00000169964.8	TMEM42	131616	-1.75	3.65	133	7.9e-24	9.04e-23	23.1
5	138553756	138575416	21661	-	ENSG00000113013	HSPA9	protein_coding	chromosome	heat shock protein family A (Hsp70) member 9 [Source:HGNC Symbol;Acc:HGNC:5244]	ENSG00000113013.15	HSPA9	3313	1.21	8.04	132	8.15e-24	9.32e-23	23.1
6	7590198	7611967	21770	+	ENSG00000168566	SNRNP48	protein_coding	chromosome	small nuclear ribonucleoprotein U11/U12 subunit 48 [Source:HGNC Symbol;Acc:HGNC:21368]	ENSG00000168566.13	SNRNP48	154007	1.13	4.61	132	8.27e-24	9.44e-23	23.1
14	51240162	51257655	17494	+	ENSG00000139921	TMX1	protein_coding	chromosome	thioredoxin related transmembrane protein 1 [Source:HGNC Symbol;Acc:HGNC:15487]	ENSG00000139921.13	TMX1	81542	1.62	6.09	132	8.62e-24	9.84e-23	23.1
19	43575801	43583964	8164	+	ENSG00000234465	PINLYP	protein_coding	chromosome	phospholipase A2 inhibitor and LY6/PLAUR domain containing [Source:HGNC Symbol;Acc:HGNC:44206]	ENSG00000234465.11	PINLYP	390940	-2.13	1.53	132	8.67e-24	9.89e-23	23.1
3	185914558	185938103	23546	-	ENSG00000136527	TRA2B	protein_coding	chromosome	transformer 2 beta homolog [Source:HGNC Symbol;Acc:HGNC:10781]	ENSG00000136527.18	TRA2B	6434	1.26	7.24	132	9.06e-24	1.03e-22	23
20	53567065	53609907	42843	-	ENSG00000171940	ZNF217	protein_coding	chromosome	zinc finger protein 217 [Source:HGNC Symbol;Acc:HGNC:13009]	ENSG00000171940.13	ZNF217	7764	1.37	6.31	132	9.09e-24	1.04e-22	23
1	1418420	1421769	3350	-	ENSG00000235098	ANKRD65	protein_coding	chromosome	ankyrin repeat domain 65 [Source:HGNC Symbol;Acc:HGNC:42950]	ENSG00000235098.8	ANKRD65	441869	-2.36	3.51	132	9.26e-24	1.05e-22	23
18	21704957	21870957	166001	+	ENSG00000101752	MIB1	protein_coding	chromosome	mindbomb E3 ubiquitin protein ligase 1 [Source:HGNC Symbol;Acc:HGNC:21086]	ENSG00000101752.11	MIB1	57534	1.49	6.8	132	9.42e-24	1.07e-22	23
3	142964497	143060725	96229	+	ENSG00000163714	U2SURP	protein_coding	chromosome	U2 snRNP associated SURP domain containing [Source:HGNC Symbol;Acc:HGNC:30855]	ENSG00000163714.18	U2SURP	23350	2.02	7.59	132	9.47e-24	1.08e-22	23
3	52287089	52295257	8169	+	ENSG00000168237	GLYCTK	protein_coding	chromosome	glycerate kinase [Source:HGNC Symbol;Acc:HGNC:24247]	ENSG00000168237.18	GLYCTK	132158	-2.39	2.79	132	9.5e-24	1.08e-22	23
21	14371115	14383484	12370	-	ENSG00000155304	HSPA13	protein_coding	chromosome	heat shock protein family A (Hsp70) member 13 [Source:HGNC Symbol;Acc:HGNC:11375]	ENSG00000155304.6	HSPA13	6782	1.92	5.88	132	9.73e-24	1.1e-22	23
2	24067586	24076373	8788	-	ENSG00000115128	SF3B6	protein_coding	chromosome	splicing factor 3b subunit 6 [Source:HGNC Symbol;Acc:HGNC:30096]	ENSG00000115128.7	SF3B6	51639	1.91	6.82	132	1.01e-23	1.14e-22	23
17	7217125	7225266	8142	+	ENSG00000072778	ACADVL	protein_coding	chromosome	acyl-CoA dehydrogenase very long chain [Source:HGNC Symbol;Acc:HGNC:92]	ENSG00000072778.20	ACADVL	37	-1.63	7.78	132	1.01e-23	1.15e-22	23
6	24774931	24786099	11169	+	ENSG00000112312	GMNN	protein_coding	chromosome	geminin DNA replication inhibitor [Source:HGNC Symbol;Acc:HGNC:17493]	ENSG00000112312.10	GMNN	51053	1.36	4.4	132	1.04e-23	1.18e-22	23
9	40992249	41218410	226162	+	ENSG00000276291	FRG1HP	transcribed_unprocessed_pseudogene	chromosome	FSHD region gene 1 family member H, pseudogene [Source:HGNC Symbol;Acc:HGNC:51767]	ENSG00000276291.5	FRG1HP	NA	-1.8	4.62	132	1.04e-23	1.18e-22	23
6	27837947	27838339	393	-	ENSG00000275221	HIST1H2AK	protein_coding	chromosome	histone cluster 1 H2A family member k [Source:HGNC Symbol;Acc:HGNC:4726]	ENSG00000275221.1	HIST1H2AK	8330	4.66	1.32	132	1.06e-23	1.2e-22	23
7	139133744	139191986	58243	+	ENSG00000105948	TTC26	protein_coding	chromosome	tetratricopeptide repeat domain 26 [Source:HGNC Symbol;Acc:HGNC:21882]	ENSG00000105948.13	TTC26	79989	1.23	3.39	132	1.07e-23	1.21e-22	23
20	46021690	46060152	38463	+	ENSG00000124140	SLC12A5	protein_coding	chromosome	solute carrier family 12 member 5 [Source:HGNC Symbol;Acc:HGNC:13818]	ENSG00000124140.13	SLC12A5	57468	7.58	2.81	131	1.1e-23	1.25e-22	23
2	179944876	180007297	62422	-	ENSG00000163510	CWC22	protein_coding	chromosome	CWC22 spliceosome associated protein homolog [Source:HGNC Symbol;Acc:HGNC:29322]	ENSG00000163510.14	CWC22	57703	1.14	5.9	131	1.12e-23	1.27e-22	23
X	17800049	17861337	61289	-	ENSG00000131831	RAI2	protein_coding	chromosome	retinoic acid induced 2 [Source:HGNC Symbol;Acc:HGNC:9835]	ENSG00000131831.18	RAI2	10742	-2.51	3.89	131	1.12e-23	1.27e-22	22.9
19	51367098	51369003	1906	-	ENSG00000160318	CLDND2	protein_coding	chromosome	claudin domain containing 2 [Source:HGNC Symbol;Acc:HGNC:28511]	ENSG00000160318.6	CLDND2	125875	-2.7	0.275	131	1.13e-23	1.28e-22	22.9
1	44819844	44843253	23410	-	ENSG00000117425	PTCH2	protein_coding	chromosome	patched 2 [Source:HGNC Symbol;Acc:HGNC:9586]	ENSG00000117425.14	PTCH2	8643	3.6	4.46	131	1.16e-23	1.31e-22	22.9
4	56393362	56435615	42254	-	ENSG00000128059	PPAT	protein_coding	chromosome	phosphoribosyl pyrophosphate amidotransferase [Source:HGNC Symbol;Acc:HGNC:9238]	ENSG00000128059.8	PPAT	5471	1.48	4.71	131	1.16e-23	1.31e-22	22.9
11	62665309	62668496	3188	+	ENSG00000214756	CSKMT	protein_coding	chromosome	citrate synthase lysine methyltransferase [Source:HGNC Symbol;Acc:HGNC:33113]	ENSG00000214756.8	CSKMT	751071	2.74	3.02	131	1.18e-23	1.32e-22	22.9
18	46104378	46128333	23956	+	ENSG00000152240	HAUS1	protein_coding	chromosome	HAUS augmin like complex subunit 1 [Source:HGNC Symbol;Acc:HGNC:25174]	ENSG00000152240.13	HAUS1	115106	1.54	4.46	131	1.17e-23	1.32e-22	22.9
X	30653359	30731456	78098	+	ENSG00000198814	GK	protein_coding	chromosome	glycerol kinase [Source:HGNC Symbol;Acc:HGNC:4289]	ENSG00000198814.12	GK	2710	1.75	3.98	131	1.19e-23	1.34e-22	22.9
12	10158301	10172138	13838	-	ENSG00000173391	OLR1	protein_coding	chromosome	oxidized low density lipoprotein receptor 1 [Source:HGNC Symbol;Acc:HGNC:8133]	ENSG00000173391.9	OLR1	4973	2.57	3.65	131	1.21e-23	1.36e-22	22.9
10	125823546	125853695	30150	+	ENSG00000107949	BCCIP	protein_coding	chromosome	BRCA2 and CDKN1A interacting protein [Source:HGNC Symbol;Acc:HGNC:978]	ENSG00000107949.17	BCCIP	56647	1.39	6.27	131	1.25e-23	1.4e-22	22.9
11	75260122	75351705	91584	-	ENSG00000137486	ARRB1	protein_coding	chromosome	arrestin beta 1 [Source:HGNC Symbol;Acc:HGNC:711]	ENSG00000137486.17	ARRB1	408	-1.4	6.11	131	1.27e-23	1.42e-22	22.9
1	247189851	247210856	21006	-	ENSG00000227671	AL390728.4	transcribed_unprocessed_pseudogene	chromosome	zinc finger protein pseudogene	ENSG00000227671.4	AL390728.4	NA	1.54	4.82	131	1.28e-23	1.44e-22	22.9
CHR_HSCHR6_MHC_SSTO_CTG1	32033807	32060653	26847	-	ENSG00000236236	TNXB	protein_coding	chromosome	tenascin XB [Source:HGNC Symbol;Acc:HGNC:11976]	ENSG00000236236.9	TNXB	7148	-5.57	5.02	131	1.3e-23	1.45e-22	22.9
3	169772831	169789716	16886	+	ENSG00000085274	MYNN	protein_coding	chromosome	myoneurin [Source:HGNC Symbol;Acc:HGNC:14955]	ENSG00000085274.15	MYNN	55892	1.47	5.39	131	1.34e-23	1.5e-22	22.9
7	30027404	30130483	103080	+	ENSG00000106086	PLEKHA8	protein_coding	chromosome	pleckstrin homology domain containing A8 [Source:HGNC Symbol;Acc:HGNC:30037]	ENSG00000106086.20	PLEKHA8	84725	1.33	4.56	131	1.34e-23	1.5e-22	22.9
6	44158811	44184401	25591	+	ENSG00000137225	CAPN11	protein_coding	chromosome	calpain 11 [Source:HGNC Symbol;Acc:HGNC:1478]	ENSG00000137225.13	CAPN11	11131	-3.07	2.19	131	1.34e-23	1.5e-22	22.9
4	6693878	6697170	3293	+	ENSG00000163993	S100P	protein_coding	chromosome	S100 calcium binding protein P [Source:HGNC Symbol;Acc:HGNC:10504]	ENSG00000163993.7	S100P	6286	5.28	3.82	131	1.36e-23	1.52e-22	22.9
11	20387558	20509338	121781	+	ENSG00000185238	PRMT3	protein_coding	chromosome	protein arginine methyltransferase 3 [Source:HGNC Symbol;Acc:HGNC:30163]	ENSG00000185238.13	PRMT3	10196	1.24	4.44	131	1.37e-23	1.52e-22	22.9
4	99276369	99291003	14635	-	ENSG00000187758	ADH1A	protein_coding	chromosome	alcohol dehydrogenase 1A (class I), alpha polypeptide [Source:HGNC Symbol;Acc:HGNC:249]	ENSG00000187758.8	ADH1A	124	-4.65	2.12	131	1.36e-23	1.52e-22	22.9
X	14873421	14922327	48907	+	ENSG00000130150	MOSPD2	protein_coding	chromosome	motile sperm domain containing 2 [Source:HGNC Symbol;Acc:HGNC:28381]	ENSG00000130150.12	MOSPD2	158747	1.13	4.41	131	1.37e-23	1.53e-22	22.9
12	10069554	10111627	42074	-	ENSG00000150048	CLEC1A	protein_coding	chromosome	C-type lectin domain family 1 member A [Source:HGNC Symbol;Acc:HGNC:24355]	ENSG00000150048.10	CLEC1A	51267	-1.72	2.34	131	1.39e-23	1.55e-22	22.9
16	81100875	81220370	119496	-	ENSG00000166473	PKD1L2	polymorphic_pseudogene	chromosome	polycystin 1 like 2 (gene/pseudogene) [Source:HGNC Symbol;Acc:HGNC:21715]	ENSG00000166473.17	PKD1L2	114780	-2.87	3.55	131	1.41e-23	1.57e-22	22.9
6	27892757	27893149	393	-	ENSG00000278677	HIST1H2AM	protein_coding	chromosome	histone cluster 1 H2A family member m [Source:HGNC Symbol;Acc:HGNC:4735]	ENSG00000278677.1	HIST1H2AM	8336	5.22	3.4	131	1.43e-23	1.6e-22	22.8
7	37683843	37951936	268094	+	ENSG00000086289	EPDR1	protein_coding	chromosome	ependymin related 1 [Source:HGNC Symbol;Acc:HGNC:17572]	ENSG00000086289.12	EPDR1	54749	-2.27	4.48	131	1.43e-23	1.6e-22	22.8
1	150067279	150145329	78051	+	ENSG00000136631	VPS45	protein_coding	chromosome	vacuolar protein sorting 45 homolog [Source:HGNC Symbol;Acc:HGNC:14579]	ENSG00000136631.15	VPS45	11311	1.04	5.72	130	1.45e-23	1.61e-22	22.8
1	169792529	169794963	2435	-	ENSG00000171806	METTL18	protein_coding	chromosome	methyltransferase like 18 [Source:HGNC Symbol;Acc:HGNC:28793]	ENSG00000171806.12	METTL18	92342	1.58	3.63	130	1.46e-23	1.62e-22	22.8
3	122564338	122575203	10866	+	ENSG00000163840	DTX3L	protein_coding	chromosome	deltex E3 ubiquitin ligase 3L [Source:HGNC Symbol;Acc:HGNC:30323]	ENSG00000163840.10	DTX3L	151636	1.74	6.53	130	1.48e-23	1.65e-22	22.8
11	93661682	93730358	68677	+	ENSG00000166004	CEP295	protein_coding	chromosome	centrosomal protein 295 [Source:HGNC Symbol;Acc:HGNC:29366]	ENSG00000166004.15	CEP295	85459	1.83	5.56	130	1.5e-23	1.66e-22	22.8
3	196347662	196432430	84769	-	ENSG00000163960	UBXN7	protein_coding	chromosome	UBX domain protein 7 [Source:HGNC Symbol;Acc:HGNC:29119]	ENSG00000163960.12	UBXN7	26043	2.11	6.4	130	1.54e-23	1.71e-22	22.8
6	100508194	100881372	373179	-	ENSG00000112249	ASCC3	protein_coding	chromosome	activating signal cointegrator 1 complex subunit 3 [Source:HGNC Symbol;Acc:HGNC:18697]	ENSG00000112249.14	ASCC3	10973	1.59	6.58	130	1.55e-23	1.71e-22	22.8
13	32586452	32778019	191568	+	ENSG00000083642	PDS5B	protein_coding	chromosome	PDS5 cohesin associated factor B [Source:HGNC Symbol;Acc:HGNC:20418]	ENSG00000083642.19	PDS5B	23047	1.82	6.37	130	1.56e-23	1.73e-22	22.8
X	49922596	50099235	176640	+	ENSG00000171365	CLCN5	protein_coding	chromosome	chloride voltage-gated channel 5 [Source:HGNC Symbol;Acc:HGNC:2023]	ENSG00000171365.17	CLCN5	1184	1.45	3.96	130	1.58e-23	1.75e-22	22.8
2	240713761	240821036	107276	-	ENSG00000130294	KIF1A	protein_coding	chromosome	kinesin family member 1A [Source:HGNC Symbol;Acc:HGNC:888]	ENSG00000130294.16	KIF1A	547	4.86	4.22	130	1.65e-23	1.82e-22	22.8
12	21468910	21501669	32760	-	ENSG00000004700	RECQL	protein_coding	chromosome	RecQ like helicase [Source:HGNC Symbol;Acc:HGNC:9948]	ENSG00000004700.16	RECQL	5965	1.75	6.13	130	1.64e-23	1.82e-22	22.8
4	15703065	15738313	35249	+	ENSG00000109743	BST1	protein_coding	chromosome	bone marrow stromal cell antigen 1 [Source:HGNC Symbol;Acc:HGNC:1118]	ENSG00000109743.11	BST1	683	-1.6	3.24	130	1.68e-23	1.86e-22	22.8
X	70444835	70505490	60656	+	ENSG00000082458	DLG3	protein_coding	chromosome	discs large MAGUK scaffold protein 3 [Source:HGNC Symbol;Acc:HGNC:2902]	ENSG00000082458.12	DLG3	1741	1.86	5.51	130	1.71e-23	1.89e-22	22.8
2	10570754	10689987	119234	-	ENSG00000115761	NOL10	protein_coding	chromosome	nucleolar protein 10 [Source:HGNC Symbol;Acc:HGNC:25862]	ENSG00000115761.16	NOL10	79954	1.02	5.24	130	1.71e-23	1.89e-22	22.8
1	150646230	150697154	50925	-	ENSG00000143457	GOLPH3L	protein_coding	chromosome	golgi phosphoprotein 3 like [Source:HGNC Symbol;Acc:HGNC:24882]	ENSG00000143457.11	GOLPH3L	55204	1.42	5.46	130	1.73e-23	1.91e-22	22.8
7	50444128	50542535	98408	-	ENSG00000132436	FIGNL1	protein_coding	chromosome	fidgetin like 1 [Source:HGNC Symbol;Acc:HGNC:13286]	ENSG00000132436.11	FIGNL1	63979	1.41	4.44	130	1.73e-23	1.91e-22	22.8
2	161308425	161411717	103293	+	ENSG00000115233	PSMD14	protein_coding	chromosome	proteasome 26S subunit, non-ATPase 14 [Source:HGNC Symbol;Acc:HGNC:16889]	ENSG00000115233.12	PSMD14	10213	1.21	6.16	130	1.73e-23	1.91e-22	22.8
9	128947699	129007096	59398	+	ENSG00000095319	NUP188	protein_coding	chromosome	nucleoporin 188 [Source:HGNC Symbol;Acc:HGNC:17859]	ENSG00000095319.14	NUP188	23511	1.18	5.56	130	1.77e-23	1.95e-22	22.8
14	35044907	35113130	68224	+	ENSG00000151327	FAM177A1	protein_coding	chromosome	family with sequence similarity 177 member A1 [Source:HGNC Symbol;Acc:HGNC:19829]	ENSG00000151327.12	FAM177A1	283635	1.04	5.87	130	1.78e-23	1.96e-22	22.7
6	39899578	39934551	34974	-	ENSG00000124615	MOCS1	protein_coding	chromosome	molybdenum cofactor synthesis 1 [Source:HGNC Symbol;Acc:HGNC:7190]	ENSG00000124615.20	MOCS1	4337	-2.59	5.01	130	1.79e-23	1.97e-22	22.7
11	7485388	7511377	25990	+	ENSG00000183801	OLFML1	protein_coding	chromosome	olfactomedin like 1 [Source:HGNC Symbol;Acc:HGNC:24473]	ENSG00000183801.8	OLFML1	283298	-1.74	4.11	130	1.8e-23	1.98e-22	22.7
16	56961923	56983845	21923	+	ENSG00000087237	CETP	protein_coding	chromosome	cholesteryl ester transfer protein [Source:HGNC Symbol;Acc:HGNC:1869]	ENSG00000087237.12	CETP	1071	-3.12	2.15	130	1.84e-23	2.02e-22	22.7
3	72929044	72929593	550	+	ENSG00000242960	FTH1P23	processed_pseudogene	chromosome	ferritin heavy chain 1 pseudogene 23 [Source:HGNC Symbol;Acc:HGNC:37641]	ENSG00000242960.1	FTH1P23	NA	4.59	2.24	130	1.89e-23	2.07e-22	22.7
1	174159410	174995308	835899	+	ENSG00000152061	RABGAP1L	protein_coding	chromosome	RAB GTPase activating protein 1 like [Source:HGNC Symbol;Acc:HGNC:24663]	ENSG00000152061.23	RABGAP1L	9910	1.5	6.3	130	1.89e-23	2.07e-22	22.7
6	32194843	32224067	29225	-	ENSG00000204301	NOTCH4	protein_coding	chromosome	notch receptor 4 [Source:HGNC Symbol;Acc:HGNC:7884]	ENSG00000204301.6	NOTCH4	4855	-2.18	3.62	130	1.94e-23	2.12e-22	22.7
21	41361999	41409393	47395	+	ENSG00000183486	MX2	protein_coding	chromosome	MX dynamin like GTPase 2 [Source:HGNC Symbol;Acc:HGNC:7533]	ENSG00000183486.13	MX2	4600	1.85	5.26	129	1.98e-23	2.17e-22	22.7
8	80485619	80526265	40647	+	ENSG00000205189	ZBTB10	protein_coding	chromosome	zinc finger and BTB domain containing 10 [Source:HGNC Symbol;Acc:HGNC:30953]	ENSG00000205189.12	ZBTB10	65986	1.91	5.89	129	1.99e-23	2.18e-22	22.7
7	151375909	151410727	34819	-	ENSG00000187260	WDR86	protein_coding	chromosome	WD repeat domain 86 [Source:HGNC Symbol;Acc:HGNC:28020]	ENSG00000187260.15	WDR86	349136	-2.39	3.15	129	1.99e-23	2.18e-22	22.7
6	2948159	2972165	24007	-	ENSG00000124570	SERPINB6	protein_coding	chromosome	serpin family B member 6 [Source:HGNC Symbol;Acc:HGNC:8950]	ENSG00000124570.20	SERPINB6	5269	-1.3	6.57	129	2.01e-23	2.2e-22	22.7
1	121167646	121185539	17894	-	ENSG00000188610	FAM72B	protein_coding	chromosome	family with sequence similarity 72 member B [Source:HGNC Symbol;Acc:HGNC:24805]	ENSG00000188610.12	FAM72B	653820	3.03	2.07	129	2.09e-23	2.28e-22	22.7
2	200510008	200584096	74089	+	ENSG00000163535	SGO2	protein_coding	chromosome	shugoshin 2 [Source:HGNC Symbol;Acc:HGNC:30812]	ENSG00000163535.18	SGO2	151246	1.83	5.14	129	2.11e-23	2.31e-22	22.7
10	90912096	90921276	9181	-	ENSG00000148677	ANKRD1	protein_coding	chromosome	ankyrin repeat domain 1 [Source:HGNC Symbol;Acc:HGNC:15819]	ENSG00000148677.6	ANKRD1	27063	5.35	2.31	129	2.14e-23	2.33e-22	22.7
20	44966479	45080021	113543	+	ENSG00000101109	STK4	protein_coding	chromosome	serine/threonine kinase 4 [Source:HGNC Symbol;Acc:HGNC:11408]	ENSG00000101109.12	STK4	6789	1.57	6.04	129	2.18e-23	2.38e-22	22.7
4	152618628	152680012	61385	-	ENSG00000170006	TMEM154	protein_coding	chromosome	transmembrane protein 154 [Source:HGNC Symbol;Acc:HGNC:26489]	ENSG00000170006.12	TMEM154	201799	2.31	3.81	129	2.27e-23	2.47e-22	22.6
1	38885807	38941830	56024	-	ENSG00000158315	RHBDL2	protein_coding	chromosome	rhomboid like 2 [Source:HGNC Symbol;Acc:HGNC:16083]	ENSG00000158315.11	RHBDL2	54933	1.98	2.92	129	2.27e-23	2.47e-22	22.6
3	46877721	46903799	26079	+	ENSG00000160801	PTH1R	protein_coding	chromosome	parathyroid hormone 1 receptor [Source:HGNC Symbol;Acc:HGNC:9608]	ENSG00000160801.14	PTH1R	5745	-2.71	2.63	129	2.28e-23	2.48e-22	22.6
6	75601509	75718281	116773	+	ENSG00000112701	SENP6	protein_coding	chromosome	SUMO specific peptidase 6 [Source:HGNC Symbol;Acc:HGNC:20944]	ENSG00000112701.18	SENP6	26054	1.31	7.04	129	2.29e-23	2.49e-22	22.6
10	70404145	70428618	24474	+	ENSG00000148730	EIF4EBP2	protein_coding	chromosome	eukaryotic translation initiation factor 4E binding protein 2 [Source:HGNC Symbol;Acc:HGNC:3289]	ENSG00000148730.7	EIF4EBP2	1979	-1.51	7.64	129	2.32e-23	2.53e-22	22.6
8	11769639	11787345	17707	+	ENSG00000154328	NEIL2	protein_coding	chromosome	nei like DNA glycosylase 2 [Source:HGNC Symbol;Acc:HGNC:18956]	ENSG00000154328.16	NEIL2	252969	-1.55	4.13	129	2.32e-23	2.53e-22	22.6
X	48831096	48835610	4515	-	ENSG00000102109	PCSK1N	protein_coding	chromosome	proprotein convertase subtilisin/kexin type 1 inhibitor [Source:HGNC Symbol;Acc:HGNC:17301]	ENSG00000102109.9	PCSK1N	27344	4.97	3.26	129	2.36e-23	2.56e-22	22.6
1	225777813	225790468	12656	+	ENSG00000143742	SRP9	protein_coding	chromosome	signal recognition particle 9 [Source:HGNC Symbol;Acc:HGNC:11304]	ENSG00000143742.13	SRP9	6726	1.3	8.05	129	2.41e-23	2.61e-22	22.6
10	68956170	68985068	28899	+	ENSG00000165732	DDX21	protein_coding	chromosome	DExD-box helicase 21 [Source:HGNC Symbol;Acc:HGNC:2744]	ENSG00000165732.13	DDX21	9188	1.23	7.25	129	2.41e-23	2.61e-22	22.6
7	2512529	2529177	16649	+	ENSG00000106003	LFNG	protein_coding	chromosome	LFNG O-fucosylpeptide 3-beta-N-acetylglucosaminyltransferase [Source:HGNC Symbol;Acc:HGNC:6560]	ENSG00000106003.13	LFNG	3955	-2.16	4.64	129	2.55e-23	2.76e-22	22.6
5	138868921	138875368	6448	-	ENSG00000146006	LRRTM2	protein_coding	chromosome	leucine rich repeat transmembrane neuronal 2 [Source:HGNC Symbol;Acc:HGNC:19409]	ENSG00000146006.8	LRRTM2	26045	-2.58	1.46	129	2.55e-23	2.76e-22	22.6
1	220148293	220272453	124161	-	ENSG00000118873	RAB3GAP2	protein_coding	chromosome	RAB3 GTPase activating non-catalytic protein subunit 2 [Source:HGNC Symbol;Acc:HGNC:17168]	ENSG00000118873.16	RAB3GAP2	25782	1.12	6.2	129	2.62e-23	2.84e-22	22.6
1	151770107	151791416	21310	-	ENSG00000182134	TDRKH	protein_coding	chromosome	tudor and KH domain containing [Source:HGNC Symbol;Acc:HGNC:11713]	ENSG00000182134.16	TDRKH	11022	1.58	4.18	129	2.64e-23	2.86e-22	22.6
19	21082159	21125270	43112	+	ENSG00000160352	ZNF714	protein_coding	chromosome	zinc finger protein 714 [Source:HGNC Symbol;Acc:HGNC:27124]	ENSG00000160352.16	ZNF714	148206	1.72	4.53	128	2.7e-23	2.91e-22	22.6
13	21372573	21459370	86798	-	ENSG00000180776	ZDHHC20	protein_coding	chromosome	zinc finger DHHC-type containing 20 [Source:HGNC Symbol;Acc:HGNC:20749]	ENSG00000180776.15	ZDHHC20	253832	2.16	6.49	128	2.7e-23	2.92e-22	22.6
7	35800932	35907105	106174	+	ENSG00000122545	SEPTIN7	protein_coding	chromosome	septin 7 [Source:HGNC Symbol;Acc:HGNC:1717]	ENSG00000122545.20	SEPTIN7	989	1.7	8.35	128	2.71e-23	2.93e-22	22.6
5	34929559	34958964	29406	+	ENSG00000168724	DNAJC21	protein_coding	chromosome	DnaJ heat shock protein family (Hsp40) member C21 [Source:HGNC Symbol;Acc:HGNC:27030]	ENSG00000168724.17	DNAJC21	134218	1.43	6.31	128	2.73e-23	2.95e-22	22.6
12	12660890	12696207	35318	-	ENSG00000183150	GPR19	protein_coding	chromosome	G protein-coupled receptor 19 [Source:HGNC Symbol;Acc:HGNC:4473]	ENSG00000183150.8	GPR19	2842	2.88	0.558	128	2.81e-23	3.03e-22	22.6
14	89954939	90044764	89826	+	ENSG00000042088	TDP1	protein_coding	chromosome	tyrosyl-DNA phosphodiesterase 1 [Source:HGNC Symbol;Acc:HGNC:18884]	ENSG00000042088.14	TDP1	55775	1.03	4.15	128	2.85e-23	3.07e-22	22.5
7	151341699	151378449	36751	+	ENSG00000013374	NUB1	protein_coding	chromosome	negative regulator of ubiquitin like proteins 1 [Source:HGNC Symbol;Acc:HGNC:17623]	ENSG00000013374.16	NUB1	51667	1.53	6.43	128	2.94e-23	3.16e-22	22.5
14	74285269	74303055	17787	-	ENSG00000119688	ABCD4	protein_coding	chromosome	ATP binding cassette subfamily D member 4 [Source:HGNC Symbol;Acc:HGNC:68]	ENSG00000119688.21	ABCD4	5826	-0.998	4.95	128	2.95e-23	3.18e-22	22.5
12	48903503	48957365	53863	-	ENSG00000272822	AC073610.2	protein_coding	chromosome	novel protein	ENSG00000272822.2	AC073610.2	NA	4.12	1.86	128	2.98e-23	3.21e-22	22.5
1	165662216	165698863	36648	-	ENSG00000143149	ALDH9A1	protein_coding	chromosome	aldehyde dehydrogenase 9 family member A1 [Source:HGNC Symbol;Acc:HGNC:412]	ENSG00000143149.12	ALDH9A1	223	-1.3	7.26	128	3.19e-23	3.43e-22	22.5
2	61888724	62147247	258524	+	ENSG00000173163	COMMD1	protein_coding	chromosome	copper metabolism domain containing 1 [Source:HGNC Symbol;Acc:HGNC:23024]	ENSG00000173163.10	COMMD1	150684	-0.849	4.8	128	3.2e-23	3.44e-22	22.5
12	45919131	45992120	72990	-	ENSG00000139218	SCAF11	protein_coding	chromosome	SR-related CTD associated factor 11 [Source:HGNC Symbol;Acc:HGNC:10784]	ENSG00000139218.18	SCAF11	9169	1.37	7.67	128	3.29e-23	3.53e-22	22.5
10	102642310	102660680	18371	+	ENSG00000171206	TRIM8	protein_coding	chromosome	tripartite motif containing 8 [Source:HGNC Symbol;Acc:HGNC:15579]	ENSG00000171206.14	TRIM8	81603	-1.7	6.5	128	3.29e-23	3.53e-22	22.5
20	3667965	3682246	14282	-	ENSG00000149451	ADAM33	protein_coding	chromosome	ADAM metallopeptidase domain 33 [Source:HGNC Symbol;Acc:HGNC:15478]	ENSG00000149451.17	ADAM33	80332	-3.12	4.33	128	3.3e-23	3.53e-22	22.5
11	96352769	96389956	37188	-	ENSG00000149231	CCDC82	protein_coding	chromosome	coiled-coil domain containing 82 [Source:HGNC Symbol;Acc:HGNC:26282]	ENSG00000149231.14	CCDC82	79780	2.51	6.08	128	3.3e-23	3.54e-22	22.5
17	15229777	15265326	35550	-	ENSG00000109099	PMP22	protein_coding	chromosome	peripheral myelin protein 22 [Source:HGNC Symbol;Acc:HGNC:9118]	ENSG00000109099.15	PMP22	5376	-1.63	6.93	128	3.34e-23	3.58e-22	22.5
3	15667236	15859771	192536	-	ENSG00000206560	ANKRD28	protein_coding	chromosome	ankyrin repeat domain 28 [Source:HGNC Symbol;Acc:HGNC:29024]	ENSG00000206560.11	ANKRD28	23243	1.39	6.11	128	3.36e-23	3.6e-22	22.5
3	27372721	27484420	111700	-	ENSG00000033867	SLC4A7	protein_coding	chromosome	solute carrier family 4 member 7 [Source:HGNC Symbol;Acc:HGNC:11033]	ENSG00000033867.16	SLC4A7	9497	1.92	6.17	128	3.56e-23	3.81e-22	22.4
9	63299453	63385117	85665	-	ENSG00000237238	BMS1P10	transcribed_unprocessed_pseudogene	chromosome	BMS1 pseudogene 10 [Source:HGNC Symbol;Acc:HGNC:49154]	ENSG00000237238.3	BMS1P10	NA	-2.92	3.27	128	3.6e-23	3.85e-22	22.4
6	27837760	27865798	28039	+	ENSG00000233822	HIST1H2BN	protein_coding	chromosome	histone cluster 1 H2B family member n [Source:HGNC Symbol;Acc:HGNC:4749]	ENSG00000233822.4	HIST1H2BN	8341	3.04	3.27	128	3.62e-23	3.87e-22	22.4
13	43879284	43893932	14649	+	ENSG00000179630	LACC1	protein_coding	chromosome	laccase domain containing 1 [Source:HGNC Symbol;Acc:HGNC:26789]	ENSG00000179630.11	LACC1	144811	1.73	4.64	127	3.66e-23	3.91e-22	22.4
7	135148072	135166215	18144	+	ENSG00000146859	TMEM140	protein_coding	chromosome	transmembrane protein 140 [Source:HGNC Symbol;Acc:HGNC:21870]	ENSG00000146859.6	TMEM140	55281	-2.13	4.81	127	3.66e-23	3.91e-22	22.4
14	34981957	35029567	47611	+	ENSG00000100883	SRP54	protein_coding	chromosome	signal recognition particle 54 [Source:HGNC Symbol;Acc:HGNC:11301]	ENSG00000100883.12	SRP54	6729	0.863	5.81	127	3.72e-23	3.96e-22	22.4
X	7147237	7804358	657122	+	ENSG00000101846	STS	protein_coding	chromosome	steroid sulfatase [Source:HGNC Symbol;Acc:HGNC:11425]	ENSG00000101846.7	STS	412	-1.54	5.55	127	3.73e-23	3.98e-22	22.4
11	124622836	124635926	13091	+	ENSG00000154144	TBRG1	protein_coding	chromosome	transforming growth factor beta regulator 1 [Source:HGNC Symbol;Acc:HGNC:29551]	ENSG00000154144.13	TBRG1	84897	-1.26	5.13	127	3.77e-23	4.01e-22	22.4
10	17644151	17716824	72674	+	ENSG00000136738	STAM	protein_coding	chromosome	signal transducing adaptor molecule [Source:HGNC Symbol;Acc:HGNC:11357]	ENSG00000136738.15	STAM	8027	1.33	4.94	127	4.03e-23	4.29e-22	22.4
X	16719612	16765340	45729	+	ENSG00000169895	SYAP1	protein_coding	chromosome	synapse associated protein 1 [Source:HGNC Symbol;Acc:HGNC:16273]	ENSG00000169895.6	SYAP1	94056	1.68	6.72	127	4.05e-23	4.31e-22	22.4
8	144973589	145002895	29307	-	ENSG00000196922	ZNF252P	transcribed_unprocessed_pseudogene	chromosome	zinc finger protein 252, pseudogene [Source:HGNC Symbol;Acc:HGNC:13046]	ENSG00000196922.10	ZNF252P	NA	1.12	5.38	127	4.09e-23	4.35e-22	22.4
12	105107324	105169134	61811	+	ENSG00000136051	WASHC4	protein_coding	chromosome	WASH complex subunit 4 [Source:HGNC Symbol;Acc:HGNC:29174]	ENSG00000136051.14	WASHC4	23325	1.63	6.64	127	4.11e-23	4.36e-22	22.4
1	46246461	46278480	32020	+	ENSG00000085999	RAD54L	protein_coding	chromosome	RAD54 like [Source:HGNC Symbol;Acc:HGNC:9826]	ENSG00000085999.13	RAD54L	8438	2.84	2.64	127	4.27e-23	4.54e-22	22.4
17	8310241	8322514	12274	+	ENSG00000198844	ARHGEF15	protein_coding	chromosome	Rho guanine nucleotide exchange factor 15 [Source:HGNC Symbol;Acc:HGNC:15590]	ENSG00000198844.12	ARHGEF15	22899	-2.63	4.37	127	4.3e-23	4.56e-22	22.4
9	21967753	21995301	27549	-	ENSG00000147889	CDKN2A	protein_coding	chromosome	cyclin dependent kinase inhibitor 2A [Source:HGNC Symbol;Acc:HGNC:1787]	ENSG00000147889.17	CDKN2A	1029	3.23	5.01	127	4.33e-23	4.59e-22	22.4
14	63597039	63641861	44823	-	ENSG00000140006	WDR89	protein_coding	chromosome	WD repeat domain 89 [Source:HGNC Symbol;Acc:HGNC:20489]	ENSG00000140006.11	WDR89	112840	1.42	4.2	127	4.33e-23	4.59e-22	22.4
X	53936676	54048958	112283	-	ENSG00000172943	PHF8	protein_coding	chromosome	PHD finger protein 8 [Source:HGNC Symbol;Acc:HGNC:20672]	ENSG00000172943.19	PHF8	23133	1.38	5.1	127	4.34e-23	4.59e-22	22.4
12	389273	442642	53370	+	ENSG00000120647	CCDC77	protein_coding	chromosome	coiled-coil domain containing 77 [Source:HGNC Symbol;Acc:HGNC:28203]	ENSG00000120647.10	CCDC77	84318	1.67	4.22	127	4.42e-23	4.68e-22	22.4
9	85941146	86025462	84317	+	ENSG00000135040	NAA35	protein_coding	chromosome	N(alpha)-acetyltransferase 35, NatC auxiliary subunit [Source:HGNC Symbol;Acc:HGNC:24340]	ENSG00000135040.16	NAA35	60560	1.18	5.35	127	4.47e-23	4.72e-22	22.4
16	67028984	67101058	72075	+	ENSG00000067955	CBFB	protein_coding	chromosome	core-binding factor subunit beta [Source:HGNC Symbol;Acc:HGNC:1539]	ENSG00000067955.15	CBFB	865	1.09	5.55	127	4.47e-23	4.72e-22	22.4
6	26020490	26020900	411	+	ENSG00000275714	HIST1H3A	protein_coding	chromosome	histone cluster 1 H3 family member a [Source:HGNC Symbol;Acc:HGNC:4766]	ENSG00000275714.1	HIST1H3A	8350	5.14	1.29	127	4.54e-23	4.8e-22	22.3
5	83077498	83353787	276290	+	ENSG00000152422	XRCC4	protein_coding	chromosome	X-ray repair cross complementing 4 [Source:HGNC Symbol;Acc:HGNC:12831]	ENSG00000152422.15	XRCC4	7518	1.54	3.61	127	4.64e-23	4.9e-22	22.3
5	150357629	150400308	42680	+	ENSG00000070814	TCOF1	protein_coding	chromosome	treacle ribosome biogenesis factor 1 [Source:HGNC Symbol;Acc:HGNC:11654]	ENSG00000070814.20	TCOF1	6949	1.22	5.82	127	4.7e-23	4.96e-22	22.3
10	101610664	101695295	84632	-	ENSG00000107829	FBXW4	protein_coding	chromosome	F-box and WD repeat domain containing 4 [Source:HGNC Symbol;Acc:HGNC:10847]	ENSG00000107829.15	FBXW4	6468	-1.14	5.52	127	4.76e-23	5.02e-22	22.3
21	36699115	36749917	50803	+	ENSG00000159263	SIM2	protein_coding	chromosome	SIM bHLH transcription factor 2 [Source:HGNC Symbol;Acc:HGNC:10883]	ENSG00000159263.16	SIM2	6493	3.44	2.55	127	4.81e-23	5.07e-22	22.3
14	101761798	101927989	166192	+	ENSG00000078304	PPP2R5C	protein_coding	chromosome	protein phosphatase 2 regulatory subunit B'gamma [Source:HGNC Symbol;Acc:HGNC:9311]	ENSG00000078304.19	PPP2R5C	5527	1.35	6.94	127	4.82e-23	5.08e-22	22.3
X	77910739	78129295	218557	+	ENSG00000102144	PGK1	protein_coding	chromosome	phosphoglycerate kinase 1 [Source:HGNC Symbol;Acc:HGNC:8896]	ENSG00000102144.15	PGK1	5230	1.69	8.47	127	4.84e-23	5.1e-22	22.3
15	41309273	41332591	23319	-	ENSG00000104147	OIP5	protein_coding	chromosome	Opa interacting protein 5 [Source:HGNC Symbol;Acc:HGNC:20300]	ENSG00000104147.9	OIP5	11339	2.67	1.49	127	4.91e-23	5.16e-22	22.3
16	56638666	56640087	1422	+	ENSG00000205362	MT1A	protein_coding	chromosome	metallothionein 1A [Source:HGNC Symbol;Acc:HGNC:7393]	ENSG00000205362.11	MT1A	4489	-3.02	0.12	127	4.9e-23	5.16e-22	22.3
11	695428	705028	9601	+	ENSG00000177042	TMEM80	protein_coding	chromosome	transmembrane protein 80 [Source:HGNC Symbol;Acc:HGNC:27453]	ENSG00000177042.14	TMEM80	283232	-1.83	4.13	126	5.07e-23	5.33e-22	22.3
9	99821855	99866891	45037	+	ENSG00000119508	NR4A3	protein_coding	chromosome	nuclear receptor subfamily 4 group A member 3 [Source:HGNC Symbol;Acc:HGNC:7982]	ENSG00000119508.18	NR4A3	8013	2.3	2.47	126	5.2e-23	5.46e-22	22.3
5	140547662	140549576	1915	+	ENSG00000243056	EIF4EBP3	protein_coding	chromosome	eukaryotic translation initiation factor 4E binding protein 3 [Source:HGNC Symbol;Acc:HGNC:3290]	ENSG00000243056.2	EIF4EBP3	8637	-2.62	3.53	126	5.29e-23	5.56e-22	22.3
7	143244093	143270854	26762	+	ENSG00000197448	GSTK1	protein_coding	chromosome	glutathione S-transferase kappa 1 [Source:HGNC Symbol;Acc:HGNC:16906]	ENSG00000197448.14	GSTK1	373156	-1.13	6.92	126	5.35e-23	5.61e-22	22.3
9	34252381	34311371	58991	-	ENSG00000186638	KIF24	protein_coding	chromosome	kinesin family member 24 [Source:HGNC Symbol;Acc:HGNC:19916]	ENSG00000186638.16	KIF24	347240	1.95	2.7	126	5.4e-23	5.66e-22	22.3
8	120380761	120445402	64642	-	ENSG00000172172	MRPL13	protein_coding	chromosome	mitochondrial ribosomal protein L13 [Source:HGNC Symbol;Acc:HGNC:14278]	ENSG00000172172.8	MRPL13	28998	1.51	5.55	126	5.47e-23	5.73e-22	22.3
7	30496621	30504841	8221	-	ENSG00000006625	GGCT	protein_coding	chromosome	gamma-glutamylcyclotransferase [Source:HGNC Symbol;Acc:HGNC:21705]	ENSG00000006625.18	GGCT	79017	1.61	6.09	126	5.56e-23	5.83e-22	22.3
15	59132434	59372871	240438	-	ENSG00000157483	MYO1E	protein_coding	chromosome	myosin IE [Source:HGNC Symbol;Acc:HGNC:7599]	ENSG00000157483.9	MYO1E	4643	1.46	5.89	126	5.94e-23	6.21e-22	22.2
9	92844182	92878038	33857	-	ENSG00000127081	ZNF484	protein_coding	chromosome	zinc finger protein 484 [Source:HGNC Symbol;Acc:HGNC:23385]	ENSG00000127081.14	ZNF484	83744	2.02	3.97	126	5.96e-23	6.24e-22	22.2
15	51341655	51408005	66351	+	ENSG00000186417	GLDN	protein_coding	chromosome	gliomedin [Source:HGNC Symbol;Acc:HGNC:29514]	ENSG00000186417.14	GLDN	342035	-2.8	3.08	126	5.97e-23	6.24e-22	22.2
2	58159243	58241372	82130	-	ENSG00000115392	FANCL	protein_coding	chromosome	FA complementation group L [Source:HGNC Symbol;Acc:HGNC:20748]	ENSG00000115392.11	FANCL	55120	1.35	4.49	126	6.27e-23	6.55e-22	22.2
2	240868824	240880502	11679	+	ENSG00000172482	AGXT	protein_coding	chromosome	alanine--glyoxylate and serine--pyruvate aminotransferase [Source:HGNC Symbol;Acc:HGNC:341]	ENSG00000172482.5	AGXT	189	-2.56	0.569	126	6.3e-23	6.58e-22	22.2
4	122923078	123319433	396356	+	ENSG00000145375	SPATA5	protein_coding	chromosome	spermatogenesis associated 5 [Source:HGNC Symbol;Acc:HGNC:18119]	ENSG00000145375.8	SPATA5	166378	1.82	4.5	126	6.35e-23	6.62e-22	22.2
12	57128483	57213361	84879	+	ENSG00000123384	LRP1	protein_coding	chromosome	LDL receptor related protein 1 [Source:HGNC Symbol;Acc:HGNC:6692]	ENSG00000123384.14	LRP1	4035	-1.85	9.46	126	6.37e-23	6.64e-22	22.2
6	27873199	27873510	312	-	ENSG00000275126	HIST1H4L	protein_coding	chromosome	histone cluster 1 H4 family member l [Source:HGNC Symbol;Acc:HGNC:4791]	ENSG00000275126.1	HIST1H4L	8368	6.03	1.72	126	6.44e-23	6.71e-22	22.2
19	53333749	53356906	23158	+	ENSG00000213799	ZNF845	protein_coding	chromosome	zinc finger protein 845 [Source:HGNC Symbol;Acc:HGNC:25112]	ENSG00000213799.13	ZNF845	91664	1.66	4.55	126	6.6e-23	6.88e-22	22.2
18	35581117	35711834	130718	+	ENSG00000141429	GALNT1	protein_coding	chromosome	polypeptide N-acetylgalactosaminyltransferase 1 [Source:HGNC Symbol;Acc:HGNC:4123]	ENSG00000141429.13	GALNT1	2589	1.72	7.19	125	6.74e-23	7.01e-22	22.2
1	9922113	9943407	21295	-	ENSG00000162441	LZIC	protein_coding	chromosome	leucine zipper and CTNNBIP1 domain containing [Source:HGNC Symbol;Acc:HGNC:17497]	ENSG00000162441.12	LZIC	84328	1.51	5.62	125	6.77e-23	7.04e-22	22.2
17	60177327	60422470	245144	-	ENSG00000170832	USP32	protein_coding	chromosome	ubiquitin specific peptidase 32 [Source:HGNC Symbol;Acc:HGNC:19143]	ENSG00000170832.13	USP32	84669	1.35	5.82	125	6.79e-23	7.06e-22	22.2
12	96907223	96953777	46555	+	ENSG00000139350	NEDD1	protein_coding	chromosome	NEDD1 gamma-tubulin ring complex targeting factor [Source:HGNC Symbol;Acc:HGNC:7723]	ENSG00000139350.11	NEDD1	121441	1.13	4.89	125	6.95e-23	7.22e-22	22.2
10	103967140	104029233	62094	+	ENSG00000065613	SLK	protein_coding	chromosome	STE20 like kinase [Source:HGNC Symbol;Acc:HGNC:11088]	ENSG00000065613.15	SLK	9748	1.85	7.43	125	6.98e-23	7.25e-22	22.2
14	23953734	23969279	15546	+	ENSG00000157326	DHRS4	protein_coding	chromosome	dehydrogenase/reductase 4 [Source:HGNC Symbol;Acc:HGNC:16985]	ENSG00000157326.19	DHRS4	10901	-1.55	4.52	125	7.06e-23	7.32e-22	22.2
1	85649417	85708433	59017	-	ENSG00000117174	ZNHIT6	protein_coding	chromosome	zinc finger HIT-type containing 6 [Source:HGNC Symbol;Acc:HGNC:26089]	ENSG00000117174.11	ZNHIT6	54680	0.837	5.28	125	7.1e-23	7.37e-22	22.1
6	54846771	54945099	98329	+	ENSG00000168143	FAM83B	protein_coding	chromosome	family with sequence similarity 83 member B [Source:HGNC Symbol;Acc:HGNC:21357]	ENSG00000168143.9	FAM83B	222584	2.61	4.38	125	7.48e-23	7.75e-22	22.1
2	214725646	214809683	84038	-	ENSG00000138376	BARD1	protein_coding	chromosome	BRCA1 associated RING domain 1 [Source:HGNC Symbol;Acc:HGNC:952]	ENSG00000138376.11	BARD1	580	2.26	4.75	125	7.48e-23	7.75e-22	22.1
17	8288654	8290092	1439	+	ENSG00000108961	RANGRF	protein_coding	chromosome	RAN guanine nucleotide release factor [Source:HGNC Symbol;Acc:HGNC:17679]	ENSG00000108961.14	RANGRF	29098	-2.12	3.7	125	7.49e-23	7.75e-22	22.1
20	50888916	50931437	42522	-	ENSG00000101126	ADNP	protein_coding	chromosome	activity dependent neuroprotector homeobox [Source:HGNC Symbol;Acc:HGNC:15766]	ENSG00000101126.17	ADNP	23394	0.949	7.18	125	7.73e-23	7.99e-22	22.1
5	55625845	55773194	147350	-	ENSG00000177058	SLC38A9	protein_coding	chromosome	solute carrier family 38 member 9 [Source:HGNC Symbol;Acc:HGNC:26907]	ENSG00000177058.12	SLC38A9	153129	1.11	4.42	125	7.83e-23	8.09e-22	22.1
7	108554543	108569750	15208	-	ENSG00000177683	THAP5	protein_coding	chromosome	THAP domain containing 5 [Source:HGNC Symbol;Acc:HGNC:23188]	ENSG00000177683.14	THAP5	168451	1.38	5.29	125	7.98e-23	8.25e-22	22.1
17	42678889	42683917	5029	-	ENSG00000184451	CCR10	protein_coding	chromosome	C-C motif chemokine receptor 10 [Source:HGNC Symbol;Acc:HGNC:4474]	ENSG00000184451.5	CCR10	2826	-3.67	1.56	125	8.04e-23	8.31e-22	22.1
1	149813271	149813681	411	-	ENSG00000183598	HIST2H3D	protein_coding	chromosome	histone cluster 2 H3 family member d [Source:HGNC Symbol;Acc:HGNC:25311]	ENSG00000183598.3	HIST2H3D	653604	4.79	0.847	125	8.33e-23	8.59e-22	22.1
18	158383	214629	56247	+	ENSG00000101557	USP14	protein_coding	chromosome	ubiquitin specific peptidase 14 [Source:HGNC Symbol;Acc:HGNC:12612]	ENSG00000101557.15	USP14	9097	1.16	6.47	125	8.42e-23	8.68e-22	22.1
9	110365248	110579880	214633	-	ENSG00000165124	SVEP1	protein_coding	chromosome	sushi, von Willebrand factor type A, EGF and pentraxin domain containing 1 [Source:HGNC Symbol;Acc:HGNC:15985]	ENSG00000165124.18	SVEP1	79987	-2.51	6.78	125	8.52e-23	8.79e-22	22.1
20	54208087	54228052	19966	+	ENSG00000101132	PFDN4	protein_coding	chromosome	prefoldin subunit 4 [Source:HGNC Symbol;Acc:HGNC:8868]	ENSG00000101132.10	PFDN4	5203	2.16	5.62	125	8.57e-23	8.83e-22	22.1
19	29923644	30016612	92969	+	ENSG00000105176	URI1	protein_coding	chromosome	URI1 prefoldin like chaperone [Source:HGNC Symbol;Acc:HGNC:13236]	ENSG00000105176.18	URI1	8725	1.55	6.73	125	8.61e-23	8.87e-22	22.1
5	7851186	7906025	54840	+	ENSG00000124275	MTRR	protein_coding	chromosome	5-methyltetrahydrofolate-homocysteine methyltransferase reductase [Source:HGNC Symbol;Acc:HGNC:7473]	ENSG00000124275.15	MTRR	4552	1.47	5.13	125	8.68e-23	8.93e-22	22.1
1	169367970	169396540	28571	+	ENSG00000117475	BLZF1	protein_coding	chromosome	basic leucine zipper nuclear factor 1 [Source:HGNC Symbol;Acc:HGNC:1065]	ENSG00000117475.14	BLZF1	8548	1.46	5.48	125	8.71e-23	8.96e-22	22.1
12	68686951	68745809	58859	+	ENSG00000111581	NUP107	protein_coding	chromosome	nucleoporin 107 [Source:HGNC Symbol;Acc:HGNC:29914]	ENSG00000111581.10	NUP107	57122	1	5.94	125	8.84e-23	9.08e-22	22.1
21	34446688	34512210	65523	-	ENSG00000180509	KCNE1	protein_coding	chromosome	potassium voltage-gated channel subfamily E regulatory subunit 1 [Source:HGNC Symbol;Acc:HGNC:6240]	ENSG00000180509.12	KCNE1	3753	-2.26	1.58	125	8.89e-23	9.13e-22	22.1
19	57819721	57846238	26518	+	ENSG00000269343	ZNF587B	protein_coding	chromosome	zinc finger protein 587B [Source:HGNC Symbol;Acc:HGNC:37142]	ENSG00000269343.8	ZNF587B	100293516	1.53	4.39	125	9e-23	9.24e-22	22
18	12661833	12702777	40945	-	ENSG00000101624	CEP76	protein_coding	chromosome	centrosomal protein 76 [Source:HGNC Symbol;Acc:HGNC:25727]	ENSG00000101624.11	CEP76	79959	1.3	3.45	125	9.06e-23	9.3e-22	22
1	211326615	211374946	48332	+	ENSG00000082512	TRAF5	protein_coding	chromosome	TNF receptor associated factor 5 [Source:HGNC Symbol;Acc:HGNC:12035]	ENSG00000082512.15	TRAF5	7188	1.23	4.91	125	9.09e-23	9.32e-22	22
12	70515866	70637440	121575	-	ENSG00000127329	PTPRB	protein_coding	chromosome	protein tyrosine phosphatase receptor type B [Source:HGNC Symbol;Acc:HGNC:9665]	ENSG00000127329.15	PTPRB	5787	-1.79	5.58	125	9.13e-23	9.35e-22	22
12	26121991	26299290	177300	+	ENSG00000123096	SSPN	protein_coding	chromosome	sarcospan [Source:HGNC Symbol;Acc:HGNC:11322]	ENSG00000123096.11	SSPN	8082	-1.29	5.89	124	1.01e-22	1.04e-21	22
11	35431823	35530300	98478	-	ENSG00000149090	PAMR1	protein_coding	chromosome	peptidase domain containing associated with muscle regeneration 1 [Source:HGNC Symbol;Acc:HGNC:24554]	ENSG00000149090.11	PAMR1	25891	-2.87	4.27	124	1.03e-22	1.06e-21	22
CHR_HSCHR17_1_CTG2	1646145	1650077	3933	-	ENSG00000274145	RILP	protein_coding	chromosome	Rab interacting lysosomal protein [Source:HGNC Symbol;Acc:HGNC:30266]	ENSG00000274145.2	RILP	83547	-4.07	1.2	124	1.04e-22	1.07e-21	22
3	66133610	66388116	254507	+	ENSG00000144741	SLC25A26	protein_coding	chromosome	solute carrier family 25 member 26 [Source:HGNC Symbol;Acc:HGNC:20661]	ENSG00000144741.17	SLC25A26	115286	-1.46	4.06	124	1.06e-22	1.08e-21	22
12	123410683	123436717	26035	-	ENSG00000150977	RILPL2	protein_coding	chromosome	Rab interacting lysosomal protein like 2 [Source:HGNC Symbol;Acc:HGNC:28787]	ENSG00000150977.10	RILPL2	196383	-1.17	5.01	124	1.1e-22	1.12e-21	22
1	204516379	204558120	41742	+	ENSG00000198625	MDM4	protein_coding	chromosome	MDM4 regulator of p53 [Source:HGNC Symbol;Acc:HGNC:6974]	ENSG00000198625.13	MDM4	4194	2.25	6.54	124	1.1e-22	1.13e-21	22
19	52031378	52095738	64361	-	ENSG00000256087	ZNF432	protein_coding	chromosome	zinc finger protein 432 [Source:HGNC Symbol;Acc:HGNC:20810]	ENSG00000256087.7	ZNF432	9668	1.57	4.59	124	1.1e-22	1.13e-21	22
3	108822770	108855005	32236	+	ENSG00000163519	TRAT1	protein_coding	chromosome	T cell receptor associated transmembrane adaptor 1 [Source:HGNC Symbol;Acc:HGNC:30698]	ENSG00000163519.14	TRAT1	50852	3.53	2.05	124	1.11e-22	1.14e-21	22
9	127885321	127905408	20088	-	ENSG00000160408	ST6GALNAC6	protein_coding	chromosome	ST6 N-acetylgalactosaminide alpha-2,6-sialyltransferase 6 [Source:HGNC Symbol;Acc:HGNC:23364]	ENSG00000160408.14	ST6GALNAC6	30815	-1.65	6.05	124	1.12e-22	1.14e-21	21.9
16	67389809	67393518	3710	-	ENSG00000159713	TPPP3	protein_coding	chromosome	tubulin polymerization promoting protein family member 3 [Source:HGNC Symbol;Acc:HGNC:24162]	ENSG00000159713.11	TPPP3	51673	-2.4	4.33	124	1.12e-22	1.14e-21	22
9	92297358	92325636	28279	-	ENSG00000198000	NOL8	protein_coding	chromosome	nucleolar protein 8 [Source:HGNC Symbol;Acc:HGNC:23387]	ENSG00000198000.12	NOL8	55035	1.59	6.13	124	1.14e-22	1.16e-21	21.9
1	149782689	149812373	29685	-	ENSG00000203814	HIST2H2BF	protein_coding	chromosome	histone cluster 2 H2B family member f [Source:HGNC Symbol;Acc:HGNC:24700]	ENSG00000203814.6	HIST2H2BF	440689	4.22	4.54	124	1.15e-22	1.17e-21	21.9
3	101561868	101566446	4579	+	ENSG00000174173	TRMT10C	protein_coding	chromosome	tRNA methyltransferase 10C, mitochondrial RNase P subunit [Source:HGNC Symbol;Acc:HGNC:26022]	ENSG00000174173.7	TRMT10C	54931	1.18	5.18	124	1.16e-22	1.18e-21	21.9
7	107743949	107761667	17719	+	ENSG00000105879	CBLL1	protein_coding	chromosome	Cbl proto-oncogene like 1 [Source:HGNC Symbol;Acc:HGNC:21225]	ENSG00000105879.12	CBLL1	79872	1.14	5.13	124	1.16e-22	1.18e-21	21.9
6	106045423	106325791	280369	-	ENSG00000057663	ATG5	protein_coding	chromosome	autophagy related 5 [Source:HGNC Symbol;Acc:HGNC:589]	ENSG00000057663.16	ATG5	9474	1.01	5.64	124	1.16e-22	1.18e-21	21.9
1	7771296	7781432	10137	+	ENSG00000049245	VAMP3	protein_coding	chromosome	vesicle associated membrane protein 3 [Source:HGNC Symbol;Acc:HGNC:12644]	ENSG00000049245.13	VAMP3	9341	-1.04	6.56	124	1.17e-22	1.19e-21	21.9
3	123282296	123449758	167463	-	ENSG00000173175	ADCY5	protein_coding	chromosome	adenylate cyclase 5 [Source:HGNC Symbol;Acc:HGNC:236]	ENSG00000173175.14	ADCY5	111	-3.04	4.39	124	1.18e-22	1.19e-21	21.9
5	180847611	180861285	13675	-	ENSG00000196670	ZFP62	protein_coding	chromosome	ZFP62 zinc finger protein [Source:HGNC Symbol;Acc:HGNC:23241]	ENSG00000196670.13	ZFP62	643836	1.34	4.95	124	1.22e-22	1.23e-21	21.9
1	35268709	35422058	153350	+	ENSG00000146463	ZMYM4	protein_coding	chromosome	zinc finger MYM-type containing 4 [Source:HGNC Symbol;Acc:HGNC:13055]	ENSG00000146463.12	ZMYM4	9202	1.23	6.6	123	1.25e-22	1.27e-21	21.9
3	194640791	194672463	31673	-	ENSG00000041802	LSG1	protein_coding	chromosome	large 60S subunit nuclear export GTPase 1 [Source:HGNC Symbol;Acc:HGNC:25652]	ENSG00000041802.11	LSG1	55341	0.885	5.6	123	1.26e-22	1.27e-21	21.9
1	203026498	203078740	52243	+	ENSG00000143847	PPFIA4	protein_coding	chromosome	PTPRF interacting protein alpha 4 [Source:HGNC Symbol;Acc:HGNC:9248]	ENSG00000143847.15	PPFIA4	8497	3.31	2.84	123	1.3e-22	1.31e-21	21.9
3	142449007	142578733	129727	-	ENSG00000175054	ATR	protein_coding	chromosome	ATR serine/threonine kinase [Source:HGNC Symbol;Acc:HGNC:882]	ENSG00000175054.16	ATR	545	1.7	6.37	123	1.29e-22	1.31e-21	21.9
14	20684587	20700576	15990	+	ENSG00000259171	AL163636.2	protein_coding	chromosome	novel protein, ANG-RNASE4 readthrough	ENSG00000259171.1	AL163636.2	NA	-3.31	4.15	123	1.31e-22	1.33e-21	21.9
4	67558727	67607337	48611	+	ENSG00000035720	STAP1	protein_coding	chromosome	signal transducing adaptor family member 1 [Source:HGNC Symbol;Acc:HGNC:24133]	ENSG00000035720.8	STAP1	26228	3.31	1.37	123	1.35e-22	1.36e-21	21.9
12	68808177	68850686	42510	+	ENSG00000135679	MDM2	protein_coding	chromosome	MDM2 proto-oncogene [Source:HGNC Symbol;Acc:HGNC:6973]	ENSG00000135679.25	MDM2	4193	1.83	6.67	123	1.34e-22	1.36e-21	21.9
1	115641970	115698224	56255	+	ENSG00000173218	VANGL1	protein_coding	chromosome	VANGL planar cell polarity protein 1 [Source:HGNC Symbol;Acc:HGNC:15512]	ENSG00000173218.15	VANGL1	81839	1.78	4.8	123	1.36e-22	1.37e-21	21.9
19	52797408	52857600	60193	-	ENSG00000198538	ZNF28	protein_coding	chromosome	zinc finger protein 28 [Source:HGNC Symbol;Acc:HGNC:13073]	ENSG00000198538.11	ZNF28	7576	1.51	4.86	123	1.35e-22	1.37e-21	21.9
10	30309801	30374448	64648	-	ENSG00000107951	MTPAP	protein_coding	chromosome	mitochondrial poly(A) polymerase [Source:HGNC Symbol;Acc:HGNC:25532]	ENSG00000107951.14	MTPAP	55149	1.29	4.82	123	1.36e-22	1.37e-21	21.9
X	41085445	41236579	151135	+	ENSG00000124486	USP9X	protein_coding	chromosome	ubiquitin specific peptidase 9 X-linked [Source:HGNC Symbol;Acc:HGNC:12632]	ENSG00000124486.13	USP9X	8239	1.56	7.89	123	1.39e-22	1.4e-21	21.9
17	31317560	31321884	4325	-	ENSG00000126860	EVI2A	protein_coding	chromosome	ecotropic viral integration site 2A [Source:HGNC Symbol;Acc:HGNC:3499]	ENSG00000126860.11	EVI2A	2123	2.37	4.86	123	1.4e-22	1.41e-21	21.9
2	55634061	55693863	59803	-	ENSG00000138035	PNPT1	protein_coding	chromosome	polyribonucleotide nucleotidyltransferase 1 [Source:HGNC Symbol;Acc:HGNC:23166]	ENSG00000138035.15	PNPT1	87178	1.97	6.02	123	1.4e-22	1.41e-21	21.9
6	72621792	73198851	577060	+	ENSG00000185760	KCNQ5	protein_coding	chromosome	potassium voltage-gated channel subfamily Q member 5 [Source:HGNC Symbol;Acc:HGNC:6299]	ENSG00000185760.15	KCNQ5	56479	3.18	1.71	123	1.44e-22	1.45e-21	21.8
3	193593144	193697811	104668	+	ENSG00000198836	OPA1	protein_coding	chromosome	OPA1 mitochondrial dynamin like GTPase [Source:HGNC Symbol;Acc:HGNC:8140]	ENSG00000198836.10	OPA1	4976	1.39	6.82	123	1.46e-22	1.46e-21	21.8
9	136006537	136095289	88753	-	ENSG00000148411	NACC2	protein_coding	chromosome	NACC family member 2 [Source:HGNC Symbol;Acc:HGNC:23846]	ENSG00000148411.8	NACC2	138151	-1.7	4.96	123	1.45e-22	1.46e-21	21.8
20	34088309	34112243	23935	-	ENSG00000125977	EIF2S2	protein_coding	chromosome	eukaryotic translation initiation factor 2 subunit beta [Source:HGNC Symbol;Acc:HGNC:3266]	ENSG00000125977.7	EIF2S2	8894	1.01	7.14	123	1.47e-22	1.48e-21	21.8
10	26438341	26567803	129463	+	ENSG00000077420	APBB1IP	protein_coding	chromosome	amyloid beta precursor protein binding family B member 1 interacting protein [Source:HGNC Symbol;Acc:HGNC:17379]	ENSG00000077420.16	APBB1IP	54518	-1.62	5.2	123	1.47e-22	1.48e-21	21.8
16	27402174	27452042	49869	+	ENSG00000103522	IL21R	protein_coding	chromosome	interleukin 21 receptor [Source:HGNC Symbol;Acc:HGNC:6006]	ENSG00000103522.16	IL21R	50615	2.77	2.57	123	1.5e-22	1.5e-21	21.8
10	129467190	129770983	303794	+	ENSG00000170430	MGMT	protein_coding	chromosome	O-6-methylguanine-DNA methyltransferase [Source:HGNC Symbol;Acc:HGNC:7059]	ENSG00000170430.10	MGMT	4255	-1.57	4.73	123	1.51e-22	1.51e-21	21.8
1	43451003	43453989	2987	-	ENSG00000178922	HYI	protein_coding	chromosome	hydroxypyruvate isomerase (putative) [Source:HGNC Symbol;Acc:HGNC:26948]	ENSG00000178922.16	HYI	81888	-1.53	4.89	123	1.56e-22	1.56e-21	21.8
8	73780097	73878910	98814	-	ENSG00000104343	UBE2W	protein_coding	chromosome	ubiquitin conjugating enzyme E2 W [Source:HGNC Symbol;Acc:HGNC:25616]	ENSG00000104343.21	UBE2W	55284	1.29	5.68	123	1.58e-22	1.58e-21	21.8
9	23690104	23826337	136234	-	ENSG00000107105	ELAVL2	protein_coding	chromosome	ELAV like RNA binding protein 2 [Source:HGNC Symbol;Acc:HGNC:3313]	ENSG00000107105.15	ELAVL2	1993	3.28	2.2	123	1.63e-22	1.63e-21	21.8
9	135932969	135961373	28405	-	ENSG00000130560	UBAC1	protein_coding	chromosome	UBA domain containing 1 [Source:HGNC Symbol;Acc:HGNC:30221]	ENSG00000130560.9	UBAC1	10422	2.15	5.02	123	1.63e-22	1.63e-21	21.8
17	8204733	8210600	5868	-	ENSG00000178999	AURKB	protein_coding	chromosome	aurora kinase B [Source:HGNC Symbol;Acc:HGNC:11390]	ENSG00000178999.13	AURKB	9212	3	2.98	123	1.68e-22	1.68e-21	21.8
8	41529218	41545030	15813	+	ENSG00000147536	GINS4	protein_coding	chromosome	GINS complex subunit 4 [Source:HGNC Symbol;Acc:HGNC:28226]	ENSG00000147536.12	GINS4	84296	2.14	3.78	123	1.69e-22	1.69e-21	21.8
3	25718944	25790039	71096	-	ENSG00000151092	NGLY1	protein_coding	chromosome	N-glycanase 1 [Source:HGNC Symbol;Acc:HGNC:17646]	ENSG00000151092.17	NGLY1	55768	0.812	5.35	122	1.72e-22	1.72e-21	21.8
2	184598529	184939492	340964	+	ENSG00000170396	ZNF804A	protein_coding	chromosome	zinc finger protein 804A [Source:HGNC Symbol;Acc:HGNC:21711]	ENSG00000170396.8	ZNF804A	91752	2.73	-0.219	122	1.76e-22	1.76e-21	21.8
17	50373220	50381483	8264	+	ENSG00000154920	EME1	protein_coding	chromosome	essential meiotic structure-specific endonuclease 1 [Source:HGNC Symbol;Acc:HGNC:24965]	ENSG00000154920.14	EME1	146956	2.15	1.66	122	1.77e-22	1.76e-21	21.8
9	136658856	136672678	13823	+	ENSG00000172889	EGFL7	protein_coding	chromosome	EGF like domain multiple 7 [Source:HGNC Symbol;Acc:HGNC:20594]	ENSG00000172889.16	EGFL7	51162	-2.4	5.1	122	1.79e-22	1.78e-21	21.7
3	184299198	184309050	9853	+	ENSG00000175166	PSMD2	protein_coding	chromosome	proteasome 26S subunit, non-ATPase 2 [Source:HGNC Symbol;Acc:HGNC:9559]	ENSG00000175166.17	PSMD2	5708	1.16	7.55	122	1.8e-22	1.79e-21	21.7
11	104942866	104969366	26501	-	ENSG00000196954	CASP4	protein_coding	chromosome	caspase 4 [Source:HGNC Symbol;Acc:HGNC:1505]	ENSG00000196954.14	CASP4	837	2.06	5.92	122	1.8e-22	1.8e-21	21.7
2	70257386	70281185	23800	+	ENSG00000116005	PCYOX1	protein_coding	chromosome	prenylcysteine oxidase 1 [Source:HGNC Symbol;Acc:HGNC:20588]	ENSG00000116005.12	PCYOX1	51449	-1.31	7.46	122	1.87e-22	1.86e-21	21.7
X	53374149	53422728	48580	-	ENSG00000072501	SMC1A	protein_coding	chromosome	structural maintenance of chromosomes 1A [Source:HGNC Symbol;Acc:HGNC:11111]	ENSG00000072501.17	SMC1A	8243	1.46	7.25	122	1.94e-22	1.92e-21	21.7
12	106955719	106978778	23060	+	ENSG00000151135	TMEM263	protein_coding	chromosome	transmembrane protein 263 [Source:HGNC Symbol;Acc:HGNC:28281]	ENSG00000151135.10	TMEM263	90488	1.07	6.02	122	1.93e-22	1.92e-21	21.7
14	30622311	30735850	113540	+	ENSG00000092108	SCFD1	protein_coding	chromosome	sec1 family domain containing 1 [Source:HGNC Symbol;Acc:HGNC:20726]	ENSG00000092108.21	SCFD1	23256	1.38	6.29	122	1.95e-22	1.94e-21	21.7
1	12063303	12144207	80905	+	ENSG00000120949	TNFRSF8	protein_coding	chromosome	TNF receptor superfamily member 8 [Source:HGNC Symbol;Acc:HGNC:11923]	ENSG00000120949.15	TNFRSF8	943	-2.45	1.78	122	1.96e-22	1.94e-21	21.7
3	122359591	122383231	23641	-	ENSG00000160124	CCDC58	protein_coding	chromosome	coiled-coil domain containing 58 [Source:HGNC Symbol;Acc:HGNC:31136]	ENSG00000160124.9	CCDC58	131076	1.58	3.94	122	1.97e-22	1.95e-21	21.7
2	27392784	27393367	584	-	ENSG00000213453	FTH1P3	processed_pseudogene	chromosome	ferritin heavy chain 1 pseudogene 3 [Source:HGNC Symbol;Acc:HGNC:3990]	ENSG00000213453.3	FTH1P3	NA	3.81	1.65	122	1.99e-22	1.98e-21	21.7
7	4973988	5040675	66688	+	ENSG00000196204	RNF216P1	transcribed_unprocessed_pseudogene	chromosome	ring finger protein 216 pseudogene 1 [Source:HGNC Symbol;Acc:HGNC:33610]	ENSG00000196204.11	RNF216P1	NA	2.02	4.45	122	2e-22	1.98e-21	21.7
6	43522334	43576038	53705	-	ENSG00000124571	XPO5	protein_coding	chromosome	exportin 5 [Source:HGNC Symbol;Acc:HGNC:17675]	ENSG00000124571.18	XPO5	57510	1.34	5.7	122	2e-22	1.98e-21	21.7
2	20248691	20352234	103544	-	ENSG00000055917	PUM2	protein_coding	chromosome	pumilio RNA binding family member 2 [Source:HGNC Symbol;Acc:HGNC:14958]	ENSG00000055917.15	PUM2	23369	1.59	7.4	122	2.03e-22	2.01e-21	21.7
14	50857891	50944483	86593	-	ENSG00000100504	PYGL	protein_coding	chromosome	glycogen phosphorylase L [Source:HGNC Symbol;Acc:HGNC:9725]	ENSG00000100504.17	PYGL	5836	-1.97	6.94	122	2.06e-22	2.03e-21	21.7
12	21764955	21775600	10646	-	ENSG00000121361	KCNJ8	protein_coding	chromosome	potassium voltage-gated channel subfamily J member 8 [Source:HGNC Symbol;Acc:HGNC:6269]	ENSG00000121361.5	KCNJ8	3764	-1.72	4.2	122	2.06e-22	2.04e-21	21.7
10	102226299	102229589	3291	+	ENSG00000119915	ELOVL3	protein_coding	chromosome	ELOVL fatty acid elongase 3 [Source:HGNC Symbol;Acc:HGNC:18047]	ENSG00000119915.5	ELOVL3	83401	-3.26	1.6	122	2.07e-22	2.04e-21	21.7
8	125091679	125367120	275442	+	ENSG00000156831	NSMCE2	protein_coding	chromosome	NSE2 (MMS21) homolog, SMC5-SMC6 complex SUMO ligase [Source:HGNC Symbol;Acc:HGNC:26513]	ENSG00000156831.8	NSMCE2	286053	1.17	4.97	122	2.11e-22	2.09e-21	21.7
11	5689697	5737089	47393	+	ENSG00000132274	TRIM22	protein_coding	chromosome	tripartite motif containing 22 [Source:HGNC Symbol;Acc:HGNC:16379]	ENSG00000132274.16	TRIM22	10346	1.64	6.78	122	2.17e-22	2.14e-21	21.7
14	35826338	35932325	105988	+	ENSG00000100916	BRMS1L	protein_coding	chromosome	BRMS1 like transcriptional repressor [Source:HGNC Symbol;Acc:HGNC:20512]	ENSG00000100916.14	BRMS1L	84312	1.48	3.71	122	2.2e-22	2.17e-21	21.7
3	142306607	142448062	141456	-	ENSG00000114127	XRN1	protein_coding	chromosome	5'-3' exoribonuclease 1 [Source:HGNC Symbol;Acc:HGNC:30654]	ENSG00000114127.10	XRN1	54464	2.36	6.89	122	2.21e-22	2.18e-21	21.7
11	102396332	102470384	74053	-	ENSG00000152558	TMEM123	protein_coding	chromosome	transmembrane protein 123 [Source:HGNC Symbol;Acc:HGNC:30138]	ENSG00000152558.15	TMEM123	114908	1.81	8.74	122	2.23e-22	2.19e-21	21.7
1	165631213	165661796	30584	+	ENSG00000143198	MGST3	protein_coding	chromosome	microsomal glutathione S-transferase 3 [Source:HGNC Symbol;Acc:HGNC:7064]	ENSG00000143198.13	MGST3	4259	-1.52	6.86	122	2.23e-22	2.19e-21	21.7
19	11538767	11550323	11557	+	ENSG00000130176	CNN1	protein_coding	chromosome	calponin 1 [Source:HGNC Symbol;Acc:HGNC:2155]	ENSG00000130176.8	CNN1	1264	-2.32	5.74	122	2.22e-22	2.19e-21	21.7
X	77504878	77786233	281356	-	ENSG00000085224	ATRX	protein_coding	chromosome	ATRX chromatin remodeler [Source:HGNC Symbol;Acc:HGNC:886]	ENSG00000085224.22	ATRX	546	2.32	8.14	122	2.26e-22	2.22e-21	21.6
10	96518110	96587452	69343	-	ENSG00000077147	TM9SF3	protein_coding	chromosome	transmembrane 9 superfamily member 3 [Source:HGNC Symbol;Acc:HGNC:21529]	ENSG00000077147.16	TM9SF3	56889	1.76	8.01	122	2.29e-22	2.25e-21	21.6
X	77910656	78050395	139740	+	ENSG00000165240	ATP7A	protein_coding	chromosome	ATPase copper transporting alpha [Source:HGNC Symbol;Acc:HGNC:869]	ENSG00000165240.20	ATP7A	538	1.62	4.98	122	2.32e-22	2.28e-21	21.6
X	18675909	18827921	152013	+	ENSG00000086717	PPEF1	protein_coding	chromosome	protein phosphatase with EF-hand domain 1 [Source:HGNC Symbol;Acc:HGNC:9243]	ENSG00000086717.18	PPEF1	5475	3.17	0.831	121	2.34e-22	2.29e-21	21.6
9	19053141	19102904	49764	-	ENSG00000147874	HAUS6	protein_coding	chromosome	HAUS augmin like complex subunit 6 [Source:HGNC Symbol;Acc:HGNC:25948]	ENSG00000147874.11	HAUS6	54801	1.25	5.38	121	2.36e-22	2.32e-21	21.6
1	96678874	96679620	747	-	ENSG00000137970	RPL7P9	processed_pseudogene	chromosome	ribosomal protein L7 pseudogene 9 [Source:HGNC Symbol;Acc:HGNC:37028]	ENSG00000137970.7	RPL7P9	NA	7.23	6.53	121	2.38e-22	2.34e-21	21.6
2	9843443	9934416	90974	+	ENSG00000115750	TAF1B	protein_coding	chromosome	TATA-box binding protein associated factor, RNA polymerase I subunit B [Source:HGNC Symbol;Acc:HGNC:11533]	ENSG00000115750.17	TAF1B	9014	2.16	4.1	121	2.39e-22	2.34e-21	21.6
2	127701027	127811187	110161	-	ENSG00000136709	WDR33	protein_coding	chromosome	WD repeat domain 33 [Source:HGNC Symbol;Acc:HGNC:25651]	ENSG00000136709.12	WDR33	55339	1.06	6.22	121	2.41e-22	2.36e-21	21.6
CHR_HSCHR17_7_CTG4	35983323	35987036	3714	-	ENSG00000277236	CCL14	protein_coding	chromosome	C-C motif chemokine ligand 14 [Source:HGNC Symbol;Acc:HGNC:10612]	ENSG00000277236.4	CCL14	6358	-4.08	4.92	121	2.41e-22	2.36e-21	21.6
2	142877657	143055833	178177	+	ENSG00000115919	KYNU	protein_coding	chromosome	kynureninase [Source:HGNC Symbol;Acc:HGNC:6469]	ENSG00000115919.15	KYNU	8942	2.94	5.66	121	2.45e-22	2.39e-21	21.6
5	95461755	95555007	93253	-	ENSG00000198677	TTC37	protein_coding	chromosome	tetratricopeptide repeat domain 37 [Source:HGNC Symbol;Acc:HGNC:23639]	ENSG00000198677.11	TTC37	9652	1.6	6.92	121	2.45e-22	2.4e-21	21.6
CHR_HSCHR14_7_CTG1	92936914	93116320	179407	-	ENSG00000274958	ITPK1	protein_coding	chromosome	inositol-tetrakisphosphate 1-kinase [Source:HGNC Symbol;Acc:HGNC:6177]	ENSG00000274958.4	ITPK1	3705	-2.12	6.21	121	2.47e-22	2.42e-21	21.6
10	59246130	59363181	117052	-	ENSG00000148541	FAM13C	protein_coding	chromosome	family with sequence similarity 13 member C [Source:HGNC Symbol;Acc:HGNC:19371]	ENSG00000148541.13	FAM13C	220965	-2.12	3.66	121	2.51e-22	2.45e-21	21.6
10	5765223	5842132	76910	-	ENSG00000057608	GDI2	protein_coding	chromosome	GDP dissociation inhibitor 2 [Source:HGNC Symbol;Acc:HGNC:4227]	ENSG00000057608.17	GDI2	2665	1.43	8.59	121	2.61e-22	2.54e-21	21.6
3	40309707	40312424	2718	+	ENSG00000114784	EIF1B	protein_coding	chromosome	eukaryotic translation initiation factor 1B [Source:HGNC Symbol;Acc:HGNC:30792]	ENSG00000114784.4	EIF1B	10289	-1.2	4.78	121	2.6e-22	2.54e-21	21.6
1	85729233	86156943	427711	-	ENSG00000171502	COL24A1	protein_coding	chromosome	collagen type XXIV alpha 1 chain [Source:HGNC Symbol;Acc:HGNC:20821]	ENSG00000171502.15	COL24A1	255631	2.87	2.19	121	2.63e-22	2.56e-21	21.6
14	91060333	91225632	165300	+	ENSG00000133943	DGLUCY	protein_coding	chromosome	D-glutamate cyclase [Source:HGNC Symbol;Acc:HGNC:20498]	ENSG00000133943.20	DGLUCY	80017	-1.12	5.07	121	2.65e-22	2.58e-21	21.6
7	116811070	116922049	110980	+	ENSG00000198898	CAPZA2	protein_coding	chromosome	capping actin protein of muscle Z-line subunit alpha 2 [Source:HGNC Symbol;Acc:HGNC:1490]	ENSG00000198898.14	CAPZA2	830	1.84	7.51	121	2.68e-22	2.61e-21	21.6
1	112911847	112957013	45167	-	ENSG00000155380	SLC16A1	protein_coding	chromosome	solute carrier family 16 member 1 [Source:HGNC Symbol;Acc:HGNC:10922]	ENSG00000155380.11	SLC16A1	6566	1.67	6.01	121	2.71e-22	2.64e-21	21.6
2	172555373	172608669	53297	+	ENSG00000152256	PDK1	protein_coding	chromosome	pyruvate dehydrogenase kinase 1 [Source:HGNC Symbol;Acc:HGNC:8809]	ENSG00000152256.13	PDK1	5163	1.61	5.57	121	2.81e-22	2.73e-21	21.6
3	88059255	88144664	85410	+	ENSG00000175105	ZNF654	protein_coding	chromosome	zinc finger protein 654 [Source:HGNC Symbol;Acc:HGNC:25612]	ENSG00000175105.7	ZNF654	55279	1.33	5.12	121	2.81e-22	2.73e-21	21.6
20	43457893	43466046	8154	+	ENSG00000124193	SRSF6	protein_coding	chromosome	serine and arginine rich splicing factor 6 [Source:HGNC Symbol;Acc:HGNC:10788]	ENSG00000124193.16	SRSF6	6431	0.915	7.16	121	2.81e-22	2.73e-21	21.6
10	26697701	26746798	49098	+	ENSG00000148459	PDSS1	protein_coding	chromosome	decaprenyl diphosphate synthase subunit 1 [Source:HGNC Symbol;Acc:HGNC:17759]	ENSG00000148459.16	PDSS1	23590	1.68	2.86	121	2.84e-22	2.75e-21	21.5
10	48306639	48439360	132722	+	ENSG00000107643	MAPK8	protein_coding	chromosome	mitogen-activated protein kinase 8 [Source:HGNC Symbol;Acc:HGNC:6881]	ENSG00000107643.16	MAPK8	5599	1.26	5.26	121	2.87e-22	2.79e-21	21.5
1	212363931	212414901	50971	-	ENSG00000065600	PACC1	protein_coding	chromosome	proton activated chloride channel 1 [Source:HGNC Symbol;Acc:HGNC:25593]	ENSG00000065600.12	PACC1	55248	1.7	3.38	121	3.02e-22	2.93e-21	21.5
3	187120948	187180908	59961	-	ENSG00000163923	RPL39L	protein_coding	chromosome	ribosomal protein L39 like [Source:HGNC Symbol;Acc:HGNC:17094]	ENSG00000163923.10	RPL39L	116832	1.65	3.92	121	3.06e-22	2.97e-21	21.5
5	146447311	146511961	64651	+	ENSG00000113649	TCERG1	protein_coding	chromosome	transcription elongation regulator 1 [Source:HGNC Symbol;Acc:HGNC:15630]	ENSG00000113649.11	TCERG1	10915	1.59	6.37	121	3.11e-22	3.02e-21	21.5
11	34051731	34102610	50880	+	ENSG00000135387	CAPRIN1	protein_coding	chromosome	cell cycle associated protein 1 [Source:HGNC Symbol;Acc:HGNC:6743]	ENSG00000135387.21	CAPRIN1	4076	1.21	8.27	121	3.13e-22	3.03e-21	21.5
16	89560657	89566828	6172	+	ENSG00000167526	RPL13	protein_coding	chromosome	ribosomal protein L13 [Source:HGNC Symbol;Acc:HGNC:10303]	ENSG00000167526.13	RPL13	6137	-1.52	10.2	121	3.13e-22	3.03e-21	21.5
X	134460165	134520513	60349	+	ENSG00000165704	HPRT1	protein_coding	chromosome	hypoxanthine phosphoribosyltransferase 1 [Source:HGNC Symbol;Acc:HGNC:5157]	ENSG00000165704.15	HPRT1	3251	1.49	5.06	121	3.18e-22	3.07e-21	21.5
19	12429706	12441021	11316	-	ENSG00000180855	ZNF443	protein_coding	chromosome	zinc finger protein 443 [Source:HGNC Symbol;Acc:HGNC:20878]	ENSG00000180855.16	ZNF443	10224	1.74	3.39	121	3.18e-22	3.08e-21	21.5
6	57172326	57189833	17508	+	ENSG00000112208	BAG2	protein_coding	chromosome	BCL2 associated athanogene 2 [Source:HGNC Symbol;Acc:HGNC:938]	ENSG00000112208.11	BAG2	9532	1.57	4.16	120	3.19e-22	3.08e-21	21.5
18	57600656	57622213	21558	-	ENSG00000134440	NARS	protein_coding	chromosome	asparaginyl-tRNA synthetase [Source:HGNC Symbol;Acc:HGNC:7643]	ENSG00000134440.12	NARS	4677	1.08	7.29	120	3.24e-22	3.13e-21	21.5
17	50962174	51120868	158695	-	ENSG00000008294	SPAG9	protein_coding	chromosome	sperm associated antigen 9 [Source:HGNC Symbol;Acc:HGNC:14524]	ENSG00000008294.21	SPAG9	9043	1.47	7.15	120	3.27e-22	3.15e-21	21.5
13	113208193	113267108	58916	+	ENSG00000139842	CUL4A	protein_coding	chromosome	cullin 4A [Source:HGNC Symbol;Acc:HGNC:2554]	ENSG00000139842.15	CUL4A	8451	1.3	6.6	120	3.26e-22	3.15e-21	21.5
6	27871905	27872315	411	-	ENSG00000275379	HIST1H3I	protein_coding	chromosome	histone cluster 1 H3 family member i [Source:HGNC Symbol;Acc:HGNC:4771]	ENSG00000275379.1	HIST1H3I	8354	5.95	2.46	120	3.32e-22	3.2e-21	21.5
9	112683926	112718149	34224	-	ENSG00000148153	INIP	protein_coding	chromosome	INTS3 and NABP interacting protein [Source:HGNC Symbol;Acc:HGNC:24994]	ENSG00000148153.14	INIP	58493	1.59	5.04	120	3.37e-22	3.25e-21	21.5
X	139726346	139945276	218931	-	ENSG00000101974	ATP11C	protein_coding	chromosome	ATPase phospholipid transporting 11C [Source:HGNC Symbol;Acc:HGNC:13554]	ENSG00000101974.14	ATP11C	286410	1.65	5.89	120	3.43e-22	3.3e-21	21.5
16	83899115	83951445	52331	+	ENSG00000103150	MLYCD	protein_coding	chromosome	malonyl-CoA decarboxylase [Source:HGNC Symbol;Acc:HGNC:7150]	ENSG00000103150.7	MLYCD	23417	-1.43	4.45	120	3.45e-22	3.32e-21	21.5
8	100150623	100154003	3381	+	ENSG00000147669	POLR2K	protein_coding	chromosome	RNA polymerase II subunit K [Source:HGNC Symbol;Acc:HGNC:9198]	ENSG00000147669.11	POLR2K	5440	1.52	6.1	120	3.57e-22	3.43e-21	21.4
5	43065176	43192021	126846	+	ENSG00000172262	ZNF131	protein_coding	chromosome	zinc finger protein 131 [Source:HGNC Symbol;Acc:HGNC:12915]	ENSG00000172262.11	ZNF131	7690	1.04	5.67	120	3.56e-22	3.43e-21	21.4
18	41955234	42087830	132597	+	ENSG00000078142	PIK3C3	protein_coding	chromosome	phosphatidylinositol 3-kinase catalytic subunit type 3 [Source:HGNC Symbol;Acc:HGNC:8974]	ENSG00000078142.13	PIK3C3	5289	2.03	5.87	120	3.79e-22	3.64e-21	21.4
1	184690237	184754907	64671	-	ENSG00000116406	EDEM3	protein_coding	chromosome	ER degradation enhancing alpha-mannosidase like protein 3 [Source:HGNC Symbol;Acc:HGNC:16787]	ENSG00000116406.19	EDEM3	80267	1.36	6.37	120	3.95e-22	3.79e-21	21.4
11	76782251	76798153	15903	+	ENSG00000182704	TSKU	protein_coding	chromosome	tsukushi, small leucine rich proteoglycan [Source:HGNC Symbol;Acc:HGNC:28850]	ENSG00000182704.8	TSKU	25987	-2.5	6.51	120	3.95e-22	3.79e-21	21.4
2	231706895	231713541	6647	+	ENSG00000187514	PTMA	protein_coding	chromosome	prothymosin alpha [Source:HGNC Symbol;Acc:HGNC:9623]	ENSG00000187514.16	PTMA	5757	1.04	10.2	120	3.96e-22	3.8e-21	21.4
17	78214186	78225636	11451	+	ENSG00000089685	BIRC5	protein_coding	chromosome	baculoviral IAP repeat containing 5 [Source:HGNC Symbol;Acc:HGNC:593]	ENSG00000089685.15	BIRC5	332	2.79	4.91	120	4.01e-22	3.85e-21	21.4
1	84479259	84498352	19094	+	ENSG00000117133	RPF1	protein_coding	chromosome	ribosome production factor 1 homolog [Source:HGNC Symbol;Acc:HGNC:30350]	ENSG00000117133.11	RPF1	80135	1.29	5.07	120	4.1e-22	3.93e-21	21.4
2	127048027	127107288	59262	-	ENSG00000136717	BIN1	protein_coding	chromosome	bridging integrator 1 [Source:HGNC Symbol;Acc:HGNC:1052]	ENSG00000136717.15	BIN1	274	-2.01	5.3	120	4.12e-22	3.94e-21	21.4
3	12897043	13283281	386239	-	ENSG00000144711	IQSEC1	protein_coding	chromosome	IQ motif and Sec7 domain 1 [Source:HGNC Symbol;Acc:HGNC:29112]	ENSG00000144711.16	IQSEC1	9922	-1.46	6.23	120	4.2e-22	4.02e-21	21.4
17	19383442	19387240	3799	-	ENSG00000166482	MFAP4	protein_coding	chromosome	microfibril associated protein 4 [Source:HGNC Symbol;Acc:HGNC:7035]	ENSG00000166482.11	MFAP4	4239	-2.93	6.67	120	4.2e-22	4.02e-21	21.4
14	33924227	34462774	538548	-	ENSG00000129521	EGLN3	protein_coding	chromosome	egl-9 family hypoxia inducible factor 3 [Source:HGNC Symbol;Acc:HGNC:14661]	ENSG00000129521.14	EGLN3	112399	2.84	4.65	120	4.33e-22	4.14e-21	21.4
1	29119429	29123903	4475	-	ENSG00000253304	TMEM200B	protein_coding	chromosome	transmembrane protein 200B [Source:HGNC Symbol;Acc:HGNC:33785]	ENSG00000253304.2	TMEM200B	399474	-2.36	3.7	120	4.33e-22	4.14e-21	21.4
2	26764289	26801067	36779	+	ENSG00000115163	CENPA	protein_coding	chromosome	centromere protein A [Source:HGNC Symbol;Acc:HGNC:1851]	ENSG00000115163.15	CENPA	1058	2.72	2.7	119	4.4e-22	4.2e-21	21.4
6	90513573	90587072	73500	-	ENSG00000135341	MAP3K7	protein_coding	chromosome	mitogen-activated protein kinase kinase kinase 7 [Source:HGNC Symbol;Acc:HGNC:6859]	ENSG00000135341.18	MAP3K7	6885	1.01	6.03	119	4.43e-22	4.22e-21	21.4
12	67648338	67665406	17069	+	ENSG00000127334	DYRK2	protein_coding	chromosome	dual specificity tyrosine phosphorylation regulated kinase 2 [Source:HGNC Symbol;Acc:HGNC:3093]	ENSG00000127334.10	DYRK2	8445	1.27	5.56	119	4.44e-22	4.24e-21	21.4
7	898778	975549	76772	-	ENSG00000240230	COX19	protein_coding	chromosome	cytochrome c oxidase assembly factor COX19 [Source:HGNC Symbol;Acc:HGNC:28074]	ENSG00000240230.6	COX19	90639	1.8	4.24	119	4.48e-22	4.27e-21	21.3
12	57475445	57517569	42125	+	ENSG00000166986	MARS	protein_coding	chromosome	methionyl-tRNA synthetase [Source:HGNC Symbol;Acc:HGNC:6898]	ENSG00000166986.15	MARS	4141	1.43	6.06	119	4.54e-22	4.32e-21	21.3
5	180494379	180578358	83980	+	ENSG00000113300	CNOT6	protein_coding	chromosome	CCR4-NOT transcription complex subunit 6 [Source:HGNC Symbol;Acc:HGNC:14099]	ENSG00000113300.13	CNOT6	57472	1.57	5.49	119	4.81e-22	4.58e-21	21.3
14	26443090	26598033	154944	-	ENSG00000139910	NOVA1	protein_coding	chromosome	NOVA alternative splicing regulator 1 [Source:HGNC Symbol;Acc:HGNC:7886]	ENSG00000139910.20	NOVA1	4857	-2.52	4.06	119	4.81e-22	4.58e-21	21.3
5	150601080	150659207	58128	+	ENSG00000171992	SYNPO	protein_coding	chromosome	synaptopodin [Source:HGNC Symbol;Acc:HGNC:30672]	ENSG00000171992.13	SYNPO	11346	-2.67	7.34	119	4.82e-22	4.59e-21	21.3
16	66934444	66945096	10653	+	ENSG00000172831	CES2	protein_coding	chromosome	carboxylesterase 2 [Source:HGNC Symbol;Acc:HGNC:1864]	ENSG00000172831.13	CES2	8824	-1.44	5.52	119	5e-22	4.75e-21	21.3
6	26199520	26200715	1196	+	ENSG00000277224	HIST1H2BF	protein_coding	chromosome	histone cluster 1 H2B family member f [Source:HGNC Symbol;Acc:HGNC:4752]	ENSG00000277224.2	HIST1H2BF	8343	5.06	3.22	119	5.02e-22	4.77e-21	21.3
9	37766978	37801437	34460	-	ENSG00000107371	EXOSC3	protein_coding	chromosome	exosome component 3 [Source:HGNC Symbol;Acc:HGNC:17944]	ENSG00000107371.13	EXOSC3	51010	1.24	4.37	119	5.12e-22	4.86e-21	21.3
5	168548495	168579368	30874	-	ENSG00000120137	PANK3	protein_coding	chromosome	pantothenate kinase 3 [Source:HGNC Symbol;Acc:HGNC:19365]	ENSG00000120137.7	PANK3	79646	1.6	6.9	119	5.16e-22	4.89e-21	21.3
3	136336236	136752403	416168	-	ENSG00000118007	STAG1	protein_coding	chromosome	stromal antigen 1 [Source:HGNC Symbol;Acc:HGNC:11354]	ENSG00000118007.13	STAG1	10274	1.36	6.53	119	5.23e-22	4.96e-21	21.3
2	189441446	189475552	34107	+	ENSG00000115368	WDR75	protein_coding	chromosome	WD repeat domain 75 [Source:HGNC Symbol;Acc:HGNC:25725]	ENSG00000115368.10	WDR75	84128	1.09	5.74	119	5.33e-22	5.05e-21	21.3
11	117178736	117197445	18710	+	ENSG00000149577	SIDT2	protein_coding	chromosome	SID1 transmembrane family member 2 [Source:HGNC Symbol;Acc:HGNC:24272]	ENSG00000149577.16	SIDT2	51092	-1.54	5.71	119	5.38e-22	5.09e-21	21.3
19	46297046	46343433	46388	+	ENSG00000124440	HIF3A	protein_coding	chromosome	hypoxia inducible factor 3 subunit alpha [Source:HGNC Symbol;Acc:HGNC:15825]	ENSG00000124440.15	HIF3A	64344	-2.27	2.98	119	5.39e-22	5.1e-21	21.3
1	233614106	233672514	58409	+	ENSG00000135750	KCNK1	protein_coding	chromosome	potassium two pore domain channel subfamily K member 1 [Source:HGNC Symbol;Acc:HGNC:6272]	ENSG00000135750.15	KCNK1	3775	2.36	3.77	119	5.44e-22	5.15e-21	21.3
2	88765807	88806612	40806	+	ENSG00000230006	ANKRD36BP2	transcribed_unprocessed_pseudogene	chromosome	ankyrin repeat domain 36B pseudogene 2 [Source:HGNC Symbol;Acc:HGNC:33607]	ENSG00000230006.7	ANKRD36BP2	NA	3.39	5.26	119	5.49e-22	5.2e-21	21.3
10	6144934	6254644	109711	+	ENSG00000170525	PFKFB3	protein_coding	chromosome	6-phosphofructo-2-kinase/fructose-2,6-biphosphatase 3 [Source:HGNC Symbol;Acc:HGNC:8874]	ENSG00000170525.21	PFKFB3	5209	-2.02	7.58	119	5.5e-22	5.2e-21	21.3
8	101361794	101372707	10914	+	ENSG00000228224	NACA4P	transcribed_processed_pseudogene	chromosome	NACA family member 4, pseudogene [Source:HGNC Symbol;Acc:HGNC:24688]	ENSG00000228224.3	NACA4P	NA	3.93	1.21	119	5.66e-22	5.34e-21	21.2
X	120524609	120575794	51186	-	ENSG00000158290	CUL4B	protein_coding	chromosome	cullin 4B [Source:HGNC Symbol;Acc:HGNC:2555]	ENSG00000158290.16	CUL4B	8450	1.54	6.75	119	5.76e-22	5.44e-21	21.2
13	113977783	114132623	154841	-	ENSG00000185989	RASA3	protein_coding	chromosome	RAS p21 protein activator 3 [Source:HGNC Symbol;Acc:HGNC:20331]	ENSG00000185989.11	RASA3	22821	-1.68	5.73	119	5.83e-22	5.5e-21	21.2
3	37052626	37183689	131064	-	ENSG00000093167	LRRFIP2	protein_coding	chromosome	LRR binding FLII interacting protein 2 [Source:HGNC Symbol;Acc:HGNC:6703]	ENSG00000093167.18	LRRFIP2	9209	1.01	5.91	119	5.97e-22	5.63e-21	21.2
22	22303224	22310401	7178	+	ENSG00000272779	AC245060.4	transcribed_unprocessed_pseudogene	chromosome	BMS1, ribosome biogenesis factor (BSM1) pseudogene	ENSG00000272779.1	AC245060.4	NA	1.09	3.67	118	6.07e-22	5.72e-21	21.2
22	42617840	42649392	31553	-	ENSG00000100243	CYB5R3	protein_coding	chromosome	cytochrome b5 reductase 3 [Source:HGNC Symbol;Acc:HGNC:2873]	ENSG00000100243.21	CYB5R3	1727	-2.23	7.87	118	6.17e-22	5.82e-21	21.2
5	73565443	73583380	17938	+	ENSG00000164338	UTP15	protein_coding	chromosome	UTP15 small subunit processome component [Source:HGNC Symbol;Acc:HGNC:25758]	ENSG00000164338.10	UTP15	84135	1.18	4.15	118	6.24e-22	5.88e-21	21.2
1	245154985	245709432	554448	+	ENSG00000162849	KIF26B	protein_coding	chromosome	kinesin family member 26B [Source:HGNC Symbol;Acc:HGNC:25484]	ENSG00000162849.16	KIF26B	55083	3.23	4.33	118	6.35e-22	5.98e-21	21.2
2	46293667	46386697	93031	+	ENSG00000116016	EPAS1	protein_coding	chromosome	endothelial PAS domain protein 1 [Source:HGNC Symbol;Acc:HGNC:3374]	ENSG00000116016.14	EPAS1	2034	-2.28	8.28	118	6.4e-22	6.02e-21	21.2
8	13083361	13604610	521250	-	ENSG00000164741	DLC1	protein_coding	chromosome	DLC1 Rho GTPase activating protein [Source:HGNC Symbol;Acc:HGNC:2897]	ENSG00000164741.15	DLC1	10395	-1.81	6.06	118	6.61e-22	6.21e-21	21.2
6	4021267	4064983	43717	+	ENSG00000112739	PRPF4B	protein_coding	chromosome	pre-mRNA processing factor 4B [Source:HGNC Symbol;Acc:HGNC:17346]	ENSG00000112739.17	PRPF4B	8899	0.978	7.15	118	6.65e-22	6.25e-21	21.2
10	97677424	97687241	9818	-	ENSG00000119986	AVPI1	protein_coding	chromosome	arginine vasopressin induced 1 [Source:HGNC Symbol;Acc:HGNC:30898]	ENSG00000119986.7	AVPI1	60370	-2.51	3.82	118	6.79e-22	6.38e-21	21.2
8	17576433	17644071	67639	+	ENSG00000104213	PDGFRL	protein_coding	chromosome	platelet derived growth factor receptor like [Source:HGNC Symbol;Acc:HGNC:8805]	ENSG00000104213.12	PDGFRL	5157	-1.94	4.84	118	6.82e-22	6.4e-21	21.2
1	200739558	200860704	121147	+	ENSG00000118200	CAMSAP2	protein_coding	chromosome	calmodulin regulated spectrin associated protein family member 2 [Source:HGNC Symbol;Acc:HGNC:29188]	ENSG00000118200.14	CAMSAP2	23271	1.32	6.52	118	7.11e-22	6.67e-21	21.1
2	106063246	106078155	14910	+	ENSG00000119147	ECRG4	protein_coding	chromosome	ECRG4 augurin precursor [Source:HGNC Symbol;Acc:HGNC:24642]	ENSG00000119147.10	ECRG4	84417	-3.32	4.38	118	7.13e-22	6.68e-21	21.1
10	29409402	29487745	78344	+	ENSG00000224597	SVIL-AS1	transcribed_unprocessed_pseudogene	chromosome	SVIL antisense RNA 1 [Source:HGNC Symbol;Acc:HGNC:51219]	ENSG00000224597.10	SVIL-AS1	NA	2.81	4.58	118	7.24e-22	6.79e-21	21.1
X	21940709	21994837	54129	+	ENSG00000102172	SMS	protein_coding	chromosome	spermine synthase [Source:HGNC Symbol;Acc:HGNC:11123]	ENSG00000102172.16	SMS	6611	1.16	6.62	118	7.24e-22	6.79e-21	21.1
12	53295291	53299450	4160	+	ENSG00000123349	PFDN5	protein_coding	chromosome	prefoldin subunit 5 [Source:HGNC Symbol;Acc:HGNC:8869]	ENSG00000123349.14	PFDN5	5204	-1.3	8.19	118	7.25e-22	6.79e-21	21.1
11	65044818	65058553	13736	-	ENSG00000168060	NAALADL1	protein_coding	chromosome	N-acetylated alpha-linked acidic dipeptidase like 1 [Source:HGNC Symbol;Acc:HGNC:23536]	ENSG00000168060.16	NAALADL1	10004	-2.1	1.99	118	7.27e-22	6.8e-21	21.1
7	150625375	150632648	7274	-	ENSG00000133561	GIMAP6	protein_coding	chromosome	GTPase, IMAP family member 6 [Source:HGNC Symbol;Acc:HGNC:21918]	ENSG00000133561.15	GIMAP6	474344	-1.82	5.59	118	7.55e-22	7.06e-21	21.1
X	46573765	46598496	24732	+	ENSG00000147119	CHST7	protein_coding	chromosome	carbohydrate sulfotransferase 7 [Source:HGNC Symbol;Acc:HGNC:13817]	ENSG00000147119.4	CHST7	56548	-1.59	2.13	118	7.6e-22	7.1e-21	21.1
20	52972358	53495330	522973	+	ENSG00000182463	TSHZ2	protein_coding	chromosome	teashirt zinc finger homeobox 2 [Source:HGNC Symbol;Acc:HGNC:13010]	ENSG00000182463.16	TSHZ2	128553	-1.94	5.77	118	7.59e-22	7.1e-21	21.1
3	177019340	177228000	208661	-	ENSG00000177565	TBL1XR1	protein_coding	chromosome	transducin beta like 1 X-linked receptor 1 [Source:HGNC Symbol;Acc:HGNC:29529]	ENSG00000177565.16	TBL1XR1	79718	2.42	8.16	118	7.63e-22	7.12e-21	21.1
2	31865060	32011230	146171	-	ENSG00000162959	MEMO1	protein_coding	chromosome	mediator of cell motility 1 [Source:HGNC Symbol;Acc:HGNC:14014]	ENSG00000162959.13	MEMO1	51072	1.17	5.03	118	7.64e-22	7.12e-21	21.1
2	200810594	200827338	16745	+	ENSG00000082153	BZW1	protein_coding	chromosome	basic leucine zipper and W2 domains 1 [Source:HGNC Symbol;Acc:HGNC:18380]	ENSG00000082153.18	BZW1	9689	1.35	7.91	118	7.71e-22	7.18e-21	21.1
6	167996241	168045095	48855	+	ENSG00000125337	KIF25	protein_coding	chromosome	kinesin family member 25 [Source:HGNC Symbol;Acc:HGNC:6390]	ENSG00000125337.19	KIF25	3834	-3.15	1.29	118	7.71e-22	7.18e-21	21.1
1	156072013	156082465	10453	-	ENSG00000254726	MEX3A	protein_coding	chromosome	mex-3 RNA binding family member A [Source:HGNC Symbol;Acc:HGNC:33482]	ENSG00000254726.3	MEX3A	92312	2.77	5.6	118	7.9e-22	7.36e-21	21.1
[truncated: 15,401 more rows]
