# Supplementary material for: Secondary Transcriptomic Analysis of Triple-Negative Breast Cancer Reveals Reliable Universal and Subtype-Specific Mechanistic Markers
Source: Cancers (Basel). 2024 Oct 2;16(19):3379. doi: 10.3390/cancers16193379 (PMC11476281; doi:10.3390/cancers16193379)
Supplement: Supplementary file 1 [file cancers-16-03379-s001.zip › Supplementary_File_S3_Camera_results.xlsx]

## Sheet: camera_dge_results_treatmentTN_
GeneSet	NGenes	Correlation	Direction	PValue	FDR
TURASHVILI_BREAST_DUCTAL_CARCINOMA_VS_LOBULAR_NORMAL_UP	74	0.0663432	Up	3.57545e-05	0.320968
HP_APLASTIC_CLAVICLE	15	0.0309528	Up	0.000239821	0.320968
SENGUPTA_NASOPHARYNGEAL_CARCINOMA_UP	304	0.0836415	Up	0.000244503	0.320968
VILLANUEVA_LIVER_CANCER_KRT19_UP	161	0.110182	Up	0.000301241	0.320968
GOBP_REGULATION_OF_CHROMOSOME_SEPARATION	67	0.0918501	Up	0.000332627	0.320968
GOBP_REGULATION_OF_CHROMOSOME_SEGREGATION	82	0.0984031	Up	0.000342534	0.320968
GOBP_METAPHASE_ANAPHASE_TRANSITION_OF_CELL_CYCLE	62	0.0955781	Up	0.000343247	0.320968
FISCHER_G2_M_CELL_CYCLE	238	0.114751	Up	0.000362143	0.320968
GOBP_DNA_DEPENDENT_DNA_REPLICATION_MAINTENANCE_OF_FIDELITY	46	0.0541116	Up	0.000366996	0.320968
WP_ATM_SIGNALING_PATHWAY	40	0.0421164	Up	0.000409241	0.320968
GOBP_CHROMOSOME_SEPARATION	88	0.0752272	Up	0.000431404	0.320968
FLORIO_NEOCORTEX_BASAL_RADIAL_GLIA_DN	195	0.131489	Up	0.000435617	0.320968
FERREIRA_EWINGS_SARCOMA_UNSTABLE_VS_STABLE_UP	161	0.106947	Up	0.000445622	0.320968
ODONNELL_TFRC_TARGETS_DN	118	0.131964	Up	0.000447079	0.320968
GOBP_REPLICATION_FORK_PROCESSING	38	0.0513173	Up	0.000450464	0.320968
GOBP_MEIOTIC_SPINDLE_ASSEMBLY	7	0.244876	Up	0.000468193	0.320968
WHITFIELD_CELL_CYCLE_S	136	0.0588905	Up	0.000479616	0.320968
LEE_EARLY_T_LYMPHOCYTE_UP	103	0.171965	Up	0.000518614	0.320968
NAKAMURA_LUNG_CANCER	7	0.0471553	Up	0.000588354	0.320968
REICHERT_MITOSIS_LIN9_TARGETS	27	0.293695	Up	0.000617307	0.320968
REACTOME_CDC6_ASSOCIATION_WITH_THE_ORC_ORIGIN_COMPLEX	11	0.160048	Up	0.00062259	0.320968
GOCC_SEX_CHROMOSOME	26	0.0284016	Up	0.000632391	0.320968
WP_GASTRIC_CANCER_NETWORK_1	27	0.102374	Up	0.000674258	0.320968
WU_APOPTOSIS_BY_CDKN1A_VIA_TP53	51	0.228276	Up	0.000714392	0.320968
GOBP_NEGATIVE_REGULATION_OF_METAPHASE_ANAPHASE_TRANSITION_OF_CELL_CYCLE	40	0.107315	Up	0.000780396	0.320968
GOCC_PERICENTRIC_HETEROCHROMATIN	22	0.0572035	Up	0.000794164	0.320968
GOBP_RECOMBINATIONAL_REPAIR	155	0.043751	Up	0.000812428	0.320968
TANG_SENESCENCE_TP53_TARGETS_DN	52	0.203348	Up	0.000821814	0.320968
GOBP_REGULATION_OF_DNA_RECOMBINATION	113	0.0317915	Up	0.00086117	0.320968
GOBP_SISTER_CHROMATID_SEGREGATION	198	0.0792888	Up	0.000874915	0.320968
HP_ACUTE_LYMPHOBLASTIC_LEUKEMIA	30	0.0369558	Up	0.000878363	0.320968
KONG_E2F3_TARGETS	89	0.266406	Up	0.000888452	0.320968
NAKAYAMA_SOFT_TISSUE_TUMORS_PCA2_UP	84	0.158656	Up	0.000921736	0.320968
GOCC_CHROMOSOMAL_REGION	342	0.0672472	Up	0.000925151	0.320968
TURASHVILI_BREAST_DUCTAL_CARCINOMA_VS_DUCTAL_NORMAL_UP	46	0.101455	Up	0.000928386	0.320968
LI_WILMS_TUMOR_ANAPLASTIC_UP	17	0.237368	Up	0.000959939	0.320968
GOCC_CHROMOSOME_CENTROMERIC_REGION	215	0.083764	Up	0.000970488	0.320968
GOBP_NUCLEAR_CHROMOSOME_SEGREGATION	268	0.0595553	Up	0.000983976	0.320968
GOBP_REGULATION_OF_MITOTIC_SISTER_CHROMATID_SEGREGATION	43	0.102386	Up	0.000984735	0.320968
GOBP_ATTACHMENT_OF_SPINDLE_MICROTUBULES_TO_KINETOCHORE	38	0.10218	Up	0.00101074	0.320968
GOBP_MITOTIC_SISTER_CHROMATID_COHESION	27	0.0700011	Up	0.00101175	0.320968
GOCC_MITOTIC_SPINDLE_MIDZONE	13	0.0895945	Up	0.00103188	0.320968
GOBP_MEIOTIC_CELL_CYCLE_PROCESS	163	0.0453197	Up	0.00103644	0.320968
GOBP_REGULATION_OF_CHROMOSOME_ORGANIZATION	215	0.0492824	Up	0.00104658	0.320968
GOBP_MICROTUBULE_ORGANIZING_CENTER_ORGANIZATION	145	0.0439957	Up	0.00107647	0.320968
KARAKAS_TGFB1_SIGNALING	17	0.0370089	Up	0.00108856	0.320968
WP_DNA_DAMAGE_RESPONSE	67	0.0375582	Up	0.00109227	0.320968
GOBP_MEIOTIC_CELL_CYCLE_CHECKPOINT_SIGNALING	7	0.132387	Up	0.00109782	0.320968
PID_PLK1_PATHWAY	45	0.144908	Up	0.00110309	0.320968
ODONNELL_TARGETS_OF_MYC_AND_TFRC_DN	47	0.195033	Up	0.00112694	0.320968
GOCC_CONDENSED_CHROMOSOME	239	0.0704887	Up	0.00116789	0.320968
GOBP_CHROMOSOME_SEGREGATION	328	0.0601677	Up	0.00117583	0.320968
GOBP_DNA_GEOMETRIC_CHANGE	97	0.0825819	Up	0.00118219	0.320968
GOBP_MEIOTIC_CELL_CYCLE	214	0.0369328	Up	0.00119098	0.320968
GOBP_SISTER_CHROMATID_COHESION	59	0.07982	Up	0.00119406	0.320968
FARMER_BREAST_CANCER_CLUSTER_2	33	0.440281	Up	0.00119838	0.320968
TURASHVILI_BREAST_CARCINOMA_DUCTAL_VS_LOBULAR_UP	21	0.0597679	Up	0.00120452	0.320968
GOBP_DNA_RECOMBINATION	284	0.0354874	Up	0.00120698	0.320968
FINETTI_BREAST_CANCER_KINOME_RED	16	0.50155	Up	0.00123244	0.320968
KANG_DOXORUBICIN_RESISTANCE_UP	56	0.314702	Up	0.00127423	0.320968
HALLMARK_G2M_CHECKPOINT	195	0.147683	Up	0.00127472	0.320968
KIM_LIVER_CANCER_POOR_SURVIVAL_DN	31	0.0291596	Down	0.00128156	0.320968
MONTERO_THYROID_CANCER_POOR_SURVIVAL_UP	12	0.399293	Up	0.00130297	0.320968
GOCC_CENTRIOLAR_SATELLITE	111	0.00654543	Up	0.00130406	0.320968
GOBP_NEGATIVE_REGULATION_OF_NUCLEAR_DIVISION	52	0.0760969	Up	0.00131127	0.320968
GOBP_PROTEIN_LOCALIZATION_TO_CONDENSED_CHROMOSOME	20	0.110056	Up	0.00132343	0.320968
GOBP_MITOTIC_SPINDLE_ASSEMBLY	77	0.0469032	Up	0.00132428	0.320968
GOBP_NEGATIVE_REGULATION_OF_DOUBLE_STRAND_BREAK_REPAIR_VIA_HOMOLOGOUS_RECOMBINATION	19	0.0548059	Up	0.0013277	0.320968
GOBP_PROTEIN_LOCALIZATION_TO_CHROMOSOME_CENTROMERIC_REGION	26	0.100758	Up	0.00133301	0.320968
PUJANA_XPRSS_INT_NETWORK	180	0.125067	Up	0.00133367	0.320968
KUMAMOTO_RESPONSE_TO_NUTLIN_3A_DN	11	0.329715	Up	0.00133457	0.320968
GOBP_MITOTIC_SISTER_CHROMATID_SEGREGATION	168	0.0877049	Up	0.00135534	0.320968
GOBP_REGULATION_OF_DOUBLE_STRAND_BREAK_REPAIR_VIA_HOMOLOGOUS_RECOMBINATION	67	0.0372079	Up	0.00136496	0.320968
SHEDDEN_LUNG_CANCER_POOR_SURVIVAL_A6	435	0.147774	Up	0.00138557	0.320968
GOCC_MITOTIC_SPINDLE	161	0.0365511	Up	0.0014182	0.320968
WP_MIRNA_REGULATION_OF_DNA_DAMAGE_RESPONSE	70	0.0357737	Up	0.00141883	0.320968
GOBP_REGULATION_OF_SISTER_CHROMATID_COHESION	21	0.0646999	Up	0.00142457	0.320968
SA_G2_AND_M_PHASES	9	0.0267173	Up	0.00144072	0.320968
REACTOME_E2F_ENABLED_INHIBITION_OF_PRE_REPLICATION_COMPLEX_FORMATION	9	0.265896	Up	0.00145704	0.320968
GOBP_POSITIVE_REGULATION_OF_CHROMOSOME_ORGANIZATION	94	0.0505677	Up	0.00146481	0.320968
PUJANA_BRCA2_PCC_NETWORK	435	0.0816303	Up	0.00147123	0.320968
WP_COHESIN_COMPLEX_CORNELIA_DE_LANGE_SYNDROME	34	0.0719683	Up	0.0015252	0.320968
GOBP_NEGATIVE_REGULATION_OF_CHROMOSOME_ORGANIZATION	85	0.0590167	Up	0.00153334	0.320968
GOCC_CONDENSED_CHROMOSOME_CENTROMERIC_REGION	159	0.086779	Up	0.00155163	0.320968
GOCC_CONDENSED_NUCLEAR_CHROMOSOME	55	0.043361	Up	0.00155333	0.320968
WP_DNA_IRDAMAGE_AND_CELLULAR_RESPONSE_VIA_ATR	84	0.0768	Up	0.0015778	0.320968
ZHAN_MULTIPLE_MYELOMA_PR_UP	45	0.393606	Up	0.00159134	0.320968
ROSTY_CERVICAL_CANCER_PROLIFERATION_CLUSTER	140	0.306012	Up	0.00159534	0.320968
SU_TESTIS	61	0.0954859	Up	0.00159925	0.320968
WANG_METASTASIS_OF_BREAST_CANCER_ESR1_UP	20	0.147785	Up	0.00160817	0.320968
HP_APLASIA_HYPOPLASIA_INVOLVING_THE_CARPAL_BONES	15	0.0500193	Up	0.00161048	0.320968
GOBP_DOUBLE_STRAND_BREAK_REPAIR	261	0.0392538	Up	0.00166002	0.320968
GOBP_NEGATIVE_REGULATION_OF_DNA_REPAIR	35	0.0177222	Up	0.00168029	0.320968
GRAHAM_CML_QUIESCENT_VS_CML_DIVIDING_DN	9	0.0752053	Up	0.00169622	0.320968
WP_REGULATION_OF_SISTER_CHROMATID_SEPARATION_AT_THE_METAPHASEANAPHASE_TRANSITION	15	0.130328	Up	0.00170113	0.320968
GOMF_DNA_HELICASE_ACTIVITY	72	0.0839555	Up	0.00171038	0.320968
HP_HYPOPLASIA_OF_THE_FRONTAL_LOBES	31	0.0838989	Up	0.00172437	0.320968
GOBP_FEMALE_MEIOTIC_NUCLEAR_DIVISION	28	0.0854804	Up	0.00173002	0.320968
YU_BAP1_TARGETS	29	0.0993272	Up	0.00177464	0.320968
LY_AGING_OLD_DN	54	0.170593	Up	0.00177989	0.320968
GOBP_PROTEIN_LOCALIZATION_TO_CHROMOSOME	90	0.0537905	Up	0.00178501	0.320968
VANTVEER_BREAST_CANCER_METASTASIS_DN	111	0.153815	Up	0.00178529	0.320968
GOMF_HELICASE_ACTIVITY	161	0.0426362	Up	0.00180069	0.320968
GOMF_ATP_HYDROLYSIS_ACTIVITY	326	0.0329103	Up	0.00180901	0.320968
PYEON_HPV_POSITIVE_TUMORS_UP	93	0.0896406	Up	0.00183672	0.320968
BIOCARTA_G2_PATHWAY	23	0.100975	Up	0.00184043	0.320968
FISCHER_G1_S_CELL_CYCLE	185	0.050032	Up	0.00186962	0.320968
GOBP_POSITIVE_REGULATION_OF_CHROMOSOME_CONDENSATION	5	0.29414	Up	0.00188421	0.320968
MOLENAAR_TARGETS_OF_CCND1_AND_CDK4_DN	59	0.198398	Up	0.00188892	0.320968
GREENBAUM_E2A_TARGETS_UP	31	0.220113	Up	0.00190266	0.320968
CROSBY_E2F4_TARGETS	6	0.460996	Up	0.00190573	0.320968
GOMF_HISTONE_KINASE_ACTIVITY	16	0.0567644	Up	0.00192761	0.320968
BIOCARTA_CDC25_PATHWAY	8	0.172477	Up	0.00192982	0.320968
REACTOME_CONDENSATION_OF_PROPHASE_CHROMOSOMES	13	0.211476	Up	0.00194024	0.320968
DESERT_PERIPORTAL_HEPATOCELLULAR_CARCINOMA_SUBCLASS_UP	115	0.0459853	Down	0.00194204	0.320968
PYEON_CANCER_HEAD_AND_NECK_VS_CERVICAL_UP	193	0.135806	Up	0.00196941	0.320968
HP_ANOTIA	11	0.125248	Up	0.00197658	0.320968
KAMMINGA_EZH2_TARGETS	39	0.290362	Up	0.00198114	0.320968
GOBP_REGULATION_OF_DOUBLE_STRAND_BREAK_REPAIR	106	0.0317318	Up	0.00198345	0.320968
GOMF_D_LOOP_DNA_BINDING	5	0.175373	Up	0.00198865	0.320968
REACTOME_RESOLUTION_OF_D_LOOP_STRUCTURES	34	0.102732	Up	0.00200285	0.320968
GOBP_MITOTIC_DNA_REPLICATION_CHECKPOINT_SIGNALING	10	0.12236	Up	0.00202705	0.320968
GOBP_DNA_CONFORMATION_CHANGE	270	0.0466164	Up	0.00202724	0.320968
REACTOME_RESOLUTION_OF_SISTER_CHROMATID_COHESION	119	0.120351	Up	0.00204024	0.320968
VERNELL_RETINOBLASTOMA_PATHWAY_UP	75	0.143295	Up	0.00204245	0.320968
GOBP_DNA_DEPENDENT_DNA_REPLICATION	156	0.0758824	Up	0.00206364	0.320968
HP_SHORT_PALPEBRAL_FISSURE	101	0.0224687	Up	0.0020704	0.320968
GENTILE_UV_RESPONSE_CLUSTER_D1	18	0.022653	Up	0.00207142	0.320968
REACTOME_MITOTIC_SPINDLE_CHECKPOINT	113	0.117778	Up	0.0020799	0.320968
BIOCARTA_ATM_PATHWAY	20	0.0253321	Up	0.00209072	0.320968
GOBP_NEGATIVE_REGULATION_OF_DNA_RECOMBINATION	34	0.0334167	Up	0.00209097	0.320968
GOBP_NEGATIVE_REGULATION_OF_PEPTIDE_SECRETION	35	0.0582417	Down	0.00209685	0.320968
GOBP_REGULATION_OF_SYSTEMIC_ARTERIAL_BLOOD_PRESSURE_BY_VASOPRESSIN	3	-0.0174061	Down	0.00211585	0.320968
REACTOME_VASOPRESSIN_LIKE_RECEPTORS	3	-0.0174061	Down	0.00211585	0.320968
GOMF_ATP_DEPENDENT_ACTIVITY_ACTING_ON_DNA	103	0.0864728	Up	0.00212608	0.320968
KAUFFMANN_MELANOMA_RELAPSE_UP	63	0.192361	Up	0.00212716	0.320968
GOBP_MEIOTIC_CHROMOSOME_SEGREGATION	77	0.0536271	Up	0.00213367	0.320968
GOBP_POSITIVE_REGULATION_OF_CELL_CYCLE_PROCESS	213	0.034903	Up	0.00214704	0.320968
GOCC_SPINDLE_MICROTUBULE	83	0.0489591	Up	0.00221329	0.320968
GOCC_CHROMOSOME_TELOMERIC_REGION	139	0.0513489	Up	0.00223344	0.320968
REACTOME_MITOTIC_PROMETAPHASE	205	0.0777801	Up	0.00225463	0.320968
REACTOME_RESOLUTION_OF_D_LOOP_STRUCTURES_THROUGH_SYNTHESIS_DEPENDENT_STRAND_ANNEALING_SDSA	26	0.150914	Up	0.00228774	0.320968
NAKAYAMA_SOFT_TISSUE_TUMORS_PCA2_DN	87	0.318858	Down	0.00229596	0.320968
HP_CEREBRAL_HYPOPLASIA	44	0.060201	Up	0.00233632	0.320968
GOCC_SPINDLE_POLE	167	0.0336122	Up	0.00236512	0.320968
REACTOME_POLO_LIKE_KINASE_MEDIATED_EVENTS	16	0.218704	Up	0.00236518	0.320968
YIH_RESPONSE_TO_ARSENITE_C1	22	0.0695145	Up	0.00236587	0.320968
HP_PATELLAR_APLASIA	18	0.101794	Up	0.00236923	0.320968
BHATI_G2M_ARREST_BY_2METHOXYESTRADIOL_UP	113	0.0350848	Up	0.00237074	0.320968
BIOCARTA_PLK3_PATHWAY	8	0.026599	Up	0.00237666	0.320968
PID_ATM_PATHWAY	35	0.0423801	Up	0.00237829	0.320968
WEST_ADRENOCORTICAL_TUMOR_MARKERS_UP	22	0.137246	Up	0.00242101	0.320968
GOCC_NUCLEAR_CHROMOSOME	182	0.0616725	Up	0.00244996	0.320968
KEGG_RETINOL_METABOLISM	30	0.0533941	Down	0.00245248	0.320968
XU_HGF_SIGNALING_NOT_VIA_AKT1_48HR_DN	18	0.0869138	Up	0.00245555	0.320968
GOBP_REGULATION_OF_CENTROSOME_CYCLE	51	0.0350461	Up	0.00245805	0.320968
WINNEPENNINCKX_MELANOMA_METASTASIS_UP	158	0.204367	Up	0.00249821	0.320968
GOBP_CELL_CYCLE_CHECKPOINT_SIGNALING	173	0.0443994	Up	0.00250188	0.320968
GOBP_REGULATION_OF_CYTOKINESIS	82	0.0210722	Up	0.00251745	0.320968
GOBP_SPINDLE_ASSEMBLY_INVOLVED_IN_FEMALE_MEIOSIS	4	0.558603	Up	0.00252312	0.320968
CHIANG_LIVER_CANCER_SUBCLASS_PROLIFERATION_UP	181	0.131128	Up	0.00252765	0.320968
REACTOME_G2_M_DNA_REPLICATION_CHECKPOINT	5	0.308014	Up	0.00253765	0.320968
GOMF_VASOPRESSIN_RECEPTOR_ACTIVITY	4	0.0818965	Down	0.00253837	0.320968
GOCC_OUTER_KINETOCHORE	12	0.316284	Up	0.00253947	0.320968
GOBP_MITOTIC_NUCLEAR_DIVISION	294	0.0493596	Up	0.0025574	0.320968
HOFFMANN_LARGE_TO_SMALL_PRE_BII_LYMPHOCYTE_UP	157	0.148701	Up	0.00256914	0.320968
REACTOME_CONDENSATION_OF_PROMETAPHASE_CHROMOSOMES	13	0.154629	Up	0.00257808	0.320968
GOBP_MEIOTIC_CELL_CYCLE_PHASE_TRANSITION	9	0.233472	Up	0.00258154	0.320968
PUJANA_BREAST_CANCER_WITH_BRCA1_MUTATED_UP	55	0.200469	Up	0.00258341	0.320968
BIOCARTA_FAS_PATHWAY	33	0.0386068	Up	0.00261605	0.320968
REACTOME_TRANSCRIPTIONAL_REGULATION_BY_E2F6	39	0.0642768	Up	0.00264308	0.320968
GOBP_MITOTIC_SPINDLE_MIDZONE_ASSEMBLY	7	0.251647	Up	0.00264451	0.320968
REACTOME_HDR_THROUGH_SINGLE_STRAND_ANNEALING_SSA	38	0.0799603	Up	0.00265485	0.320968
HP_APLASIA_HYPOPLASIA_OF_THE_PATELLA	26	0.0540785	Up	0.00266683	0.320968
GOCC_ORIGIN_RECOGNITION_COMPLEX	9	0.0378326	Up	0.00267373	0.320968
EGUCHI_CELL_CYCLE_RB1_TARGETS	22	0.399945	Up	0.00267587	0.320968
GOBP_POSITIVE_REGULATION_OF_CHROMOSOME_SEPARATION	17	0.0172002	Up	0.00276833	0.329112
KEGG_DRUG_METABOLISM_CYTOCHROME_P450	42	0.066258	Down	0.00280852	0.329112
ZHOU_CELL_CYCLE_GENES_IN_IR_RESPONSE_24HR	125	0.208066	Up	0.00281097	0.329112
REN_BOUND_BY_E2F	61	0.1939	Up	0.00283107	0.329112
LI_WILMS_TUMOR_VS_FETAL_KIDNEY_1_DN	162	0.113946	Up	0.00283233	0.329112
GOBP_PROTEIN_LOCALIZATION_TO_MICROTUBULE_ORGANIZING_CENTER	35	0.0435396	Up	0.00286656	0.329112
HP_REDUCED_NATURAL_KILLER_CELL_COUNT	12	0.0814633	Up	0.0028869	0.329112
REACTOME_HOMOLOGOUS_DNA_PAIRING_AND_STRAND_EXCHANGE	43	0.119758	Up	0.00288877	0.329112
HALLMARK_E2F_TARGETS	207	0.176987	Up	0.0028933	0.329112
GOBP_KINETOCHORE_ORGANIZATION	24	0.151706	Up	0.00289966	0.329112
GEORGES_CELL_CYCLE_MIR192_TARGETS	65	0.0748014	Up	0.00294864	0.330054
LY_AGING_MIDDLE_DN	15	0.422546	Up	0.00297246	0.330054
GOCC_SPINDLE	395	0.0338989	Up	0.00299812	0.330054
GOBP_CENTROMERE_COMPLEX_ASSEMBLY	30	0.14889	Up	0.00300432	0.330054
BENPORATH_PROLIFERATION	145	0.24379	Up	0.0030116	0.330054
GOBP_PROTEIN_LOCALIZATION_TO_CHROMATIN	29	0.0204054	Up	0.00301417	0.330054
GOBP_MICROTUBULE_ORGANIZING_CENTER_LOCALIZATION	34	0.0372716	Up	0.00304122	0.330054
PUJANA_BRCA_CENTERED_NETWORK	127	0.14043	Up	0.00304736	0.330054
CHIANG_LIVER_CANCER_SUBCLASS_PROLIFERATION_DN	134	0.0873548	Down	0.00304867	0.330054
BOYAULT_LIVER_CANCER_SUBCLASS_G12_DN	13	0.10504	Down	0.00310418	0.33243
GOBP_DNA_REPLICATION_CHECKPOINT_SIGNALING	17	0.124831	Up	0.00312804	0.33243
GOBP_NEGATIVE_REGULATION_OF_MEIOTIC_CELL_CYCLE	12	0.0212411	Up	0.00314269	0.33243
GOCC_SITE_OF_DNA_DAMAGE	93	0.0382936	Up	0.0031535	0.33243
HP_ABNORMAL_PROSTATE_MORPHOLOGY	47	0.0160158	Up	0.00315638	0.33243
GOBP_SPINDLE_ASSEMBLY	141	0.0291533	Up	0.00316808	0.33243
BLANCO_MELO_BRONCHIAL_EPITHELIAL_CELLS_INFLUENZA_A_DEL_NS1_INFECTION_DN	179	0.177254	Up	0.0032004	0.33243
GOBP_NEGATIVE_REGULATION_OF_DNA_REPLICATION	28	0.041404	Up	0.00320889	0.33243
GOBP_RESOLUTION_OF_RECOMBINATION_INTERMEDIATES	6	0.110677	Up	0.00321234	0.33243
GOCC_PRONUCLEUS	11	0.162139	Up	0.0032309	0.33272
GOBP_MEIOSIS_I_CELL_CYCLE_PROCESS	105	0.0486452	Up	0.0032575	0.333054
GOMF_HISTONE_BINDING	237	0.0283276	Up	0.0032657	0.333054
GOBP_ORGANELLE_FISSION	455	0.0364359	Up	0.00330183	0.3336
HP_ABNORMALITY_OF_LOWER_LIMB_METAPHYSES	21	0.0153014	Up	0.00330515	0.3336
DORMOY_ELAVL1_TARGETS	16	0.0224114	Up	0.00334769	0.3336
GOCC_CONDENSIN_COMPLEX	8	0.220198	Up	0.00336735	0.3336
HONRADO_BREAST_CANCER_BRCA1_VS_BRCA2	18	0.0298724	Up	0.00337005	0.3336
REACTOME_PRC2_METHYLATES_HISTONES_AND_DNA	13	0.0837248	Up	0.00338047	0.3336
WHITFIELD_CELL_CYCLE_LITERATURE	44	0.322471	Up	0.00338166	0.3336
WP_VITAMIN_A_AND_CAROTENOID_METABOLISM	37	0.0604972	Down	0.00340305	0.334148
GOMF_RNA_POLYMERASE_II_CORE_PROMOTER_SEQUENCE_SPECIFIC_DNA_BINDING	15	0.0165104	Up	0.00347438	0.33803
GOCC_DNA_PACKAGING_COMPLEX	38	0.0505414	Up	0.00347461	0.33803
XU_HGF_TARGETS_INDUCED_BY_AKT1_48HR_DN	21	0.106095	Up	0.00351219	0.33942
REACTOME_MITOTIC_TELOPHASE_CYTOKINESIS	13	0.220409	Up	0.00354148	0.33942
FOURNIER_ACINAR_DEVELOPMENT_LATE_DN	22	0.144897	Up	0.00357694	0.33942
KOBAYASHI_EGFR_SIGNALING_24HR_DN	254	0.182721	Up	0.00358093	0.33942
GOCC_FLEMMING_BODY	33	0.0225924	Up	0.00359229	0.33942
GOCC_CENTRIOLE	147	0.0379294	Up	0.00359392	0.33942
WILCOX_RESPONSE_TO_PROGESTERONE_UP	145	0.052288	Up	0.00360443	0.33942
GOCC_SITE_OF_DOUBLE_STRAND_BREAK	71	0.0330034	Up	0.00364003	0.33942
GOMF_DNA_TRANSLOCASE_ACTIVITY	5	0.0869707	Up	0.00364054	0.33942
WP_GASTRIC_CANCER_NETWORK_2	32	0.0943054	Up	0.00364968	0.33942
GOBP_MITOTIC_G2_M_TRANSITION_CHECKPOINT	49	0.0348584	Up	0.00372749	0.341666
DELYS_THYROID_CANCER_DN	230	0.0673794	Down	0.00372875	0.341666
SOTIRIOU_BREAST_CANCER_GRADE_1_VS_3_UP	151	0.320675	Up	0.00374013	0.341666
REACTOME_DISEASES_OF_DNA_REPAIR	34	0.133743	Up	0.00374404	0.341666
GOBP_CHROMOSOME_ORGANIZATION_INVOLVED_IN_MEIOTIC_CELL_CYCLE	58	0.0465253	Up	0.00375474	0.341666
WP_HOMOLOGOUS_RECOMBINATION	13	0.0407905	Up	0.00379479	0.343745
GOBP_MITOTIC_CHROMOSOME_CONDENSATION	19	0.128023	Up	0.00382563	0.343745
GOBP_CENTROSOME_DUPLICATION	75	0.0503635	Up	0.00383197	0.343745
GOBP_ACTOMYOSIN_CONTRACTILE_RING_ORGANIZATION	7	0.0327146	Up	0.00384748	0.343745
GOCC_XY_BODY	12	0.00934094	Up	0.00385901	0.343745
GOBP_ATTACHMENT_OF_MITOTIC_SPINDLE_MICROTUBULES_TO_KINETOCHORE	15	0.0918906	Up	0.00388154	0.344299
GOCC_KINESIN_COMPLEX	49	0.0324077	Up	0.00391518	0.34583
DUTERTRE_ESTRADIOL_RESPONSE_24HR_UP	319	0.147511	Up	0.00393331	0.345984
WHITEFORD_PEDIATRIC_CANCER_MARKERS	114	0.2565	Up	0.00395865	0.346768
GOBP_NUCLEOTIDE_EXCISION_REPAIR_DNA_GAP_FILLING	6	0.0126257	Up	0.00400286	0.347108
SEMBA_FHIT_TARGETS_DN	10	0.203412	Up	0.00400518	0.347108
HP_DEEP_SET_NAILS	5	0.0205043	Up	0.00401428	0.347108
ISHIDA_E2F_TARGETS	52	0.329233	Up	0.00407853	0.347108
GOMF_DNA_REPLICATION_ORIGIN_BINDING	16	0.19462	Up	0.00408339	0.347108
GOBP_ESTABLISHMENT_OF_MITOTIC_SPINDLE_LOCALIZATION	34	0.0505149	Up	0.00409833	0.347108
GOBP_POSITIVE_REGULATION_OF_DNA_RECOMBINATION	64	0.0254981	Up	0.0041107	0.347108
GOBP_RESPONSE_TO_X_RAY	30	0.0208319	Up	0.00411124	0.347108
WP_FAMILIAL_HYPERLIPIDEMIA_TYPE_1	12	0.160907	Down	0.00413028	0.347108
WP_DNA_IRDOUBLE_STRAND_BREAKS_AND_CELLULAR_RESPONSE_VIA_ATM	56	0.0521233	Up	0.00413638	0.347108
GOBP_CELL_CYCLE_DNA_REPLICATION	43	0.113828	Up	0.00416443	0.347108
JAEGER_METASTASIS_UP	43	0.0592557	Up	0.00418241	0.347108
HP_BIRTH_LENGTH_LESS_THAN_3RD_PERCENTILE	15	0.0510766	Up	0.00419325	0.347108
GOBP_NEGATIVE_REGULATION_OF_DNA_DEPENDENT_DNA_REPLICATION	15	0.0409972	Up	0.00420664	0.347108
GOBP_DNA_REPLICATION_INITIATION	35	0.157602	Up	0.00423231	0.347108
GOBP_DOUBLE_STRAND_BREAK_REPAIR_VIA_NONHOMOLOGOUS_END_JOINING	70	0.0196278	Up	0.00423287	0.347108
GOBP_MEIOSIS_II_CELL_CYCLE_PROCESS	9	0.151787	Up	0.00424205	0.347108
REACTOME_ASSEMBLY_OF_THE_ORC_COMPLEX_AT_THE_ORIGIN_OF_REPLICATION	9	0.164495	Up	0.00427264	0.347955
GOBP_NUCLEOTIDE_BINDING_DOMAIN_LEUCINE_RICH_REPEAT_CONTAINING_RECEPTOR_SIGNALING_PATHWAY	28	0.0332196	Up	0.00430057	0.347955
BOYAULT_LIVER_CANCER_SUBCLASS_G23_UP	51	0.124379	Up	0.00432304	0.347955
PID_FANCONI_PATHWAY	47	0.100731	Up	0.00432655	0.347955
GOBP_POSITIVE_REGULATION_OF_METAPHASE_ANAPHASE_TRANSITION_OF_CELL_CYCLE	15	0.0279806	Up	0.00433481	0.347955
CHEN_HOXA5_TARGETS_9HR_UP	217	0.0857304	Up	0.00436644	0.348659
GOBP_POSITIVE_REGULATION_OF_DOUBLE_STRAND_BREAK_REPAIR	62	0.0250278	Up	0.00438257	0.348659
CROONQUIST_IL6_DEPRIVATION_DN	98	0.25295	Up	0.00439487	0.348659
REACTOME_ACTIVATION_OF_ATR_IN_RESPONSE_TO_REPLICATION_STRESS	38	0.184878	Up	0.00441459	0.348659
GOBP_CHROMOSOME_CONDENSATION	32	0.0826487	Up	0.00442616	0.348659
BERTUCCI_INVASIVE_CARCINOMA_DUCTAL_VS_LOBULAR_DN	48	0.191817	Down	0.0044581	0.34987
GOBP_REGULATION_OF_MITOTIC_CENTROSOME_SEPARATION	9	0.17282	Up	0.00448012	0.350296
KEGG_CELL_CYCLE	125	0.0880862	Up	0.00456679	0.355755
CHOW_RASSF1_TARGETS_UP	27	0.0317844	Up	0.00461934	0.357231
GOMF_HISTONE_SERINE_KINASE_ACTIVITY	6	-0.0126477	Up	0.00462396	0.357231
GOBP_MICROTUBULE_CYTOSKELETON_ORGANIZATION_INVOLVED_IN_MITOSIS	161	0.0514247	Up	0.00463651	0.357231
GOCC_ASTER	11	0.0360226	Up	0.00468658	0.358643
HP_DILATED_THIRD_VENTRICLE	9	0.000493702	Up	0.00469191	0.358643
GOBP_REGULATION_OF_MITOTIC_NUCLEAR_DIVISION	105	0.0432284	Up	0.0047058	0.358643
HP_THIN_NAIL	12	0.0644415	Up	0.00477544	0.358803
CHANDRAN_METASTASIS_UP	197	0.0247779	Up	0.00480585	0.358803
GOMF_KINETOCHORE_BINDING	6	0.18449	Up	0.00480942	0.358803
WP_INTEGRATED_CANCER_PATHWAY	45	0.0451391	Up	0.0048265	0.358803
GOBP_DNA_REPLICATION_INDEPENDENT_CHROMATIN_ORGANIZATION	18	0.143889	Up	0.00484395	0.358803
GOMF_FOUR_WAY_JUNCTION_HELICASE_ACTIVITY	6	0.018883	Up	0.0048831	0.358803
HP_CLUBBING_OF_TOES	29	0.0781002	Up	0.00491161	0.358803
BENPORATH_ES_1	355	0.0697426	Up	0.00492401	0.358803
GOBP_POSITIVE_REGULATION_OF_CELL_CYCLE_PHASE_TRANSITION	109	0.049217	Up	0.00493202	0.358803
GOBP_SOMATIC_DIVERSIFICATION_OF_IMMUNE_RECEPTORS	79	0.0303621	Up	0.00493865	0.358803
REACTOME_G2_M_DNA_DAMAGE_CHECKPOINT	66	0.0868538	Up	0.00495689	0.358803
GOBP_REGULATION_OF_CHROMOSOME_CONDENSATION	9	0.322575	Up	0.00495853	0.358803
GOBP_MEIOTIC_CHROMOSOME_CONDENSATION	6	0.112816	Up	0.00499266	0.358803
HP_ABNORMALITY_OF_CHROMOSOME_STABILITY	49	0.0761658	Up	0.00499868	0.358803
BIDUS_METASTASIS_UP	211	0.149619	Up	0.00500053	0.358803
SARRIO_EPITHELIAL_MESENCHYMAL_TRANSITION_UP	166	0.152328	Up	0.0050081	0.358803
PID_BARD1_PATHWAY	29	0.100143	Up	0.005024	0.358803
GRAHAM_CML_DIVIDING_VS_NORMAL_QUIESCENT_UP	172	0.157851	Up	0.0050438	0.358803
REACTOME_CELL_CYCLE_CHECKPOINTS	269	0.111045	Up	0.00507458	0.358803
BIOCARTA_PTC1_PATHWAY	11	0.0817108	Up	0.00507974	0.358803
GOBP_NEGATIVE_REGULATION_OF_P38MAPK_CASCADE	7	0.00953935	Up	0.00509622	0.358803
HP_PREMATURE_LOSS_OF_PERMANENT_TEETH	4	0.00879402	Down	0.00509971	0.358803
GOBP_G2_MI_TRANSITION_OF_MEIOTIC_CELL_CYCLE	5	0.401538	Up	0.00511065	0.358803
GOBP_REGULATION_OF_PROTEIN_LOCALIZATION_TO_CHROMATIN	8	0.00415663	Up	0.00512699	0.358803
POOLA_INVASIVE_BREAST_CANCER_UP	314	0.1115	Up	0.00516543	0.358803
GOBP_KINETOCHORE_ASSEMBLY	19	0.103756	Up	0.0051937	0.358803
YU_MYC_TARGETS_UP	43	0.281443	Up	0.00520146	0.358803
GOBP_MITOTIC_CELL_CYCLE_CHECKPOINT_SIGNALING	131	0.0440957	Up	0.00521108	0.358803
BURTON_ADIPOGENESIS_3	106	0.187958	Up	0.00521866	0.358803
LY_AGING_PREMATURE_DN	29	0.142914	Up	0.00524212	0.358803
GOBP_HOMOLOGOUS_RECOMBINATION	48	0.0556439	Up	0.00524793	0.358803
GOBP_POSITIVE_REGULATION_OF_SISTER_CHROMATID_COHESION	8	0.155963	Up	0.00530582	0.358803
LEE_LIVER_CANCER_DENA_DN	52	0.0328985	Down	0.00530627	0.358803
EPPERT_PROGENITOR	135	0.0791569	Up	0.00531481	0.358803
GOBP_REGULATION_OF_DNA_REPAIR	146	0.0324752	Up	0.00531958	0.358803
BLANCO_MELO_SARS_COV_1_INFECTION_MCR5_CELLS_UP	12	0.496598	Up	0.00533872	0.358803
BIOCARTA_ATRBRCA_PATHWAY	23	0.072943	Up	0.00534023	0.358803
SMID_BREAST_CANCER_LUMINAL_A_DN	18	0.37005	Up	0.00539319	0.358803
CROONQUIST_NRAS_SIGNALING_DN	72	0.2857	Up	0.00540299	0.358803
GOBP_TRIGLYCERIDE_CATABOLIC_PROCESS	22	0.0810188	Down	0.00541881	0.358803
GOMF_DNA_SECONDARY_STRUCTURE_BINDING	36	0.0767798	Up	0.00544037	0.358803
HP_HYPOPLASTIC_LABIA_MAJORA	34	0.0397735	Up	0.0054787	0.358803
GOBP_RENAL_PROTEIN_ABSORPTION	5	0.306594	Down	0.00548554	0.358803
STEIN_ESRRA_TARGETS_RESPONSIVE_TO_ESTROGEN_DN	41	0.118928	Up	0.00549565	0.358803
GENTLES_LEUKEMIC_STEM_CELL_DN	15	0.0820587	Up	0.00550992	0.358803
GAVIN_FOXP3_TARGETS_CLUSTER_P6	94	0.121365	Up	0.00551435	0.358803
GOBP_REGULATION_OF_NUCLEAR_DIVISION	123	0.0383401	Up	0.00552472	0.358803
GRAHAM_NORMAL_QUIESCENT_VS_NORMAL_DIVIDING_DN	86	0.262599	Up	0.00553604	0.358803
REACTOME_AURKA_ACTIVATION_BY_TPX2	76	0.0543003	Up	0.0055407	0.358803
PID_ATR_PATHWAY	39	0.131079	Up	0.00556905	0.359536
WP_CELL_CYCLE	121	0.0884057	Up	0.00564347	0.360825
FURUKAWA_DUSP6_TARGETS_PCI35_DN	72	0.131884	Up	0.00564884	0.360825
WP_FAMILIAL_HYPERLIPIDEMIA_TYPE_2	12	0.171166	Down	0.00565237	0.360825
GOBP_HISTONE_PHOSPHORYLATION	42	0.0375241	Up	0.00565739	0.360825
ABRAMSON_INTERACT_WITH_AIRE	42	0.118181	Up	0.00573756	0.364836
GOMF_MICROTUBULE_BINDING	260	0.0201892	Up	0.00582459	0.367423
HP_ABNORMALITY_OF_THE_EXTRAOCULAR_MUSCLES	8	0.0219238	Up	0.00582687	0.367423
GOBP_GLUCOSE_IMPORT_IN_RESPONSE_TO_INSULIN_STIMULUS	6	0.289989	Down	0.00583045	0.367423
GOBP_TELOMERE_MAINTENANCE_VIA_SEMI_CONSERVATIVE_REPLICATION	9	0.0638877	Up	0.00592368	0.370658
GOMF_FOUR_WAY_JUNCTION_DNA_BINDING	17	0.10842	Up	0.00595853	0.370658
GOBP_REGULATION_OF_ATTACHMENT_OF_SPINDLE_MICROTUBULES_TO_KINETOCHORE	13	0.12966	Up	0.0059768	0.370658
CHEN_ETV5_TARGETS_TESTIS	21	0.116515	Up	0.00599022	0.370658
REACTOME_DEPOSITION_OF_NEW_CENPA_CONTAINING_NUCLEOSOMES_AT_THE_CENTROMERE	28	0.232873	Up	0.00599339	0.370658
MARKEY_RB1_ACUTE_LOF_UP	232	0.0998808	Up	0.00604072	0.370658
LEE_RECENT_THYMIC_EMIGRANT	230	0.0220763	Up	0.00606332	0.370658
GOBP_MITOTIC_SPINDLE_ORGANIZATION	135	0.0524234	Up	0.00612343	0.370658
REACTOME_RHO_GTPASES_ACTIVATE_FORMINS	133	0.0877438	Up	0.00612926	0.370658
GOBP_POSITIVE_REGULATION_OF_VASCULAR_ASSOCIATED_SMOOTH_MUSCLE_CELL_DIFFERENTIATION	7	0.0587199	Down	0.00613064	0.370658
GOCC_MUSCLE_MYOSIN_COMPLEX	8	0.0472548	Down	0.00615286	0.370658
GOBP_SOMATIC_DIVERSIFICATION_OF_IMMUNOGLOBULINS_INVOLVED_IN_IMMUNE_RESPONSE	50	0.0286142	Up	0.00617985	0.370658
ZHOU_CELL_CYCLE_GENES_IN_IR_RESPONSE_6HR	84	0.249363	Up	0.00618728	0.370658
GOCC_GLYCOPROTEIN_COMPLEX	14	0.0834731	Down	0.00621487	0.370658
GOBP_ALKANESULFONATE_METABOLIC_PROCESS	6	0.273485	Down	0.00621716	0.370658
HP_ABNORMAL_LABIA_MAJORA_MORPHOLOGY	39	0.0269941	Up	0.00623403	0.370658
GOCC_MITOTIC_SPINDLE_POLE	36	0.0786585	Up	0.00625168	0.370658
FUJII_YBX1_TARGETS_DN	197	0.12064	Up	0.00626923	0.370658
GOBP_NEGATIVE_REGULATION_OF_HEART_RATE	10	0.0666096	Down	0.00629111	0.370658
GOBP_POSITIVE_REGULATION_OF_ISOTYPE_SWITCHING	26	0.0284805	Up	0.00629742	0.370658
REACTOME_G0_AND_EARLY_G1	27	0.177161	Up	0.00631601	0.370658
WP_FAMILIAL_HYPERLIPIDEMIA_TYPE_5	10	0.145637	Down	0.00632036	0.370658
GOBP_RETINOL_METABOLIC_PROCESS	36	0.0791965	Down	0.00632377	0.370658
SMID_BREAST_CANCER_LUMINAL_A_UP	86	0.174416	Down	0.00632883	0.370658
GOBP_TELOMERE_MAINTENANCE	132	0.0471831	Up	0.00636414	0.370658
GOBP_DNA_PACKAGING	170	0.0361545	Up	0.00638129	0.370658
GOBP_NEGATIVE_REGULATION_OF_MEIOTIC_NUCLEAR_DIVISION	7	0.0337512	Up	0.00638531	0.370658
GOBP_DNA_REPLICATION	277	0.0596449	Up	0.00641513	0.370658
GOBP_DNA_INTEGRITY_CHECKPOINT_SIGNALING	126	0.0400304	Up	0.00642671	0.370658
REACTOME_E2F_MEDIATED_REGULATION_OF_DNA_REPLICATION	23	0.124815	Up	0.00645272	0.370658
PID_AURORA_B_PATHWAY	39	0.126377	Up	0.00646467	0.370658
KEGG_METABOLISM_OF_XENOBIOTICS_BY_CYTOCHROME_P450	39	0.0724222	Down	0.0064796	0.370658
GOBP_SPINDLE_ORGANIZATION	209	0.0345538	Up	0.00648648	0.370658
GOBP_POSITIVE_REGULATION_OF_MITOTIC_CELL_CYCLE_SPINDLE_ASSEMBLY_CHECKPOINT	8	0.175024	Up	0.00650562	0.370658
RIZ_ERYTHROID_DIFFERENTIATION_HBZ	28	0.0133388	Up	0.00651491	0.370658
CHICAS_RB1_TARGETS_GROWING	242	0.0448804	Up	0.00653206	0.370658
GOCC_LATERAL_ELEMENT	11	0.142609	Up	0.006547	0.370658
SHEPARD_CRASH_AND_BURN_MUTANT_DN	164	0.0397298	Up	0.00655208	0.370658
GOBP_ESTABLISHMENT_OF_SISTER_CHROMATID_COHESION	9	0.000646295	Up	0.00656766	0.370658
REACTOME_HDR_THROUGH_HOMOLOGOUS_RECOMBINATION_HRR	68	0.0756299	Up	0.0066091	0.370658
LIANG_SILENCED_BY_METHYLATION_DN	11	0.308636	Up	0.00663409	0.370658
MORI_LARGE_PRE_BII_LYMPHOCYTE_UP	85	0.216401	Up	0.00665024	0.370658
HALLMARK_MITOTIC_SPINDLE	208	0.0485901	Up	0.00665355	0.370658
GOBP_MEIOTIC_SPINDLE_ORGANIZATION	13	0.0959295	Up	0.00667133	0.370658
REACTOME_ANCHORING_OF_THE_BASAL_BODY_TO_THE_PLASMA_MEMBRANE	101	0.0369646	Up	0.00668075	0.370658
JOHANSSON_BRAIN_CANCER_EARLY_VS_LATE_UP	6	0.0397223	Up	0.00668944	0.370658
GOBP_HISTONE_EXCHANGE	17	0.134534	Up	0.00671425	0.370885
GOBP_SOMATIC_DIVERSIFICATION_OF_IMMUNOGLOBULINS	67	0.0262496	Up	0.00672867	0.370885
GARY_CD5_TARGETS_DN	441	0.0801901	Up	0.00677316	0.371569
WP_FATTY_ACID_OMEGAOXIDATION	9	0.204812	Down	0.00678241	0.371569
KAPOSI_LIVER_CANCER_MET_DN	6	0.0656725	Down	0.00679388	0.371569
ONDER_CDH1_TARGETS_1_DN	156	0.056997	Up	0.00685897	0.373233
GOBP_MITOTIC_G2_DNA_DAMAGE_CHECKPOINT_SIGNALING	36	0.0277367	Up	0.00685967	0.373233
WHITFIELD_CELL_CYCLE_G2	169	0.057021	Up	0.00689787	0.373416
REACTOME_RA_BIOSYNTHESIS_PATHWAY	22	0.0323314	Down	0.00690742	0.373416
MORI_IMMATURE_B_LYMPHOCYTE_DN	91	0.232	Up	0.0069214	0.373416
GOBP_REGULATION_OF_CELL_CYCLE_PHASE_TRANSITION	374	0.0322657	Up	0.00694139	0.373416
SMIRNOV_RESPONSE_TO_IR_2HR_DN	61	0.0244163	Up	0.00695148	0.373416
GOBP_NEGATIVE_REGULATION_OF_SYSTEMIC_ARTERIAL_BLOOD_PRESSURE	14	0.0317703	Down	0.00700065	0.374268
HP_MEGACYSTIS	8	0.260552	Down	0.00700279	0.374268
WP_ATM_SIGNALING_IN_DEVELOPMENT_AND_DISEASE	45	0.0459308	Up	0.00712881	0.380041
GOMF_CATALYTIC_ACTIVITY_ACTING_ON_DNA	215	0.0421787	Up	0.00717136	0.381347
BROWNE_HCMV_INFECTION_18HR_UP	169	0.0353417	Up	0.00719886	0.381847
GOBP_MAINTENANCE_OF_DNA_METHYLATION	7	0.119737	Up	0.0072326	0.382302
REACTOME_M_PHASE	362	0.0731953	Up	0.00724366	0.382302
GOCC_PROCENTRIOLE_REPLICATION_COMPLEX	6	0.469574	Up	0.00731056	0.383937
RUIZ_TNC_TARGETS_DN	142	0.121752	Up	0.007311	0.383937
GOBP_NEGATIVE_REGULATION_OF_CELL_CYCLE_PHASE_TRANSITION	231	0.0302714	Up	0.00737648	0.386345
BIOCARTA_MCM_PATHWAY	18	0.183586	Up	0.00740348	0.386345
BLANCO_MELO_COVID19_SARS_COV_2_INFECTION_A594_ACE2_EXPRESSING_CELLS_RUXOLITINIB_UP	393	0.0133643	Up	0.00741998	0.386345
YAO_HOXA10_TARGETS_VIA_PROGESTERONE_UP	79	0.0818905	Down	0.00743006	0.386345
GOBP_CHROMOSOME_LOCALIZATION	83	0.0553872	Up	0.00748963	0.388485
GOBP_ETHANOL_METABOLIC_PROCESS	17	0.0970055	Down	0.00753451	0.389855
GOBP_TELOMERE_ORGANIZATION	136	0.046145	Up	0.00757766	0.390136
GOMF_LYS63_SPECIFIC_DEUBIQUITINASE_ACTIVITY	12	0.0941808	Up	0.0075826	0.390136
GOBP_CENTRIOLE_CENTRIOLE_COHESION	14	0.0741296	Up	0.00759537	0.390136
GOBP_REGULATION_OF_CHROMATIN_ASSEMBLY	28	0.0267544	Up	0.00766405	0.392708
MITSIADES_RESPONSE_TO_APLIDIN_DN	252	0.106051	Up	0.00771121	0.393343
GOMF_ANAPHASE_PROMOTING_COMPLEX_BINDING	10	0.0609883	Up	0.00772171	0.393343
GOCC_DEUTEROSOME	5	0.237969	Up	0.00776948	0.393343
SMIRNOV_RESPONSE_TO_IR_6HR_DN	109	0.0572582	Up	0.00778888	0.393343
REACTOME_CYCLIN_A_B1_B2_ASSOCIATED_EVENTS_DURING_G2_M_TRANSITION	27	0.118292	Up	0.00780222	0.393343
HORIUCHI_WTAP_TARGETS_DN	316	0.102078	Up	0.00780409	0.393343
GOBP_REGULATION_OF_TELOMERE_MAINTENANCE	84	0.0366094	Up	0.00781199	0.393343
GOBP_POSITIVE_REGULATION_OF_CELL_CYCLE	286	0.0295878	Up	0.0078255	0.393343
GOBP_SPINDLE_ELONGATION	9	0.11884	Up	0.00786774	0.393371
GOBP_POSITIVE_REGULATION_OF_DNA_METABOLIC_PROCESS	226	0.0334644	Up	0.00787619	0.393371
GOBP_POSITIVE_REGULATION_OF_CENTRIOLE_REPLICATION	9	0.107941	Up	0.00789181	0.393371
CLIMENT_BREAST_CANCER_COPY_NUMBER_DN	8	0.0483855	Down	0.00790783	0.393371
GOBP_REGULATION_OF_CELL_CYCLE_CHECKPOINT	38	0.0413503	Up	0.00791922	0.393371
GOBP_ESTABLISHMENT_OF_CENTROSOME_LOCALIZATION	10	0.00175084	Up	0.00796164	0.39356
GOBP_POSITIVE_REGULATION_OF_CYTOKINESIS	32	0.0329316	Up	0.0079695	0.39356
HP_DILATATION_OF_THE_BLADDER	9	0.253525	Down	0.00797896	0.39356
RIZ_ERYTHROID_DIFFERENTIATION	85	0.059331	Up	0.0080143	0.394258
NAKAMURA_CANCER_MICROENVIRONMENT_DN	39	0.183207	Up	0.00805626	0.394258
KIM_WT1_TARGETS_DN	469	0.0339968	Up	0.00806148	0.394258
GOBP_G_QUADRUPLEX_DNA_UNWINDING	8	0.252888	Up	0.0080678	0.394258
GOCC_MEIOTIC_COHESIN_COMPLEX	7	0.111399	Up	0.00818922	0.399267
TOYOTA_TARGETS_OF_MIR34B_AND_MIR34C	474	0.0520218	Up	0.00822179	0.399341
REACTOME_ESTABLISHMENT_OF_SISTER_CHROMATID_COHESION	11	0.267321	Up	0.00824453	0.399341
GOMF_MICROTUBULE_MOTOR_ACTIVITY	64	0.0222492	Up	0.00824749	0.399341
MANN_RESPONSE_TO_AMIFOSTINE_DN	9	0.227482	Up	0.00831022	0.400835
GOBP_NEGATIVE_REGULATION_OF_URINE_VOLUME	5	0.0297286	Down	0.0083208	0.400835
HP_STOMACH_CANCER	30	0.0409244	Up	0.00834747	0.400835
HP_ABNORMAL_NATURAL_KILLER_CELL_MORPHOLOGY	17	0.0470764	Up	0.0083705	0.400835
GOBP_HOMOLOGOUS_CHROMOSOME_SEGREGATION	50	0.0367388	Up	0.00837328	0.400835
REACTOME_HDR_THROUGH_MMEJ_ALT_NHEJ	10	0.0568096	Up	0.00843667	0.402374
GOBP_REGULATION_OF_CELL_CYCLE_G2_M_PHASE_TRANSITION	102	0.0498832	Up	0.00849148	0.402374
BROWNE_HCMV_INFECTION_4HR_UP	49	0.0064571	Up	0.00849431	0.402374
GOBP_NEGATIVE_REGULATION_OF_DNA_METABOLIC_PROCESS	106	0.0195346	Up	0.00855392	0.402374
GOBP_CENTROSOME_SEPARATION	16	0.0964791	Up	0.00856947	0.402374
WANG_CLASSIC_ADIPOGENIC_TARGETS_OF_PPARG	26	0.348482	Down	0.00860375	0.402374
REACTOME_PHOSPHORYLATION_OF_EMI1	6	0.355225	Up	0.00860606	0.402374
GOMF_ALCOHOL_DEHYDROGENASE_NAD_P_PLUS_ACTIVITY	8	0.20862	Down	0.00860997	0.402374
REACTOME_LIPID_PARTICLE_ORGANIZATION	5	0.494653	Down	0.00862821	0.402374
GOMF_PLUS_END_DIRECTED_MICROTUBULE_MOTOR_ACTIVITY	17	0.0705098	Up	0.00864493	0.402374
SHAFFER_IRF4_TARGETS_IN_ACTIVATED_DENDRITIC_CELL	65	0.0440806	Up	0.00866003	0.402374
REACTOME_ASSEMBLY_OF_ACTIVE_LPL_AND_LIPC_LIPASE_COMPLEXES	14	0.094381	Down	0.00866344	0.402374
GOMF_DNA_DNA_ANNEALING_ACTIVITY	8	0.0113041	Up	0.00867081	0.402374
HP_HYPOPLASIA_OF_THE_OLFACTORY_BULB	3	-0.0601242	Up	0.00868646	0.402374
HP_DUODENAL_STENOSIS	26	0.142024	Up	0.00873011	0.402374
GOBP_CELL_CYCLE_G2_M_PHASE_TRANSITION	145	0.0510598	Up	0.00874682	0.402374
IWANAGA_E2F1_TARGETS_INDUCED_BY_SERUM	23	0.154405	Up	0.00877352	0.402374
BOYAULT_LIVER_CANCER_SUBCLASS_G23_DN	10	0.154921	Down	0.0087809	0.402374
REACTOME_NONHOMOLOGOUS_END_JOINING_NHEJ	38	0.038547	Up	0.00879546	0.402374
GLINSKY_CANCER_DEATH_UP	6	0.190394	Up	0.00880886	0.402374
BOYAULT_LIVER_CANCER_SUBCLASS_G123_UP	44	0.151051	Up	0.00883533	0.402374
GOBP_PRIMARY_ALCOHOL_METABOLIC_PROCESS	83	0.0799751	Down	0.00886062	0.402374
REACTOME_NS1_MEDIATED_EFFECTS_ON_HOST_PATHWAYS	40	0.104267	Up	0.00888029	0.402374
GOBP_POSITIVE_REGULATION_OF_MITOTIC_CELL_CYCLE_PHASE_TRANSITION	84	0.0589877	Up	0.00889998	0.402374
REACTOME_SUMOYLATION_OF_DNA_DAMAGE_RESPONSE_AND_REPAIR_PROTEINS	83	0.0540435	Up	0.00890076	0.402374
REACTOME_ACTIVATION_OF_NIMA_KINASES_NEK9_NEK6_NEK7	7	0.168704	Up	0.00891203	0.402374
REACTOME_PROCESSING_OF_INTRONLESS_PRE_MRNAS	19	0.0900211	Up	0.00893677	0.402374
GOBP_POSITIVE_REGULATION_OF_TELOMERE_MAINTENANCE	56	0.0465072	Up	0.00894474	0.402374
GOBP_METAPHASE_PLATE_CONGRESSION	68	0.0679213	Up	0.00896378	0.402374
GOMF_AMINOACYLASE_ACTIVITY	4	0.0620141	Down	0.00898218	0.402374
HP_MICROTIA_THIRD_DEGREE	10	0.0799933	Up	0.00899804	0.402374
AFFAR_YY1_TARGETS_DN	243	0.0488158	Up	0.00903075	0.402374
WP_RETINOBLASTOMA_GENE_IN_CANCER	86	0.188046	Up	0.0090514	0.402374
GOMF_METHYLATED_HISTONE_BINDING	73	0.0189225	Up	0.00906603	0.402374
WHITFIELD_CELL_CYCLE_G1_S	130	0.0550577	Up	0.00909819	0.402374
GOBP_PROTEIN_DNA_COMPLEX_ASSEMBLY	132	0.0445804	Up	0.00910731	0.402374
BIOCARTA_RANMS_PATHWAY	10	0.235302	Up	0.00912647	0.402374
GOBP_NEGATIVE_REGULATION_OF_CELL_CYCLE_PROCESS	270	0.0292054	Up	0.0091442	0.402374
REACTOME_REGULATION_OF_PLK1_ACTIVITY_AT_G2_M_TRANSITION	91	0.0503504	Up	0.00915927	0.402374
HP_PREMATURE_OVARIAN_INSUFFICIENCY	58	0.0198557	Up	0.00916782	0.402374
MONTERO_THYROID_CANCER_POOR_SURVIVAL_DN	10	0.123197	Down	0.00925202	0.404508
BIOCARTA_TNFR1_PATHWAY	29	0.0307063	Up	0.00925478	0.404508
GOCC_SPINDLE_MIDZONE	36	0.0976065	Up	0.00929229	0.405309
GOMF_OMEGA_PEPTIDASE_ACTIVITY	100	0.0214912	Up	0.00932894	0.405398
HP_PROSTATE_NEOPLASM	34	0.0242538	Up	0.00934136	0.405398
GOBP_REGULATION_OF_MITOTIC_CELL_CYCLE_PHASE_TRANSITION	288	0.0339118	Up	0.00935194	0.405398
REACTOME_ACTIVATION_OF_THE_PRE_REPLICATIVE_COMPLEX	32	0.216866	Up	0.0094505	0.408541
GOCC_SYNAPTONEMAL_STRUCTURE	28	0.044862	Up	0.00946315	0.408541
GOBP_CELL_CYCLE_PHASE_TRANSITION	489	0.0370865	Up	0.00948259	0.408545
GOBP_SIGNAL_TRANSDUCTION_IN_RESPONSE_TO_DNA_DAMAGE	176	0.0282684	Up	0.00956552	0.411278
WHITFIELD_CELL_CYCLE_G2_M	197	0.0636556	Up	0.00968323	0.414042
GOBP_PROTEIN_LOCALIZATION_TO_CYTOSKELETON	59	0.0278475	Up	0.00969491	0.414042
GOBP_FEMALE_MEIOSIS_I	10	0.177966	Up	0.00972108	0.414042
REACTOME_DNA_DOUBLE_STRAND_BREAK_REPAIR	137	0.0622531	Up	0.00973612	0.414042
ZHANG_BREAST_CANCER_PROGENITORS_UP	437	0.104032	Up	0.00974247	0.414042
GOBP_REGULATION_OF_DNA_REPLICATION	130	0.0460293	Up	0.00975271	0.414042
REACTOME_MEIOSIS	52	0.0403294	Up	0.00977471	0.414042
GOMF_SODIUM_CHANNEL_REGULATOR_ACTIVITY	33	0.0284002	Down	0.00978785	0.414042
CHIARETTI_T_ALL_RELAPSE_PROGNOSIS	18	0.10128	Up	0.00980631	0.414042
SLEBOS_HEAD_AND_NECK_CANCER_WITH_HPV_UP	71	0.101391	Up	0.00990569	0.416312
GOBP_RENAL_SODIUM_EXCRETION	19	0.103626	Down	0.0099365	0.416312
OUILLETTE_CLL_13Q14_DELETION_UP	72	0.0304188	Up	0.00994661	0.416312
GOBP_REGULATION_OF_DNA_DEPENDENT_DNA_REPLICATION	52	0.0875924	Up	0.00994668	0.416312
REACTOME_TRANSPORT_OF_MATURE_TRANSCRIPT_TO_CYTOPLASM	85	0.0758675	Up	0.00996212	0.416312
GOBP_POSITIVE_REGULATION_OF_CELL_CYCLE_G2_M_PHASE_TRANSITION	30	0.100078	Up	0.00998772	0.416312
GOCC_NUCLEAR_STRESS_GRANULE	5	0.0362215	Up	0.00999812	0.416312
TOMLINS_PROSTATE_CANCER_DN	39	0.0745311	Down	0.0100374	0.416494
GOBP_REGULATION_OF_DNA_METABOLIC_PROCESS	380	0.0318296	Up	0.0100981	0.416494
GOBP_HISTONE_H3_K9_METHYLATION	38	0.025919	Up	0.0101041	0.416494
GOBP_CENP_A_CONTAINING_CHROMATIN_ORGANIZATION	7	0.376967	Up	0.0101178	0.416494
GOMF_DNA_BINDING_BENDING	15	0.0432683	Up	0.0101211	0.416494
GOBP_REGULATION_OF_CHROMATIN_ORGANIZATION	42	0.0306566	Up	0.0101465	0.416494
GOBP_MITOTIC_CELL_CYCLE_PHASE_TRANSITION	399	0.0390301	Up	0.010148	0.416494
HP_UNILATERAL_RENAL_AGENESIS	64	0.034791	Up	0.0101603	0.416494
GOBP_MITOTIC_RECOMBINATION	25	0.0598698	Up	0.0101894	0.416875
GOCC_DYSTROPHIN_ASSOCIATED_GLYCOPROTEIN_COMPLEX	13	0.106713	Down	0.0102843	0.419945
HP_ABSENT_EARLOBE	15	0.0929223	Up	0.010326	0.420836
GOBP_RESPONSE_TO_CAMPTOTHECIN	5	-0.00991861	Up	0.0103742	0.421095
GOCC_ESC_E_Z_COMPLEX	9	0.158981	Up	0.0103955	0.421095
GOMF_LIGASE_ACTIVITY_FORMING_PHOSPHORIC_ESTER_BONDS	5	0.0582264	Up	0.0104215	0.421095
GOMF_MISMATCH_REPAIR_COMPLEX_BINDING	11	0.128794	Up	0.010435	0.421095
HP_BONE_MARROW_HYPOCELLULARITY	59	0.0175801	Up	0.0104488	0.421095
GOMF_HISTONE_H3_TRI_DI_MONOMETHYL_LYSINE_4_DEMETHYLASE_ACTIVITY	5	-0.0015005	Up	0.0104796	0.421095
BOQUEST_STEM_CELL_CULTURED_VS_FRESH_DN	32	0.22492	Down	0.0104967	0.421095
GOBP_HISTONE_MRNA_METABOLIC_PROCESS	24	0.053875	Up	0.0105162	0.421095
GOBP_NEGATIVE_REGULATION_OF_MITOTIC_CELL_CYCLE_PHASE_TRANSITION	163	0.0282716	Up	0.0105304	0.421095
GOBP_DNA_METHYLATION_DEPENDENT_HETEROCHROMATIN_ASSEMBLY	23	0.0188653	Up	0.0105449	0.421095
GOBP_MEIOTIC_SISTER_CHROMATID_COHESION_CENTROMERIC	4	0.109348	Up	0.0105518	0.421095
GOBP_DNA_ENDOREDUPLICATION	5	0.23523	Up	0.0105995	0.4222
GOBP_CENTRIOLE_ASSEMBLY	45	0.0594816	Up	0.0106388	0.422812
INAMURA_LUNG_CANCER_SCC_DN	14	0.0377608	Down	0.0106549	0.422812
GOBP_RESPONSE_TO_OLEIC_ACID	5	0.228483	Down	0.0107269	0.423559
HP_ABNORMALLY_LOW_PITCHED_VOICE	13	0.186558	Up	0.0107284	0.423559
REACTOME_HOMOLOGY_DIRECTED_REPAIR	108	0.0688442	Up	0.0107339	0.423559
GOMF_RNA_POLYMERASE_II_CTD_HEPTAPEPTIDE_REPEAT_KINASE_ACTIVITY	13	0.0514501	Up	0.0108838	0.428224
PID_RANBP2_PATHWAY	11	0.0363363	Up	0.0108927	0.428224
REACTOME_TRANSCRIPTION_OF_E2F_TARGETS_UNDER_NEGATIVE_CONTROL_BY_P107_RBL1_AND_P130_RBL2_IN_COMPLEX_WITH_HDAC1	16	0.141716	Up	0.0109192	0.428468
GOBP_NUCLEOSOME_ASSEMBLY	54	0.0584749	Up	0.0109466	0.428746
GENTILE_UV_RESPONSE_CLUSTER_D2	38	0.0391009	Up	0.0110231	0.430943
REACTOME_PROCESSING_OF_DNA_DOUBLE_STRAND_BREAK_ENDS	68	0.0773612	Up	0.0110634	0.431718
HP_APLASIA_HYPOPLASIA_OF_THE_UVULA	26	0.115575	Up	0.0111077	0.431866
GOCC_REPLICATION_FORK	58	0.0888149	Up	0.0111258	0.431866
GOBP_REGULATION_OF_MITOTIC_CELL_CYCLE_SPINDLE_ASSEMBLY_CHECKPOINT	16	0.0758417	Up	0.011168	0.431866
GOBP_REGULATION_OF_TELOMERE_MAINTENANCE_VIA_TELOMERE_LENGTHENING	64	0.0430682	Up	0.0111835	0.431866
REACTOME_MEIOTIC_RECOMBINATION	24	0.0749257	Up	0.0111847	0.431866
HP_CARPAL_BONE_HYPOPLASIA	12	0.0544945	Up	0.0111899	0.431866
HP_RHABDOMYOSARCOMA	22	0.0241237	Up	0.0112197	0.432224
NADERI_BREAST_CANCER_PROGNOSIS_UP	46	0.204155	Up	0.0112449	0.432407
GOBP_POSITIVE_REGULATION_OF_CHOLESTEROL_EFFLUX	24	0.146767	Down	0.0113284	0.434826
CHIARADONNA_NEOPLASTIC_TRANSFORMATION_KRAS_UP	129	0.0592857	Up	0.0113507	0.434892
REACTOME_SCAVENGING_BY_CLASS_B_RECEPTORS	5	0.293129	Down	0.0114102	0.436277
BIOCARTA_RB_PATHWAY	12	0.132035	Up	0.0114476	0.436277
GOMF_TUBULIN_BINDING	354	0.0180981	Up	0.0114489	0.436277
REACTOME_G1_S_SPECIFIC_TRANSCRIPTION	29	0.229846	Up	0.0115201	0.43815
REACTOME_FGFR1B_LIGAND_BINDING_AND_ACTIVATION	4	0.282489	Down	0.0115395	0.43815
REACTOME_NUCLEAR_PORE_COMPLEX_NPC_DISASSEMBLY	36	0.119793	Up	0.0115727	0.438589
GOBP_NEGATIVE_REGULATION_OF_CELL_CYCLE_G2_M_PHASE_TRANSITION	61	0.03124	Up	0.0115927	0.438589
GOBP_ETHANOL_OXIDATION	7	0.225554	Down	0.0116359	0.438671
RHODES_UNDIFFERENTIATED_CANCER	71	0.258482	Up	0.0116364	0.438671
GOBP_REGULATION_OF_MEIOTIC_CELL_CYCLE_PHASE_TRANSITION	7	0.213794	Up	0.011669	0.438693
PAPASPYRIDONOS_UNSTABLE_ATEROSCLEROTIC_PLAQUE_DN	43	0.13825	Down	0.0117073	0.438693
REICHERT_G1S_REGULATORS_AS_PI3K_TARGETS	8	0.189805	Up	0.0117263	0.438693
REACTOME_ETHANOL_OXIDATION	10	0.232599	Down	0.0117396	0.438693
HP_PYRIDOXINE_RESPONSIVE_SIDEROBLASTIC_ANEMIA	23	0.15722	Up	0.0117452	0.438693
REACTOME_DEFECTIVE_FACTOR_IX_CAUSES_HEMOPHILIA_B	4	0.0884084	Down	0.0117617	0.438693
GOCC_CILIARY_TRANSITION_FIBER	9	0.139164	Up	0.0117997	0.439335
BOYAULT_LIVER_CANCER_SUBCLASS_G3_UP	190	0.138037	Up	0.0118691	0.441143
GOBP_V_D_J_RECOMBINATION	19	0.0323134	Up	0.0119645	0.443905
HP_INCREASED_C_PEPTIDE_LEVEL	11	0.198003	Down	0.0120312	0.445597
GOBP_DNA_METHYLATION	61	0.0221962	Up	0.012074	0.4464
REACTOME_NUCLEAR_ENVELOPE_BREAKDOWN	53	0.0971108	Up	0.0121744	0.448362
HP_OVERGROWTH_OF_EXTERNAL_GENITALIA	11	0.210938	Down	0.0122003	0.448362
REACTOME_REPRODUCTION	63	0.0244434	Up	0.0122113	0.448362
GOBP_MALE_MEIOTIC_NUCLEAR_DIVISION	34	0.0153049	Up	0.012212	0.448362
GOBP_POSITIVE_REGULATION_OF_GLYCOGEN_METABOLIC_PROCESS	13	0.0908968	Down	0.0123204	0.451556
GOCC_MALE_PRONUCLEUS	6	0.0885921	Up	0.0123747	0.452098
GOBP_DNA_STRAND_ELONGATION_INVOLVED_IN_DNA_REPLICATION	15	0.239324	Up	0.012378	0.452098
HP_DIAPHRAGMATIC_EVENTRATION	12	-0.00423243	Up	0.0124108	0.452512
REACTOME_SENSING_OF_DNA_DOUBLE_STRAND_BREAKS	6	0.113448	Up	0.0124399	0.452792
WP_EICOSANOID_METABOLISM_VIA_CYTOCHROME_P450_MONOOXYGENASES_PATHWAY	4	0.139167	Down	0.0125503	0.455145
GOBP_MAINTENANCE_OF_CENTROSOME_LOCATION	6	-0.013597	Up	0.0125698	0.455145
WP_ATR_SIGNALING	9	0.0349458	Up	0.0125705	0.455145
GOMF_CYCLIN_DEPENDENT_PROTEIN_SERINE_THREONINE_KINASE_ACTIVATOR_ACTIVITY	10	0.090138	Up	0.0125946	0.455145
REACTOME_INTERACTIONS_OF_REV_WITH_HOST_CELLULAR_PROTEINS	37	0.12211	Up	0.0126124	0.455145
GOBP_MEIOTIC_CHROMOSOME_SEPARATION	20	0.0688905	Up	0.0127162	0.456874
GOBP_POSITIVE_REGULATION_OF_RESPONSE_TO_DNA_DAMAGE_STIMULUS	125	0.0178107	Up	0.0127207	0.456874
GOBP_CHROMATIN_REMODELING	189	0.0385101	Up	0.0127329	0.456874
WAKASUGI_HAVE_ZNF143_BINDING_SITES	58	0.0577548	Up	0.0127585	0.456874
GOMF_VOLTAGE_GATED_SODIUM_CHANNEL_ACTIVITY_INVOLVED_IN_CARDIAC_MUSCLE_CELL_ACTION_POTENTIAL	5	0.208629	Down	0.0127898	0.456874
MARTINEZ_RESPONSE_TO_TRABECTEDIN_DN	274	0.0784267	Up	0.0127901	0.456874
GOCC_THO_COMPLEX	6	0.00658489	Up	0.0128289	0.457483
HP_SIDEROBLASTIC_ANEMIA	32	0.094123	Up	0.0128517	0.457525
BOYAULT_LIVER_CANCER_SUBCLASS_G123_DN	44	0.0846215	Down	0.0128744	0.457561
GOBP_POSITIVE_REGULATION_OF_DNA_REPAIR	90	0.0261242	Up	0.0129398	0.459113
HP_SIMPLIFIED_GYRAL_PATTERN	65	0.0578041	Up	0.0130194	0.461164
CAFFAREL_RESPONSE_TO_THC_UP	29	0.0379783	Up	0.0130427	0.461212
GOBP_REGULATION_OF_FEMALE_RECEPTIVITY	4	0.242599	Down	0.0131083	0.461351
GOMF_3_5_EXONUCLEASE_ACTIVITY	53	0.0303663	Up	0.013117	0.461351
GOBP_DNA_DOUBLE_STRAND_BREAK_PROCESSING	18	0.0495502	Up	0.0131441	0.461351
HP_SLOPING_FOREHEAD	164	0.0361861	Up	0.0131463	0.461351
GOBP_POSITIVE_REGULATION_OF_DOUBLE_STRAND_BREAK_REPAIR_VIA_HOMOLOGOUS_RECOMBINATION	35	0.031836	Up	0.0131559	0.461351
DEBIASI_APOPTOSIS_BY_REOVIRUS_INFECTION_UP	295	0.0643849	Up	0.0132421	0.46193
GOMF_STRUCTURAL_CONSTITUENT_OF_NUCLEAR_PORE	25	0.109611	Up	0.0132469	0.46193
GOMF_ACID_THIOL_LIGASE_ACTIVITY	29	0.0455192	Down	0.0132689	0.46193
HP_MYOCARDIAL_FIBROSIS	10	-0.020452	Up	0.0132873	0.46193
GOMF_UBIQUITIN_LIKE_PROTEIN_SPECIFIC_PROTEASE_ACTIVITY	109	0.0404388	Up	0.0132909	0.46193
LE_EGR2_TARGETS_UP	107	0.138639	Up	0.0133133	0.46193
HP_MYOTONIA	24	0.0342981	Down	0.0133255	0.46193
LEE_LIVER_CANCER_SURVIVAL_UP	149	0.0788691	Down	0.0133669	0.461961
MISSIAGLIA_REGULATED_BY_METHYLATION_DN	118	0.160464	Up	0.01338	0.461961
REACTOME_PHASE_I_FUNCTIONALIZATION_OF_COMPOUNDS	79	0.0643261	Down	0.0133921	0.461961
GOBP_SPERMATID_NUCLEUS_DIFFERENTIATION	14	0.00375964	Up	0.0134664	0.462409
BOYAULT_LIVER_CANCER_SUBCLASS_G3_DN	43	0.181025	Down	0.0134812	0.462409
SMID_BREAST_CANCER_RELAPSE_IN_LUNG_DN	36	0.151262	Down	0.0135136	0.462409
HP_HYPERLIPOPROTEINEMIA	30	0.0749379	Down	0.0135194	0.462409
GOBP_RNA_CAPPING	8	0.103678	Up	0.0135703	0.462409
BIOCARTA_CPSF_PATHWAY	10	0.0316478	Up	0.0136363	0.462409
GOBP_RECEPTOR_GUANYLYL_CYCLASE_SIGNALING_PATHWAY	3	0.160953	Down	0.0136451	0.462409
REACTOME_SUMOYLATION	184	0.0342107	Up	0.0136576	0.462409
ZERBINI_RESPONSE_TO_SULINDAC_DN	6	0.295178	Up	0.0136694	0.462409
GOBP_REGULATION_OF_DNA_METHYLATION_DEPENDENT_HETEROCHROMATIN_ASSEMBLY	17	0.0245659	Up	0.0136713	0.462409
WP_FAMILIAL_HYPERLIPIDEMIA_TYPE_4	13	0.131351	Down	0.0136793	0.462409
SONG_TARGETS_OF_IE86_CMV_PROTEIN	53	0.254239	Up	0.0136879	0.462409
DAZARD_RESPONSE_TO_UV_SCC_DN	116	0.0330118	Up	0.0136898	0.462409
BIOCARTA_PRC2_PATHWAY	15	0.0766951	Up	0.0137651	0.463319
REACTOME_MITOTIC_METAPHASE_AND_ANAPHASE	233	0.105971	Up	0.0137832	0.463319
REACTOME_POSTMITOTIC_NUCLEAR_PORE_COMPLEX_NPC_REFORMATION	27	0.136958	Up	0.0137836	0.463319
GOBP_FEMALE_MEIOSIS_CHROMOSOME_SEGREGATION	5	0.178398	Up	0.0138282	0.463319
BURTON_ADIPOGENESIS_PEAK_AT_24HR	42	0.240554	Up	0.0138427	0.463319
GOBP_REGULATION_OF_CHROMATIN_ASSEMBLY_OR_DISASSEMBLY	33	0.0226799	Up	0.0138484	0.463319
GOBP_NEGATIVE_REGULATION_OF_LEUKOCYTE_ADHESION_TO_VASCULAR_ENDOTHELIAL_CELL	4	0.232803	Down	0.0138822	0.463713
GOBP_REGULATION_OF_DOUBLE_STRAND_BREAK_REPAIR_VIA_NONHOMOLOGOUS_END_JOINING	31	0.00849573	Up	0.0139143	0.464051
HP_ABNORMALITY_OF_MALE_INTERNAL_GENITALIA	62	0.0138636	Up	0.0139593	0.464676
GOMF_EXONUCLEASE_ACTIVITY_ACTIVE_WITH_EITHER_RIBO_OR_DEOXYRIBONUCLEIC_ACIDS_AND_PRODUCING_5_PHOSPHOMONOESTERS	57	0.0443222	Up	0.013977	0.464676
SOTIRIOU_BREAST_CANCER_GRADE_1_VS_3_DN	53	0.0835405	Down	0.0141672	0.469311
GOBP_HYPOXIA_INDUCIBLE_FACTOR_1ALPHA_SIGNALING_PATHWAY	5	0.125136	Up	0.0141879	0.469311
REACTOME_RNA_POLYMERASE_II_TRANSCRIPTION_TERMINATION	69	0.0830003	Up	0.0142001	0.469311
LINDGREN_BLADDER_CANCER_CLUSTER_3_UP	317	0.117446	Up	0.0142112	0.469311
WONG_ENDMETRIUM_CANCER_DN	72	0.188474	Down	0.0142276	0.469311
WOO_LIVER_CANCER_RECURRENCE_DN	64	0.132591	Down	0.0142987	0.469561
GOMF_ADRENERGIC_RECEPTOR_ACTIVITY	7	0.361047	Down	0.0143019	0.469561
REACTOME_ADRENOCEPTORS	7	0.361047	Down	0.0143019	0.469561
GOBP_POSITIVE_REGULATION_OF_TELOMERE_MAINTENANCE_VIA_TELOMERE_LENGTHENING	40	0.0708322	Up	0.0143244	0.46957
REACTOME_TRANSPORT_OF_MATURE_MRNAS_DERIVED_FROM_INTRONLESS_TRANSCRIPTS	43	0.111469	Up	0.0143549	0.469841
REACTOME_SUMOYLATION_OF_DNA_REPLICATION_PROTEINS	46	0.135712	Up	0.0144108	0.470656
GOBP_SPINDLE_LOCALIZATION	50	0.0388423	Up	0.0144392	0.470656
GOMF_3_5_DNA_HELICASE_ACTIVITY	15	0.0600431	Up	0.0144467	0.470656
GOBP_CYTOKINESIS	162	0.0257498	Up	0.0144698	0.470682
REACTOME_SEPARATION_OF_SISTER_CHROMATIDS	188	0.108769	Up	0.0144988	0.470883
GOBP_REGULATION_OF_SPINDLE_ASSEMBLY	34	0.0228219	Up	0.0145206	0.470883
HP_NEOPLASM_OF_STRIATED_MUSCLE	27	0.018344	Up	0.0146018	0.472788
NIKOLSKY_BREAST_CANCER_7P15_AMPLICON	11	0.303114	Down	0.0147204	0.474897
SEMBA_FHIT_TARGETS_UP	11	-0.00509729	Up	0.0148093	0.474897
GOBP_MRNA_TRANSPORT	126	0.0531573	Up	0.0148119	0.474897
BURTON_ADIPOGENESIS_PEAK_AT_16HR	44	0.121127	Up	0.0148318	0.474897
GOBP_SPLICEOSOMAL_COMPLEX_ASSEMBLY	64	0.0346669	Up	0.0148373	0.474897
REACTOME_REGULATION_OF_TP53_ACTIVITY_THROUGH_PHOSPHORYLATION	95	0.057556	Up	0.0148788	0.474897
HP_METAPHYSEAL_SCLEROSIS	11	-0.00392084	Up	0.0148818	0.474897
GOCC_NUCLEAR_REPLICATION_FORK	27	0.111147	Up	0.014892	0.474897
BIOCARTA_RANBP2_PATHWAY	11	0.0137797	Up	0.0149068	0.474897
GOBP_REGULATION_OF_RESPONSE_TO_DNA_DAMAGE_STIMULUS	248	0.0288677	Up	0.0149206	0.474897
WP_INTERACTOME_OF_POLYCOMB_REPRESSIVE_COMPLEX_2_PRC2	16	0.108124	Up	0.0149289	0.474897
GOBP_REGULATION_OF_CHOLESTEROL_EFFLUX	33	0.107101	Down	0.01495	0.474897
REACTOME_BETA_OXIDATION_OF_BUTANOYL_COA_TO_ACETYL_COA	4	0.236105	Down	0.0149593	0.474897
GOBP_RENAL_TUBULAR_SECRETION	22	0.10196	Down	0.0149931	0.475254
GOCC_ISWI_TYPE_COMPLEX	13	0.0559136	Up	0.0150236	0.475508
GOBP_ESTABLISHMENT_OF_SPINDLE_ORIENTATION	34	0.0255498	Up	0.0150693	0.475814
GOMF_SINGLE_STRANDED_DNA_BINDING	119	0.05257	Up	0.0150784	0.475814
GOBP_TELOMERIC_D_LOOP_DISASSEMBLY	9	0.0236534	Up	0.015212	0.479313
GOBP_POSITIVE_REGULATION_OF_CHROMOSOME_SEGREGATION	13	0.0519763	Up	0.0152961	0.481247
GOBP_NEUROTRANSMITTER_CATABOLIC_PROCESS	11	0.0726569	Down	0.0153214	0.481324
HP_MULTIPLE_CAFE_AU_LAIT_SPOTS	61	0.0601214	Up	0.0153736	0.482247
REACTOME_NEUROTRANSMITTER_CLEARANCE	7	0.0890112	Down	0.0154256	0.482897
KONG_E2F1_TARGETS	9	-0.0153994	Up	0.0154437	0.482897
GOBP_POSITIVE_REGULATION_OF_GLYCOGEN_STARCH_SYNTHASE_ACTIVITY	5	0.0656	Down	0.0154629	0.482897
GOMF_DNA_TOPOISOMERASE_ACTIVITY	6	0.0698785	Up	0.015527	0.484181
REACTOME_SUMOYLATION_OF_UBIQUITINYLATION_PROTEINS	45	0.0695135	Up	0.0155687	0.484526
GOBP_POSITIVE_REGULATION_OF_DNA_METHYLATION_DEPENDENT_HETEROCHROMATIN_ASSEMBLY	12	0.032186	Up	0.015584	0.484526
GOBP_PROTEIN_DNA_COMPLEX_SUBUNIT_ORGANIZATION	178	0.0429097	Up	0.0156474	0.485126
STEGMEIER_PREMITOTIC_CELL_CYCLE_REGULATORS	12	0.0204245	Up	0.0156564	0.485126
GOBP_REPLICATION_FORK_PROTECTION	9	0.0740823	Up	0.0156722	0.485126
GOMF_CENTROMERIC_DNA_BINDING	6	0.037578	Up	0.0157639	0.486227
GOBP_TRANSLESION_SYNTHESIS	24	0.0207078	Up	0.0157662	0.486227
GOMF_SINGLE_STRANDED_DNA_HELICASE_ACTIVITY	23	0.193819	Up	0.015797	0.486227
HP_ABSENT_TESTIS	25	0.130163	Up	0.0157999	0.486227
GOMF_CYTOSKELETAL_MOTOR_ACTIVITY	97	0.0162425	Up	0.01586	0.486995
REACTOME_TRANSCRIPTION_OF_E2F_TARGETS_UNDER_NEGATIVE_CONTROL_BY_DREAM_COMPLEX	19	0.141469	Up	0.0158812	0.486995
GOBP_INTERSTRAND_CROSS_LINK_REPAIR	31	0.0422542	Up	0.0159032	0.486995
REACTOME_PHOSPHORYLATION_OF_THE_APC_C	20	0.101286	Up	0.0159171	0.486995
HP_ABNORMALITY_OF_THE_NASAL_BONE	7	0.0175125	Up	0.0160189	0.4883
STONER_ESOPHAGEAL_CARCINOGENESIS_DN	7	0.00864181	Up	0.0160806	0.4883
GOBP_POSITIVE_REGULATION_OF_SMOOTH_MUSCLE_CELL_DIFFERENTIATION	9	0.0664569	Down	0.016082	0.4883
ACEVEDO_LIVER_CANCER_WITH_H3K9ME3_DN	80	0.036564	Up	0.0161091	0.4883
VECCHI_GASTRIC_CANCER_EARLY_UP	419	0.10654	Up	0.0161233	0.4883
GOBP_NEGATIVE_REGULATION_OF_FATTY_ACID_OXIDATION	12	0.135726	Down	0.0161343	0.4883
GOMF_POLY_G_BINDING	8	0.020456	Up	0.0161387	0.4883
PUJANA_BREAST_CANCER_LIT_INT_NETWORK	102	0.0805437	Up	0.0161557	0.4883
GALE_APL_WITH_FLT3_MUTATED_UP	61	0.025926	Up	0.016168	0.4883
HP_ABNORMAL_SHAPE_OF_THE_PALPEBRAL_FISSURE	50	0.0367946	Up	0.0162524	0.49015
GOBP_DOSAGE_COMPENSATION	17	0.0150923	Up	0.0163147	0.491327
GOMF_Y_FORM_DNA_BINDING	5	0.0728089	Up	0.016377	0.492498
DESERT_STEM_CELL_HEPATOCELLULAR_CARCINOMA_SUBCLASS_UP	239	0.100383	Up	0.016424	0.493212
WP_DIFFERENTIATION_OF_WHITE_AND_BROWN_ADIPOCYTE	25	0.144197	Down	0.0164633	0.493303
LI_ADIPOGENESIS_BY_ACTIVATED_PPARG	16	0.373221	Down	0.0164738	0.493303
REACTOME_RECRUITMENT_OF_MITOTIC_CENTROSOME_PROTEINS_AND_COMPLEXES	88	0.0382491	Up	0.0165042	0.493429
WP_MOLYBDENUM_COFACTOR_MOCO_BIOSYNTHESIS	6	0.024353	Down	0.0165412	0.493429
GOBP_POSITIVE_REGULATION_OF_CHROMATIN_ORGANIZATION	16	0.00904816	Up	0.0165481	0.493429
GOCC_GROWTH_FACTOR_COMPLEX	6	0.216008	Down	0.0165895	0.493964
HOFMANN_CELL_LYMPHOMA_UP	46	0.045451	Up	0.0166818	0.495639
REACTOME_PROCESSING_OF_CAPPED_INTRONLESS_PRE_MRNA	28	0.103382	Up	0.016701	0.495639
KEGG_HOMOLOGOUS_RECOMBINATION	28	0.0779651	Up	0.0167162	0.495639
AZARE_STAT3_TARGETS	24	0.102854	Up	0.0167802	0.496841
HP_ABNORMALITY_OF_CIRCULATING_LEPTIN_LEVEL	10	0.118801	Down	0.0168914	0.499433
GOBP_REGULATION_OF_LIPID_CATABOLIC_PROCESS	50	0.139524	Down	0.0169174	0.499474
BIOCARTA_VOBESITY_PATHWAY	7	0.347824	Down	0.0169547	0.499474
HP_CONVEX_NASAL_RIDGE	67	0.0259291	Up	0.0169638	0.499474
NAKAMURA_ALVEOLAR_EPITHELIUM	6	0.366201	Down	0.0169932	0.499514
GOMF_BUBBLE_DNA_BINDING	8	0.0248477	Up	0.0170292	0.499514
GOMF_RETINAL_DEHYDROGENASE_ACTIVITY	6	0.0396814	Down	0.0170476	0.499514
FOURNIER_ACINAR_DEVELOPMENT_LATE_2	284	0.110489	Up	0.0170862	0.499514
GOBP_PROTEIN_LOCALIZATION_TO_NUCLEAR_ENVELOPE	9	0.155494	Up	0.0171364	0.499514
HP_VENTRICULAR_FIBRILLATION	35	0.0196716	Down	0.0171395	0.499514
GOBP_PLASMA_MEMBRANE_RAFT_ASSEMBLY	10	0.0331191	Down	0.0171602	0.499514
VANTVEER_BREAST_CANCER_POOR_PROGNOSIS	49	0.0752563	Up	0.0171971	0.499514
GOBP_COHESIN_LOADING	6	-0.0526121	Up	0.0172253	0.499514
GOBP_CAVEOLA_ASSEMBLY	4	0.14769	Down	0.017233	0.499514
WP_MAJOR_RECEPTORS_TARGETED_BY_EPINEPHRINE_AND_NOREPINEPHRINE	12	0.221289	Down	0.0172532	0.499514
HALLMARK_SPERMATOGENESIS	93	0.0258962	Up	0.0172573	0.499514
GOMF_FLAP_ENDONUCLEASE_ACTIVITY	10	0.00475853	Up	0.0172728	0.499514
BLANCO_MELO_COVID19_SARS_COV_2_INFECTION_A594_ACE2_EXPRESSING_CELLS_UP	457	0.0177368	Up	0.0173092	0.49967
GOMF_CYCLIN_DEPENDENT_PROTEIN_KINASE_ACTIVITY	29	-0.00121832	Up	0.0173255	0.49967
GOMF_SUMO_LIGASE_ACTIVITY	11	-0.000895049	Up	0.0174073	0.501346
GOBP_CELL_DIFFERENTIATION_INVOLVED_IN_EMBRYONIC_PLACENTA_DEVELOPMENT	23	0.0459411	Up	0.0175766	0.505015
GOMF_ANNEALING_ACTIVITY	13	0.0520657	Up	0.0175942	0.505015
HP_POSTNATAL_GROWTH_RETARDATION	195	0.0168871	Up	0.0176147	0.505015
WAESCH_ANAPHASE_PROMOTING_COMPLEX	12	0.0190065	Up	0.0176304	0.505015
GOMF_EXORIBONUCLEASE_ACTIVITY_PRODUCING_5_PHOSPHOMONOESTERS	38	0.0418703	Up	0.0176728	0.505053
GOMF_RNA_POLYMERASE_CORE_ENZYME_BINDING	41	0.0585519	Up	0.0176924	0.505053
REACTOME_EXPORT_OF_VIRAL_RIBONUCLEOPROTEINS_FROM_NUCLEUS	34	0.11433	Up	0.0177035	0.505053
GOBP_CHROMATIN_REMODELING_AT_CENTROMERE	9	0.306487	Up	0.0177954	0.50699
GOBP_POSITIVE_REGULATION_OF_ORGANELLE_ASSEMBLY	79	0.0356948	Up	0.0178849	0.508851
GOBP_NEUTRAL_LIPID_CATABOLIC_PROCESS	31	0.0872647	Down	0.0179293	0.508864
GOBP_FORMATION_OF_EXTRACHROMOSOMAL_CIRCULAR_DNA	15	0.0732298	Up	0.0179335	0.508864
PID_NFKAPPAB_CANONICAL_PATHWAY	22	0.0784335	Up	0.017965	0.509072
GOBP_POSITIVE_REGULATION_OF_BLOOD_PRESSURE	25	0.0741576	Down	0.0180227	0.510024
GOBP_POSITIVE_REGULATION_OF_INTERFERON_ALPHA_PRODUCTION	22	0.112835	Up	0.0181072	0.511728
VALK_AML_CLUSTER_10	34	0.0782132	Down	0.0181633	0.512182
HP_CONE_SHAPED_EPIPHYSIS	69	0.0516232	Up	0.0181718	0.512182
REACTOME_EPIGENETIC_REGULATION_OF_GENE_EXPRESSION	93	0.0348295	Up	0.0182385	0.512567
VECCHI_GASTRIC_CANCER_EARLY_DN	315	0.061187	Down	0.0182486	0.512567
HP_SCLEROSIS_OF_FINGER_PHALANX	7	0.0402252	Up	0.0182583	0.512567
GOBP_POSITIVE_REGULATION_OF_FATTY_ACID_BETA_OXIDATION	10	0.195501	Down	0.0183003	0.513064
CHEMNITZ_RESPONSE_TO_PROSTAGLANDIN_E2_UP	145	0.107372	Up	0.0183457	0.513077
GOBP_DNA_STRAND_ELONGATION	37	0.0885785	Up	0.0183494	0.513077
GOMF_G_QUADRUPLEX_DNA_BINDING	12	0.0342874	Up	0.0184142	0.514208
REACTOME_TRANSPORT_OF_THE_SLBP_DEPENDANT_MATURE_MRNA	36	0.125142	Up	0.018494	0.514478
GOBP_NON_MEMBRANE_BOUNDED_ORGANELLE_ASSEMBLY	377	0.0203282	Up	0.0185494	0.514478
HP_MYDRIASIS	15	0.0452731	Down	0.0185967	0.514478
GOMF_HISTONE_H3_METHYL_LYSINE_4_DEMETHYLASE_ACTIVITY	8	0.0915831	Up	0.0185996	0.514478
STEGER_ADIPOGENESIS_UP	20	0.439839	Down	0.0186015	0.514478
HP_PRIMARY_PERITONEAL_CARCINOMA	15	0.138451	Up	0.0186133	0.514478
HP_INCREASED_LDL_CHOLESTEROL_CONCENTRATION	25	0.0771681	Down	0.0186787	0.514478
HP_ABNORMAL_PREPUTIUM_MORPHOLOGY	32	0.105775	Up	0.018692	0.514478
GOBP_DIACYLGLYCEROL_BIOSYNTHETIC_PROCESS	8	0.153234	Down	0.018705	0.514478
NEMETH_INFLAMMATORY_RESPONSE_LPS_DN	28	0.0304454	Up	0.0187093	0.514478
WEST_ADRENOCORTICAL_TUMOR_UP	295	0.0944696	Up	0.0187158	0.514478
HP_UPSLANTED_PALPEBRAL_FISSURE	269	0.0255994	Up	0.0187163	0.514478
GOBP_MITOTIC_DNA_INTEGRITY_CHECKPOINT_SIGNALING	86	0.0346494	Up	0.0187944	0.515955
GOBP_HISTONE_H3_K4_DEMETHYLATION_TRIMETHYL_H3_K4_SPECIFIC	4	-0.0527632	Up	0.0188754	0.517087
HP_MANDIBULAR_APLASIA	13	0.0846451	Up	0.0188992	0.517087
GARGALOVIC_RESPONSE_TO_OXIDIZED_PHOSPHOLIPIDS_RED_DN	27	0.0692381	Down	0.0189221	0.517087
GOBP_DNA_METHYLATION_OR_DEMETHYLATION	82	0.0211413	Up	0.0189337	0.517087
MORI_PRE_BI_LYMPHOCYTE_UP	80	0.148706	Up	0.0190093	0.518481
GOBP_DNA_SYNTHESIS_INVOLVED_IN_DNA_REPAIR	34	0.0272127	Up	0.0190959	0.520171
GOMF_HORMONE_BINDING	60	0.0876721	Down	0.0192354	0.520962
KAUFFMANN_DNA_REPLICATION_GENES	147	0.0610248	Up	0.01924	0.520962
RUAN_RESPONSE_TO_TNF_DN	76	0.237347	Down	0.0192427	0.520962
GOBP_REGULATION_OF_SEQUESTERING_OF_TRIGLYCERIDE	13	0.214576	Down	0.0192932	0.520962
CHIBA_RESPONSE_TO_TSA_DN	23	0.128745	Up	0.0192933	0.520962
KEGG_RNA_DEGRADATION	62	0.0467316	Up	0.0193174	0.520962
GOBP_NEGATIVE_REGULATION_OF_LIPID_CATABOLIC_PROCESS	23	0.0869775	Down	0.0193303	0.520962
BLANCO_MELO_SARS_COV_1_INFECTION_MCR5_CELLS_DN	8	0.151287	Down	0.0193555	0.520962
HP_XANTHOMATOSIS	21	0.0974651	Down	0.0193694	0.520962
BLUM_RESPONSE_TO_SALIRASIB_DN	344	0.0967169	Up	0.0193886	0.520962
GOBP_POSITIVE_REGULATION_OF_ATP_DEPENDENT_ACTIVITY	44	0.0311257	Up	0.0193963	0.520962
GOBP_POSITIVE_REGULATION_OF_UTERINE_SMOOTH_MUSCLE_CONTRACTION	6	0.114438	Down	0.0194724	0.521547
REACTOME_NUCLEAR_IMPORT_OF_REV_PROTEIN	34	0.119624	Up	0.0195086	0.521547
GOBP_UTERINE_SMOOTH_MUSCLE_CONTRACTION	9	0.144325	Down	0.0195159	0.521547
GOBP_INNER_CELL_MASS_CELL_PROLIFERATION	13	0.0539742	Up	0.0195294	0.521547
GOCC_MEIOTIC_SPINDLE	11	0.0564154	Up	0.0195417	0.521547
GOBP_HISTONE_H2A_K63_LINKED_UBIQUITINATION	6	0.00637223	Up	0.0196132	0.522709
IVANOV_MUTATED_IN_COLON_CANCER	17	-0.00945593	Up	0.0196347	0.522709
HP_APLASIA_OF_METACARPAL_BONES	8	0.0326208	Up	0.0196671	0.522912
GOBP_HEAT_GENERATION	15	0.0265091	Down	0.0197038	0.523036
HP_EXTRA_AXIAL_CEREBROSPINAL_FLUID_ACCUMULATION	6	0.0429787	Up	0.0197232	0.523036
HP_GRAY_MATTER_HETEROTOPIA	110	0.0338201	Up	0.0197719	0.523036
GOCC_MITOTIC_SPINDLE_ASTRAL_MICROTUBULE	8	0.0371626	Up	0.0197869	0.523036
BURTON_ADIPOGENESIS_12	31	0.193443	Up	0.0198212	0.523036
REACTOME_NR1H2_NR1H3_REGULATE_GENE_EXPRESSION_LINKED_TO_TRIGLYCERIDE_LIPOLYSIS_IN_ADIPOSE	8	0.0854613	Down	0.019826	0.523036
GOMF_TRIGLYCERIDE_BINDING	3	0.546642	Down	0.0199093	0.523036
ZIRN_TRETINOIN_RESPONSE_WT1_UP	23	0.0695112	Down	0.019955	0.523036
UDAYAKUMAR_MED1_TARGETS_UP	133	0.0551928	Up	0.0199653	0.523036
GOBP_POSITIVE_REGULATION_OF_RIG_I_SIGNALING_PATHWAY	8	-0.00116292	Up	0.0199707	0.523036
XU_HGF_TARGETS_INDUCED_BY_AKT1_6HR	19	0.0519181	Up	0.0199817	0.523036
HP_CAFE_AU_LAIT_SPOT	165	0.043178	Up	0.0199875	0.523036
PASTURAL_RIZ1_TARGETS_DN	6	0.0569451	Down	0.0199969	0.523036
GOBP_POSTREPLICATION_REPAIR	34	0.0467364	Up	0.0200234	0.523036
GOBP_DNA_REPLICATION_SYNTHESIS_OF_RNA_PRIMER	6	0.181652	Up	0.0200434	0.523036
WP_MRNA_PROCESSING	133	0.0693985	Up	0.020125	0.523531
GOMF_ATP_DEPENDENT_ACTIVITY_ACTING_ON_RNA	85	0.0276597	Up	0.0201745	0.523531
GOBP_RNA_EXPORT_FROM_NUCLEUS	82	0.0500485	Up	0.0201935	0.523531
GOBP_ONE_CARBON_COMPOUND_TRANSPORT	11	0.0256592	Down	0.0202467	0.523531
GOBP_TRIGLYCERIDE_METABOLIC_PROCESS	86	0.0831138	Down	0.0202675	0.523531
WP_DNA_REPLICATION	41	0.207633	Up	0.0202991	0.523531
HP_MORNING_GLORY_ANOMALY	4	0.172647	Up	0.0202993	0.523531
GOBP_MITOTIC_DNA_REPLICATION	14	0.168397	Up	0.0203487	0.523531
GOCC_CYCLIN_DEPENDENT_PROTEIN_KINASE_HOLOENZYME_COMPLEX	48	0.0471127	Up	0.0203491	0.523531
HP_ABNORMALITY_OF_CHROMOSOME_SEGREGATION	10	0.0780757	Up	0.0203626	0.523531
REACTOME_MITOTIC_PROPHASE	82	0.100974	Up	0.0203675	0.523531
GOBP_RESPONSE_TO_STILBENOID	3	0.0528053	Down	0.0203803	0.523531
RHODES_CANCER_META_SIGNATURE	68	0.167602	Up	0.0203992	0.523531
GLASS_IGF2BP1_CLIP_TARGETS_KNOCKDOWN_DN	114	0.137838	Up	0.0204204	0.523531
GOBP_RESPONSE_TO_IONIZING_RADIATION	139	0.0292753	Up	0.0204344	0.523531
GOBP_RESPONSE_TO_VITAMIN_E	9	0.110932	Down	0.0205009	0.524251
GOBP_MRNA_5_SPLICE_SITE_RECOGNITION	6	0.0142305	Up	0.0205121	0.524251
GOBP_HISTONE_H4_K20_METHYLATION	13	0.0354599	Up	0.0206001	0.52572
GOBP_PROTEIN_FOLDING_IN_ENDOPLASMIC_RETICULUM	12	0.172049	Up	0.0206194	0.52572
GOBP_DNA_TOPOLOGICAL_CHANGE	9	0.103307	Up	0.0206785	0.526591
GOBP_PROTEIN_LOCALIZATION_TO_CHROMOSOME_TELOMERIC_REGION	29	0.0645214	Up	0.0207298	0.527262
GOBP_NLS_BEARING_PROTEIN_IMPORT_INTO_NUCLEUS	17	0.17768	Up	0.0207556	0.527283
GOBP_RESPONSE_TO_CELL_CYCLE_CHECKPOINT_SIGNALING	8	-0.01587	Up	0.0207976	0.527713
KARLSSON_TGFB1_TARGETS_UP	120	0.0860994	Up	0.0208474	0.528342
GOMF_CATECHOLAMINE_BINDING	7	0.134892	Down	0.0208867	0.528705
GOCC_MITOTIC_COHESIN_COMPLEX	4	0.101547	Up	0.0209336	0.529256
REACTOME_ANTIVIRAL_MECHANISM_BY_IFN_STIMULATED_GENES	80	0.0761293	Up	0.020963	0.529365
GARGALOVIC_RESPONSE_TO_OXIDIZED_PHOSPHOLIPIDS_GREEN_UP	24	0.0427162	Up	0.0210328	0.530493
REACTOME_REGULATION_OF_GLUCOKINASE_BY_GLUCOKINASE_REGULATORY_PROTEIN	30	0.125126	Up	0.0211117	0.531395
GOBP_REGULATION_OF_DNA_TOPOISOMERASE_ATP_HYDROLYZING_ACTIVITY	5	0.133231	Up	0.0211433	0.531395
GOMF_GLUTATHIONE_TRANSFERASE_ACTIVITY	23	0.154828	Down	0.0211448	0.531395
WANG_RECURRENT_LIVER_CANCER_UP	18	0.0731791	Up	0.0211692	0.531395
GOMF_MIRNA_BINDING	30	0.0273794	Up	0.0213399	0.533517
GOBP_REGULATION_OF_PROTEIN_K63_LINKED_UBIQUITINATION	15	0.0387054	Up	0.0213465	0.533517
GOBP_POSITIVE_REGULATION_OF_PROTEIN_K63_LINKED_UBIQUITINATION	7	0.115303	Up	0.0214037	0.533517
REACTOME_STAT3_NUCLEAR_EVENTS_DOWNSTREAM_OF_ALK_SIGNALING	10	0.0630857	Up	0.0214943	0.533517
TESAR_ALK_AND_JAK_TARGETS_MOUSE_ES_D4_UP	5	0.022628	Up	0.0215179	0.533517
GOCC_NUCLEAR_SPECK	426	0.0172117	Up	0.0215278	0.533517
GOCC_ATPASE_DEPENDENT_TRANSMEMBRANE_TRANSPORT_COMPLEX	19	0.123013	Down	0.0215482	0.533517
GOMF_EXONUCLEASE_ACTIVITY	85	0.0247099	Up	0.0215524	0.533517
HOLLERN_ADENOMYOEPITHELIAL_BREAST_TUMOR	21	0.0688727	Down	0.0215739	0.533517
GOBP_ESTABLISHMENT_OF_RNA_LOCALIZATION	163	0.0442592	Up	0.0215756	0.533517
HP_PAROXYSMAL_VENTRICULAR_TACHYCARDIA	21	0.0438889	Down	0.0215862	0.533517
CAIRO_HEPATOBLASTOMA_CLASSES_DN	195	0.0846702	Down	0.0215883	0.533517
GOBP_REGULATION_OF_URINE_VOLUME	20	0.116634	Down	0.0216084	0.533517
REACTOME_HDACS_DEACETYLATE_HISTONES	33	0.0336622	Up	0.0216148	0.533517
REACTOME_DNA_DAMAGE_TELOMERE_STRESS_INDUCED_SENESCENCE	28	0.0443401	Up	0.0216892	0.533517
GOBP_MITOTIC_METAPHASE_PLATE_CONGRESSION	54	0.0880871	Up	0.0217242	0.533517
GOMF_TRANSCRIPTION_ELONGATION_REGULATOR_ACTIVITY	5	-0.0240796	Up	0.0217338	0.533517
GOBP_MRNA_PROCESSING	461	0.0372683	Up	0.0217804	0.533517
GOBP_BUD_ELONGATION_INVOLVED_IN_LUNG_BRANCHING	7	0.107209	Down	0.0217995	0.533517
REACTOME_INHIBITION_OF_THE_PROTEOLYTIC_ACTIVITY_OF_APC_C_REQUIRED_FOR_THE_ONSET_OF_ANAPHASE_BY_MITOTIC_SPINDLE_CHECKPOINT_COMPONENTS	21	0.0885162	Up	0.0218107	0.533517
GOMF_TRNA_CYTOSINE_METHYLTRANSFERASE_ACTIVITY	9	0.0656203	Up	0.021812	0.533517
HP_PETERS_ANOMALY	17	0.0325534	Up	0.0218276	0.533517
GOCC_MIDBODY	197	0.0363688	Up	0.0218733	0.533517
WP_SMC1SMC3_ROLE_IN_DNA_DAMAGE_CORNELIA_DE_LANGE_SYNDROME	12	0.258571	Up	0.0218742	0.533517
GOBP_SOMITE_SPECIFICATION	5	0.0992083	Down	0.0218855	0.533517
GOCC_INSULIN_LIKE_GROWTH_FACTOR_BINDING_PROTEIN_COMPLEX	4	0.220304	Down	0.0219204	0.533543
GOBP_SPINDLE_MIDZONE_ASSEMBLY	11	0.132194	Up	0.0219601	0.533543
GOBP_REGULATION_OF_HEPATIC_STELLATE_CELL_ACTIVATION	6	0.129806	Down	0.0219624	0.533543
GOBP_REGULATION_OF_DNA_DUPLEX_UNWINDING	9	0.123541	Up	0.0220115	0.533953
KAUFFMANN_DNA_REPAIR_GENES	232	0.0480115	Up	0.0220626	0.533953
REACTOME_MECP2_REGULATES_NEURONAL_RECEPTORS_AND_CHANNELS	18	0.0203822	Up	0.0220769	0.533953
GOBP_HISTONE_H3_K4_DEMETHYLATION	7	0.0885819	Up	0.0220805	0.533953
HP_ABNORMAL_DUODENUM_MORPHOLOGY	74	0.0421768	Up	0.0221643	0.534342
MEBARKI_HCC_PROGENITOR_WNT_DN	76	0.0339336	Down	0.0221678	0.534342
GOBP_RNA_3_END_PROCESSING	107	0.0458872	Up	0.0221725	0.534342
MMS_MOUSE_LYMPH_HIGH_4HRS_UP	33	0.136289	Up	0.0222165	0.534792
GOBP_ISOTYPE_SWITCHING_TO_IGA_ISOTYPES	7	-0.0162271	Up	0.0222509	0.53501
REACTOME_PLASMA_LIPOPROTEIN_REMODELING	23	0.131172	Down	0.0223485	0.536746
LIU_PROSTATE_CANCER_DN	466	0.0807823	Down	0.0223995	0.537358
GOMF_RNA_POLYMERASE_BINDING	57	0.0425476	Up	0.0225408	0.539281
REACTOME_CHK1_CHK2_CDS1_MEDIATED_INACTIVATION_OF_CYCLIN_B_CDK1_COMPLEX	14	0.210922	Up	0.0225505	0.539281
GOCC_FEMALE_PRONUCLEUS	8	0.0910647	Up	0.0225732	0.539281
KEGG_P53_SIGNALING_PATHWAY	68	0.0352167	Up	0.0225818	0.539281
WP_NIPBL_ROLE_IN_DNA_DAMAGE_CORNELIA_DE_LANGE_SYNDROME	8	0.119383	Up	0.0226415	0.539752
GOBP_REGULATION_OF_NEUROTRANSMITTER_UPTAKE	18	0.00296706	Down	0.0226908	0.539752
GOBP_MICROTUBULE_DEPOLYMERIZATION	44	0.031169	Up	0.0226922	0.539752
LE_SKI_TARGETS_DN	6	0.141404	Down	0.0227038	0.539752
GOBP_POSITIVE_REGULATION_OF_STEROL_TRANSPORT	33	0.107323	Down	0.0227798	0.539789
HP_ABNORMAL_OVARIAN_PHYSIOLOGY	72	0.0122006	Up	0.0228233	0.539789
HP_ABNORMAL_CD4_CD8_RATIO	14	0.0309658	Up	0.0228435	0.539789
WANG_RESPONSE_TO_GSK3_INHIBITOR_SB216763_DN	357	0.0961587	Up	0.0228876	0.539789
HP_CHROMOSOME_BREAKAGE	29	0.0701097	Up	0.02294	0.539789
LEIN_ASTROCYTE_MARKERS	41	0.10206	Down	0.0229541	0.539789
REACTOME_G2_M_CHECKPOINTS	143	0.121358	Up	0.0229612	0.539789
PETROVA_PROX1_TARGETS_UP	26	0.122793	Up	0.022962	0.539789
LOPEZ_MESOTELIOMA_SURVIVAL_TIME_UP	14	0.351017	Up	0.0229763	0.539789
HP_RENAL_TUBULAR_ATROPHY	16	0.013118	Up	0.0229881	0.539789
HP_PHOCOMELIA	6	0.0318091	Up	0.0230003	0.539789
BIOCARTA_RAN_PATHWAY	5	0.125395	Up	0.0230122	0.539789
REACTOME_PKMTS_METHYLATE_HISTONE_LYSINES	45	0.0499227	Up	0.0231098	0.541476
PYEON_HPV_POSITIVE_TUMORS_DN	8	-0.00586789	Down	0.0231431	0.541655
MATZUK_MEIOTIC_AND_DNA_REPAIR	38	0.0211639	Up	0.0231847	0.54203
HP_MINIMAL_CHANGE_GLOMERULONEPHRITIS	33	0.000875412	Up	0.0232551	0.542527
BROWNE_HCMV_INFECTION_14HR_UP	150	0.0316903	Up	0.0232862	0.542527
WP_DDX1_AS_A_REGULATORY_COMPONENT_OF_THE_DROSHA_MICROPROCESSOR	7	0.114247	Up	0.0233238	0.542527
GOBP_NUCLEAR_TRANSCRIBED_MRNA_CATABOLIC_PROCESS	126	0.0336742	Up	0.0233269	0.542527
GOBP_REGULATION_OF_LIPID_TRANSPORTER_ACTIVITY	3	0.590005	Down	0.0233585	0.542527
GOBP_POSITIVE_REGULATION_OF_MITOTIC_CELL_CYCLE	113	0.0426489	Up	0.0233602	0.542527
SIMBULAN_PARP1_TARGETS_DN	16	0.292147	Up	0.0233957	0.542754
GOBP_ACTIVATION_OF_INNATE_IMMUNE_RESPONSE	52	0.0564601	Up	0.0234549	0.542957
GOBP_RESPONSE_TO_OZONE	4	0.0540207	Down	0.0234559	0.542957
WHITFIELD_CELL_CYCLE_M_G1	127	0.0409944	Up	0.0235448	0.544419
GOBP_MAINTENANCE_OF_SISTER_CHROMATID_COHESION	12	0.0872467	Up	0.0236907	0.545438
GOBP_STRAND_INVASION	6	0.043133	Up	0.0237046	0.545438
REACTOME_KINESINS	51	0.0659733	Up	0.0237435	0.545438
GOCC_CATION_TRANSPORTING_ATPASE_COMPLEX	14	0.0948031	Down	0.0237461	0.545438
ONGUSAHA_BRCA1_TARGETS_DN	10	0.106543	Up	0.0238222	0.545438
BROWNE_HCMV_INFECTION_16HR_UP	221	0.0333156	Up	0.0238531	0.545438
GOBP_POSITIVE_REGULATION_OF_HELICASE_ACTIVITY	10	0.118291	Up	0.0238582	0.545438
GOCC_NUCLEAR_PORE_OUTER_RING	9	0.116586	Up	0.0239096	0.545438
HP_APNEIC_EPISODES_IN_INFANCY	8	0.0823023	Down	0.0239221	0.545438
HP_XANTHELASMA	10	0.165457	Down	0.0239357	0.545438
GOMF_SINGLE_STRANDED_RNA_BINDING	77	0.0403632	Up	0.0239686	0.545438
GOBP_RNA_PHOSPHODIESTER_BOND_HYDROLYSIS_EXONUCLEOLYTIC	42	0.0351033	Up	0.0239731	0.545438
HU_GENOTOXIC_DAMAGE_4HR	37	0.146024	Up	0.02401	0.545438
HP_HYPOPLASTIC_FEMALE_EXTERNAL_GENITALIA	57	0.0177154	Up	0.0240613	0.545438
REACTOME_NOSTRIN_MEDIATED_ENOS_TRAFFICKING	6	0.122818	Down	0.0240893	0.545438
GOBP_POSITIVE_REGULATION_OF_SEQUESTERING_OF_TRIGLYCERIDE	7	0.304904	Down	0.0241044	0.545438
GOBP_REGULATION_OF_MEIOTIC_CELL_CYCLE	37	0.0337563	Up	0.0241303	0.545438
REACTOME_CILIUM_ASSEMBLY	189	0.0271955	Up	0.0241342	0.545438
GOBP_REGULATION_OF_PROTEIN_LOCALIZATION_TO_CILIUM	11	0.0210962	Up	0.0241451	0.545438
GOBP_CHROMOSOME_MOVEMENT_TOWARDS_SPINDLE_POLE	7	0.0732218	Up	0.0241512	0.545438
WP_DNA_REPAIR_PATHWAYS_FULL_NETWORK	126	0.055037	Up	0.0241638	0.545438
GOBP_POSITIVE_REGULATION_OF_SYSTEMIC_ARTERIAL_BLOOD_PRESSURE	11	0.161914	Down	0.0241775	0.545438
REACTOME_RHOBTB2_GTPASE_CYCLE	27	0.0554895	Up	0.0242077	0.545438
WU_HBX_TARGETS_2_DN	15	0.0056693	Up	0.0242124	0.545438
GOBP_NEGATIVE_REGULATION_OF_PROTEIN_TARGETING_TO_MEMBRANE	5	0.190562	Down	0.0242348	0.545438
HP_APLASIA_HYPOPLASIA_OF_THE_NASAL_BONE	5	-0.0690052	Up	0.0242923	0.546149
HP_ABNORMAL_ILEUM_MORPHOLOGY	61	0.0306672	Up	0.0243439	0.546307
CADWELL_ATG16L1_TARGETS_UP	86	0.0399147	Down	0.0243511	0.546307
GOCC_PML_BODY	109	0.0312784	Up	0.0243868	0.546529
GOBP_REGULATION_OF_HELICASE_ACTIVITY	15	0.0863938	Up	0.0244878	0.548211
PID_INTEGRIN5_PATHWAY	15	0.121824	Up	0.0245647	0.549283
GOBP_POSITIVE_REGULATION_OF_UBIQUITIN_PROTEIN_LIGASE_ACTIVITY	12	0.0190049	Up	0.0246426	0.549283
GOBP_MRNA_EXPORT_FROM_NUCLEUS	62	0.0406731	Up	0.0246802	0.549283
REACTOME_MITOCHONDRIAL_FATTY_ACID_BETA_OXIDATION_OF_SATURATED_FATTY_ACIDS	10	0.330471	Down	0.0246874	0.549283
GOBP_CHROMATIN_ASSEMBLY_OR_DISASSEMBLY	156	0.03171	Up	0.0246985	0.549283
SHEPARD_BMYB_TARGETS	68	0.0662872	Up	0.0246992	0.549283
REACTOME_SUMOYLATION_OF_RNA_BINDING_PROTEINS	49	0.0983064	Up	0.0247203	0.549283
RUAN_RESPONSE_TO_TNF_TROGLITAZONE_DN	36	0.266386	Down	0.0247439	0.549283
HP_PATELLAR_SUBLUXATION	5	0.130176	Up	0.0247731	0.549335
GOBP_NEGATIVE_REGULATION_OF_PINOCYTOSIS	5	0.0691898	Down	0.0248255	0.549335
HP_TENDON_XANTHOMATOSIS	9	0.0818724	Down	0.0248482	0.549335
GOCC_DENSE_CORE_GRANULE_MEMBRANE	5	-0.0201514	Up	0.024851	0.549335
GOBP_POSITIVE_REGULATION_OF_MEGAKARYOCYTE_DIFFERENTIATION	10	0.0602648	Down	0.0248763	0.549335
GOBP_REGULATION_OF_FATTY_ACID_BETA_OXIDATION	19	0.178447	Down	0.0249155	0.549625
GOMF_PEPTIDE_HORMONE_BINDING	34	0.108469	Down	0.024949	0.549758
KIM_MYC_AMPLIFICATION_TARGETS_DN	98	0.0368547	Up	0.0249736	0.549758
GOBP_ACYLGLYCEROL_HOMEOSTASIS	26	0.0881049	Down	0.0250217	0.549818
HP_CACHEXIA	58	0.0183058	Up	0.0250284	0.549818
HP_THIN_CLAVICLES	6	-0.0180859	Up	0.0250554	0.549838
WU_APOPTOSIS_BY_CDKN1A_NOT_VIA_TP53	13	0.0481072	Up	0.0250922	0.550074
GOCC_INTERSTITIAL_MATRIX	10	0.104647	Down	0.0251189	0.550088
REACTOME_INITIATION_OF_NUCLEAR_ENVELOPE_NE_REFORMATION	19	0.128363	Up	0.0251749	0.550743
GOBP_FATTY_ACID_BETA_OXIDATION_USING_ACYL_COA_DEHYDROGENASE	11	0.27263	Down	0.0253581	0.553556
GOBP_NEGATIVE_REGULATION_OF_HISTONE_H3_K9_METHYLATION	13	0.0176441	Up	0.0253862	0.553556
GOBP_DE_NOVO_CENTRIOLE_ASSEMBLY	5	0.16544	Up	0.0254045	0.553556
GOCC_NUCLEAR_PERIPHERY	128	0.0344698	Up	0.0254083	0.553556
GOBP_WHITE_FAT_CELL_DIFFERENTIATION	15	0.074185	Down	0.0254433	0.553747
CHIANG_LIVER_CANCER_SUBCLASS_CTNNB1_UP	152	0.0487789	Down	0.0254993	0.55401
GOMF_ALDEHYDE_DEHYDROGENASE_NAD_P_PLUS_ACTIVITY	16	0.109523	Down	0.0255079	0.55401
LANDIS_ERBB2_BREAST_PRENEOPLASTIC_DN	57	0.214083	Down	0.0255546	0.554453
GOBP_CHOLESTEROL_EFFLUX	44	0.101653	Down	0.0256333	0.55506
GOBP_OLEFINIC_COMPOUND_METABOLIC_PROCESS	115	0.0804574	Down	0.0256351	0.55506
KEGG_TYROSINE_METABOLISM	34	0.0804558	Down	0.0257454	0.555807
GOBP_MRNA_SPLICE_SITE_SELECTION	31	0.0259085	Up	0.0257474	0.555807
GOMF_N6_METHYLADENOSINE_CONTAINING_RNA_BINDING	7	0.0508224	Up	0.0257486	0.555807
GOBP_REGULATION_OF_INTESTINAL_LIPID_ABSORPTION	3	-0.0911616	Down	0.0259452	0.557335
GOBP_LIPID_DIGESTION	9	0.0905635	Down	0.0259514	0.557335
GOMF_CYSTEINE_TYPE_PEPTIDASE_ACTIVITY	165	0.0227631	Up	0.0260221	0.557335
GOBP_ACYL_CARNITINE_TRANSMEMBRANE_TRANSPORT	4	0.0384199	Down	0.0260473	0.557335
GOMF_ACYL_CARNITINE_TRANSMEMBRANE_TRANSPORTER_ACTIVITY	4	0.0384199	Down	0.0260473	0.557335
REACTOME_REMOVAL_OF_AMINOTERMINAL_PROPEPTIDES_FROM_GAMMA_CARBOXYLATED_PROTEINS	4	0.208208	Down	0.0260591	0.557335
GOBP_UREA_TRANSPORT	6	0.0708604	Down	0.026061	0.557335
GOBP_MICTURITION	5	0.0408473	Down	0.0260682	0.557335
GOBP_POSITIVE_REGULATION_OF_OXIDATIVE_STRESS_INDUCED_CELL_DEATH	17	0.0055909	Up	0.0260692	0.557335
GOCC_B_WICH_COMPLEX	7	0.171717	Up	0.0260834	0.557335
GOCC_NUCLEAR_PORE_NUCLEAR_BASKET	12	0.103351	Up	0.0262487	0.559614
HP_SEVERE_VIRAL_INFECTION	17	0.0803434	Up	0.0262592	0.559614
GOBP_TERTIARY_ALCOHOL_METABOLIC_PROCESS	18	0.0691876	Down	0.0262696	0.559614
GOBP_MEIOTIC_CYTOKINESIS	6	0.0441932	Up	0.0263043	0.559788
GOMF_DNA_POLYMERASE_ACTIVITY	28	0.0326818	Up	0.0263501	0.560197
REACTOME_DEADENYLATION_OF_MRNA	29	0.0632884	Up	0.0264378	0.56101
HP_DIFFUSE_MESANGIAL_SCLEROSIS	36	-0.00244296	Up	0.0264588	0.56101
SENGUPTA_NASOPHARYNGEAL_CARCINOMA_WITH_LMP1_UP	375	0.0703737	Up	0.0264732	0.56101
GOBP_MITOTIC_INTRA_S_DNA_DAMAGE_CHECKPOINT_SIGNALING	18	0.0409337	Up	0.0265112	0.56101
GOMF_MUTLALPHA_COMPLEX_BINDING	7	0.0967867	Up	0.0265211	0.56101
GOBP_REGULATION_OF_HEART_RATE	87	0.0247478	Down	0.0265637	0.561346
GOMF_MODIFICATION_DEPENDENT_PROTEIN_BINDING	170	0.0221801	Up	0.0265931	0.561346
GOBP_REGULATION_OF_SPINDLE_ORGANIZATION	48	0.0356329	Up	0.0266666	0.561346
GOMF_REGULATORY_RNA_BINDING	38	0.0358046	Up	0.0266888	0.561346
BIOCARTA_CASPASE_PATHWAY	22	0.0553762	Up	0.0266956	0.561346
TCGA_GLIOBLASTOMA_COPY_NUMBER_UP	69	0.0273374	Up	0.0267116	0.561346
GOCC_EUCHROMATIN	49	0.025189	Up	0.0267232	0.561346
GOBP_RNA_LOCALIZATION	201	0.0495713	Up	0.0267531	0.561415
GOBP_HISTONE_MRNA_CATABOLIC_PROCESS	15	0.0637154	Up	0.0268731	0.563375
HP_PRECOCIOUS_PUBERTY_IN_FEMALES	7	0.142768	Down	0.0269774	0.564528
GOBP_REGULATION_OF_CENTRIOLE_REPLICATION	23	0.0783111	Up	0.0270069	0.564528
GOMF_G_PROTEIN_COUPLED_AMINE_RECEPTOR_ACTIVITY	18	0.0812254	Down	0.0270123	0.564528
VANTVEER_BREAST_CANCER_BRCA1_UP	34	0.0701703	Up	0.0270351	0.564528
JIANG_TIP30_TARGETS_UP	47	0.0276273	Up	0.027066	0.564614
WP_FAMILIAL_HYPERLIPIDEMIA_TYPE_3	10	0.212662	Down	0.0271262	0.56505
GOCC_KINETOCHORE_MICROTUBULE	18	0.0344923	Up	0.0271435	0.56505
REACTOME_RECRUITMENT_OF_NUMA_TO_MITOTIC_CENTROSOMES	94	0.0338389	Up	0.0271672	0.56505
WP_WHITE_FAT_CELL_DIFFERENTIATION	31	0.108966	Down	0.0271965	0.565103
GOBP_XENOBIOTIC_METABOLIC_PROCESS	74	0.0525363	Down	0.0272813	0.566309
GOBP_PROTEIN_LOCALIZATION_TO_MEMBRANE_RAFT	13	0.0108967	Down	0.0273194	0.566541
REACTOME_TP53_REGULATES_TRANSCRIPTION_OF_CELL_CYCLE_GENES	52	0.0810859	Up	0.0273698	0.566608
KEGG_FATTY_ACID_METABOLISM	38	0.201573	Down	0.0273763	0.566608
GOMF_NUCLEAR_EXPORT_SIGNAL_RECEPTOR_ACTIVITY	11	0.130031	Up	0.0274247	0.566898
BERENJENO_TRANSFORMED_BY_RHOA_FOREVER_UP	20	0.175574	Down	0.0274519	0.566898
HP_MISALIGNMENT_OF_INCISORS	11	0.048187	Up	0.0275397	0.566898
GOBP_NEGATIVE_REGULATION_OF_CELLULAR_EXTRAVASATION	7	0.0733555	Down	0.0275426	0.566898
HP_OLIGOMENORRHEA	36	0.0514121	Down	0.0275589	0.566898
GOMF_PROSTANOID_RECEPTOR_ACTIVITY	10	0.116625	Down	0.0275833	0.566898
BILD_SRC_ONCOGENIC_SIGNATURE	57	0.0334485	Up	0.0276782	0.566898
GOMF_ATP_ACTIVATED_INWARD_RECTIFIER_POTASSIUM_CHANNEL_ACTIVITY	4	0.126402	Down	0.0276803	0.566898
GOMF_GLUTATHIONE_PEROXIDASE_ACTIVITY	20	0.207862	Down	0.0277269	0.566898
GOBP_REGULATION_OF_TRANSCRIPTION_INVOLVED_IN_G1_S_TRANSITION_OF_MITOTIC_CELL_CYCLE	20	0.0446552	Up	0.027902	0.566898
REACTOME_RHO_GTPASE_EFFECTORS	257	0.0600171	Up	0.0279132	0.566898
HP_SUBVALVULAR_AORTIC_STENOSIS	11	0.0650897	Up	0.0279269	0.566898
GOBP_REGULATION_OF_MICROTUBULE_BASED_PROCESS	239	0.0145431	Up	0.0279379	0.566898
REACTOME_DEFECTS_OF_CONTACT_ACTIVATION_SYSTEM_CAS_AND_KALLIKREIN_KININ_SYSTEM_KKS	10	0.115337	Down	0.0279657	0.566898
GOMF_CYSTEINE_TYPE_ENDOPEPTIDASE_ACTIVITY	91	0.0205458	Up	0.0279737	0.566898
REACTOME_SUMOYLATION_OF_SUMOYLATION_PROTEINS	35	0.114377	Up	0.0280142	0.566898
HP_PROMINENT_NOSE	78	0.0296021	Up	0.0280429	0.566898
GOBP_TERPENOID_METABOLIC_PROCESS	75	0.0466006	Down	0.0280566	0.566898
GOBP_NEUTRAL_LIPID_BIOSYNTHETIC_PROCESS	42	0.124242	Down	0.0280602	0.566898
HP_PRECOCIOUS_ATHEROSCLEROSIS	11	0.0755291	Down	0.0280703	0.566898
GOBP_FIBROBLAST_ACTIVATION	11	0.136138	Down	0.0280707	0.566898
GOBP_POSITIVE_REGULATION_OF_OXIDATIVE_STRESS_INDUCED_NEURON_DEATH	7	0.0791648	Up	0.0280793	0.566898
GOMF_5_3_EXONUCLEASE_ACTIVITY	21	0.0280899	Up	0.0280846	0.566898
GOMF_RNA_POLYMERASE_II_INTRONIC_TRANSCRIPTION_REGULATORY_REGION_SEQUENCE_SPECIFIC_DNA_BINDING	7	0.000743309	Up	0.02809	0.566898
GOCC_CHROMOSOME_PASSENGER_COMPLEX	6	0.341621	Up	0.0281096	0.566898
REACTOME_FRUCTOSE_CATABOLISM	4	0.185059	Down	0.0281107	0.566898
GOBP_TELOMERE_MAINTENANCE_VIA_TELOMERE_LENGTHENING	81	0.0465061	Up	0.0281353	0.566898
REACTOME_SUMOYLATION_OF_CHROMATIN_ORGANIZATION_PROTEINS	59	0.0791013	Up	0.0281555	0.566898
GOBP_NUCLEOSOME_ORGANIZATION	100	0.0495668	Up	0.028169	0.566898
CAIRO_HEPATOBLASTOMA_DN	226	0.0624864	Down	0.0282865	0.56872
GOBP_REGULATION_OF_DNA_PRIMASE_ACTIVITY	5	0.18418	Up	0.0283263	0.568979
GOBP_CELL_MIGRATION_INVOLVED_IN_METANEPHROS_DEVELOPMENT	5	0.176438	Down	0.0283796	0.569058
GOMF_LIPASE_BINDING	5	0.157516	Down	0.0283925	0.569058
GOBP_UREA_TRANSMEMBRANE_TRANSPORT	5	0.0425893	Down	0.028447	0.569058
GOMF_UREA_TRANSMEMBRANE_TRANSPORTER_ACTIVITY	5	0.0425893	Down	0.028447	0.569058
HP_ABNORMALITY_OF_DERMAL_MELANOSOMES	5	0.0591482	Up	0.0284767	0.569058
HP_CHORIOCAPILLARIS_ATROPHY	4	0.221507	Down	0.0285318	0.569058
HP_RECEPTIVE_LANGUAGE_DELAY	58	0.0316996	Up	0.0285376	0.569058
GOMF_FATTY_ACID_LIGASE_ACTIVITY	20	0.0201954	Down	0.0285459	0.569058
REACTOME_NR1H2_NR1H3_REGULATE_GENE_EXPRESSION_LINKED_TO_GLUCONEOGENESIS	8	0.0258714	Down	0.0285814	0.569228
GOBP_ANAPHASE_PROMOTING_COMPLEX_DEPENDENT_CATABOLIC_PROCESS	17	0.036575	Up	0.0287057	0.571166
KEGG_NON_HOMOLOGOUS_END_JOINING	12	0.00740714	Up	0.0288426	0.573273
GOBP_REGULATION_OF_ISOMERASE_ACTIVITY	8	0.056609	Up	0.028866	0.573273
HP_STATUS_EPILEPTICUS_WITH_PROMINENT_MOTOR_SYMPTOMS	15	0.0474732	Down	0.0289489	0.574258
HP_INCOMITANT_STRABISMUS	62	0.0309307	Up	0.0289852	0.574258
HP_BLADDER_NEOPLASM	36	0.0175391	Up	0.0289972	0.574258
GOBP_RNA_SPLICING	405	0.0382876	Up	0.0290406	0.57458
WP_FAS_LIGAND_PATHWAY_AND_STRESS_INDUCTION_OF_HEAT_SHOCK_PROTEINS	43	0.0478909	Up	0.0291313	0.57547
GOBP_POSITIVE_REGULATION_OF_CELL_CYCLE_CHECKPOINT	11	0.0622142	Up	0.029207	0.57547
GOBP_ALDEHYDE_CATABOLIC_PROCESS	12	0.227285	Down	0.0292423	0.57547
HOWLIN_CITED1_TARGETS_2_UP	20	0.000384139	Up	0.0292719	0.57547
GOBP_REGULATION_OF_CIRCADIAN_SLEEP_WAKE_CYCLE	11	0.0840987	Down	0.0292792	0.57547
GOMF_EPINEPHRINE_BINDING	4	0.265067	Down	0.0292985	0.57547
GOBP_REGULATION_OF_FATTY_ACID_OXIDATION	31	0.132659	Down	0.029317	0.57547
GOBP_GLYCEROLIPID_CATABOLIC_PROCESS	55	0.0629755	Down	0.02933	0.57547
WP_TRYPTOPHAN_METABOLISM	30	0.0723689	Down	0.0293368	0.57547
GOBP_DNA_UNWINDING_INVOLVED_IN_DNA_REPLICATION	23	0.183424	Up	0.0293902	0.57547
GOCC_VARICOSITY	5	0.148196	Down	0.0294026	0.57547
GOMF_ALPHA_ADRENERGIC_RECEPTOR_ACTIVITY	5	0.368462	Down	0.0294127	0.57547
HP_BRADYCARDIA	65	0.0286284	Down	0.0294931	0.576508
MATHEW_FANCONI_ANEMIA_GENES	11	0.185822	Up	0.0296571	0.579179
CAFFAREL_RESPONSE_TO_THC_8HR_5_DN	11	0.142757	Up	0.029714	0.579752
WANG_LMO4_TARGETS_DN	356	0.03368	Up	0.0298507	0.581881
HP_IVORY_EPIPHYSES	8	0.132775	Up	0.0299105	0.58251
GOBP_REGULATION_OF_SUPEROXIDE_DISMUTASE_ACTIVITY	5	-0.0196254	Down	0.0299846	0.58328
GOMF_EXORIBONUCLEASE_ACTIVITY	43	0.031853	Up	0.0300053	0.58328
GOBP_HEPATIC_STELLATE_CELL_ACTIVATION	8	0.14294	Down	0.0300595	0.58348
GAZIN_EPIGENETIC_SILENCING_BY_KRAS	24	0.0111777	Up	0.0300793	0.58348
GOBP_DNA_DAMAGE_RESPONSE_SIGNAL_TRANSDUCTION_BY_P53_CLASS_MEDIATOR	70	0.016523	Up	0.0300985	0.58348
GOMF_ALCOHOL_DEHYDROGENASE_ACTIVITY_ZINC_DEPENDENT	5	0.359114	Down	0.0301713	0.584354
HP_HYPOGLYCEMIC_COMA	17	0.0945377	Down	0.030205	0.58447
HP_IMPAIRED_TANDEM_GAIT	53	0.0250483	Up	0.0302445	0.584699
CAIRO_PML_TARGETS_BOUND_BY_MYC_UP	22	0.119601	Up	0.0303529	0.584954
FLECHNER_PBL_KIDNEY_TRANSPLANT_OK_VS_DONOR_DN	42	0.0650675	Up	0.0303916	0.584954
GOBP_RESPONSE_TO_HYDROXYUREA	13	0.0207901	Up	0.0304041	0.584954
FUJIWARA_PARK2_HEPATOCYTE_PROLIFERATION_DN	8	0.128523	Down	0.030412	0.584954
GOMF_CYCLASE_ACTIVITY	17	0.106659	Down	0.0304829	0.584954
GOBP_POSITIVE_REGULATION_OF_MRNA_METABOLIC_PROCESS	119	0.0359583	Up	0.0304922	0.584954
GOBP_NEGATIVE_REGULATION_OF_VASCULAR_PERMEABILITY	16	0.0794557	Down	0.0305205	0.584954
BROWNE_HCMV_INFECTION_10HR_UP	98	0.0104445	Up	0.0305355	0.584954
MAYBURD_RESPONSE_TO_L663536_DN	57	0.0995369	Up	0.0305588	0.584954
BROWNE_HCMV_INFECTION_30MIN_DN	120	0.00854915	Up	0.0306436	0.584954
WP_INSULIN_SIGNALING_IN_ADIPOCYTES_DIABETIC_CONDITION	8	0.089711	Down	0.0306486	0.584954
WP_INSULIN_SIGNALING_IN_ADIPOCYTES_NORMAL_CONDITION	8	0.089711	Down	0.0306486	0.584954
WP_FOXA2_PATHWAY	17	0.044457	Down	0.0306766	0.584954
GOBP_CHORIONIC_TROPHOBLAST_CELL_PROLIFERATION	3	0.479018	Down	0.0306817	0.584954
GOBP_CELL_CYCLE_DNA_REPLICATION_INITIATION	5	0.143455	Up	0.0306902	0.584954
HP_APLASIA_OF_THE_PROXIMAL_PHALANGES_OF_THE_HAND	6	0.0513432	Up	0.0307254	0.584954
REACTOME_BETA_OXIDATION_OF_HEXANOYL_COA_TO_BUTANOYL_COA	5	0.681615	Down	0.030756	0.584954
GOBP_PLASMA_MEMBRANE_RAFT_ORGANIZATION	13	0.052346	Down	0.0307565	0.584954
GOCC_PROTEIN_PHOSPHATASE_4_COMPLEX	5	0.208105	Up	0.0308	0.585255
GOCC_PRESYNAPTIC_CYTOSOL	8	0.00175215	Up	0.0308418	0.585523
GOBP_RESPONSE_TO_SELENIUM_ION	9	0.256057	Down	0.0308887	0.585886
BYSTROEM_CORRELATED_WITH_IL5_DN	58	0.124623	Up	0.030936	0.586257
WP_TRIACYLGLYCERIDE_SYNTHESIS	22	0.122844	Down	0.0309674	0.586325
HP_ABNORMAL_FALLOPIAN_TUBE_MORPHOLOGY	27	0.0530835	Up	0.0311159	0.588119
SAMOLS_TARGETS_OF_KHSV_MIRNAS_UP	8	0.0612718	Up	0.0311374	0.588119
RUAN_RESPONSE_TO_TROGLITAZONE_UP	23	0.227876	Down	0.0311931	0.588119
GOCC_H4_H2A_HISTONE_ACETYLTRANSFERASE_COMPLEX	24	0.0256108	Up	0.0312165	0.588119
WP_EXRNA_MECHANISM_OF_ACTION_AND_BIOGENESIS	6	0.100467	Up	0.0312556	0.588119
GOBP_REGULATION_OF_TRIGLYCERIDE_BIOSYNTHETIC_PROCESS	19	0.130929	Down	0.0312762	0.588119
GOBP_VIRAL_RNA_GENOME_REPLICATION	36	0.0142925	Up	0.0312915	0.588119
HP_PERIPHERAL_OPACIFICATION_OF_THE_CORNEA	10	0.105869	Down	0.0312961	0.588119
GOCC_PLATELET_DENSE_GRANULE_LUMEN	12	0.0429806	Down	0.0313129	0.588119
GOBP_TELOMERE_MAINTENANCE_VIA_RECOMBINATION	15	0.0311565	Up	0.031403	0.589036
GOBP_REGULATION_OF_MRNA_METABOLIC_PROCESS	274	0.0319883	Up	0.0314175	0.589036
LEE_LIVER_CANCER_ACOX1_DN	49	0.0374284	Down	0.0315048	0.58946
GOBP_REGULATION_OF_RNA_EXPORT_FROM_NUCLEUS	12	0.0843664	Up	0.0315126	0.58946
TURASHVILI_BREAST_LOBULAR_CARCINOMA_VS_DUCTAL_NORMAL_UP	67	0.173457	Up	0.0315537	0.58946
SENESE_HDAC1_TARGETS_UP	423	0.0606229	Up	0.0315779	0.58946
HP_SEVERE_COMBINED_IMMUNODEFICIENCY	18	0.0540016	Up	0.0315995	0.58946
GOBP_NUCLEAR_TRANSCRIBED_MRNA_CATABOLIC_PROCESS_DEADENYLATION_DEPENDENT_DECAY	65	0.0341529	Up	0.0316115	0.58946
HP_ASTIGMATISM	188	0.0266146	Up	0.0316356	0.58946
CHANDRAN_METASTASIS_TOP50_UP	36	0.0497335	Up	0.0317003	0.589808
HP_ST_SEGMENT_ELEVATION	21	0.0317014	Down	0.0317212	0.589808
GOBP_TRIGLYCERIDE_BIOSYNTHETIC_PROCESS	36	0.129987	Down	0.0317381	0.589808
WP_ARYLAMINE_METABOLISM	3	0.146388	Down	0.0319218	0.592341
GOBP_NUCLEOSOME_POSITIONING	6	0.0554241	Up	0.0319304	0.592341
GOBP_POLYKETIDE_METABOLIC_PROCESS	8	0.140994	Down	0.0320072	0.592959
HP_IVORY_EPIPHYSES_OF_THE_PHALANGES_OF_THE_HAND	5	0.0521155	Up	0.03202	0.592959
GOMF_POLYNUCLEOTIDE_ADENYLYLTRANSFERASE_ACTIVITY	11	0.0614025	Up	0.032186	0.595511
GOMF_STRUCTURAL_CONSTITUENT_OF_EYE_LENS	9	0.164293	Down	0.0322347	0.595891
HP_DECREASED_CIRCULATING_ALDOSTERONE_LEVEL	11	0.00437961	Down	0.0323396	0.597306
HP_SMALL_CEREBRAL_CORTEX	8	0.184665	Up	0.0324262	0.597553
GOBP_RESOLUTION_OF_MEIOTIC_RECOMBINATION_INTERMEDIATES	13	0.0570013	Up	0.0324278	0.597553
GOBP_REGULATION_OF_APPETITE	12	0.0198927	Down	0.0324379	0.597553
BIOCARTA_GHRELIN_PATHWAY	8	0.096203	Down	0.0324955	0.598092
GOBP_REGULATION_OF_PROTEIN_LOCALIZATION_TO_CHROMOSOME_TELOMERIC_REGION	13	0.249557	Up	0.0326079	0.598186
ANDERSEN_LIVER_CANCER_KRT19_DN	59	0.20894	Down	0.0326165	0.598186
GOBP_REGULATION_OF_SODIUM_ION_TRANSMEMBRANE_TRANSPORT	56	0.0309669	Down	0.0326223	0.598186
MEBARKI_HCC_PROGENITOR_FZD8CRD_DN	346	0.0503015	Down	0.0326403	0.598186
HP_FASTING_HYPOGLYCEMIA	13	0.131798	Down	0.0326422	0.598186
GOBP_NEGATIVE_REGULATION_OF_HORMONE_SECRETION	53	0.0701865	Down	0.0326715	0.598203
HP_ABNORMAL_PR_INTERVAL	9	0.0751246	Down	0.03272	0.598419
GOBP_RNA_DEPENDENT_DNA_BIOSYNTHETIC_PROCESS	70	0.0466984	Up	0.03274	0.598419
GOBP_PROTEIN_MODIFICATION_BY_SMALL_PROTEIN_REMOVAL	151	0.0298279	Up	0.0327908	0.59883
REACTOME_REGULATION_OF_TP53_ACTIVITY	168	0.0477238	Up	0.0328888	0.598909
GHANDHI_DIRECT_IRRADIATION_UP	93	0.0319495	Up	0.0328961	0.598909
GOCC_CAJAL_BODY	62	0.0319903	Up	0.0329417	0.598909
GOBP_REGULATION_OF_SKELETAL_MUSCLE_CONTRACTION_BY_CALCIUM_ION_SIGNALING	4	-0.00239407	Down	0.0329503	0.598909
HP_CHRONIC_PAIN	5	0.0435886	Up	0.032951	0.598909
GOBP_POSITIVE_REGULATION_OF_LIPID_CATABOLIC_PROCESS	19	0.158773	Down	0.0330211	0.598909
DAZARD_UV_RESPONSE_CLUSTER_G6	144	0.0923822	Up	0.0330262	0.598909
WP_NUCLEAR_RECEPTORS	34	0.0942095	Down	0.033058	0.598909
GOBP_REGULATION_OF_RNA_SPLICING	148	0.0289661	Up	0.0330714	0.598909
VALK_AML_WITH_EVI1	25	0.0774472	Down	0.0330886	0.598909
HP_NON_HODGKIN_LYMPHOMA	36	0.0631792	Up	0.0331462	0.598909
GOMF_NUCLEOCYTOPLASMIC_CARRIER_ACTIVITY	29	0.083254	Up	0.033177	0.598909
TURASHVILI_BREAST_LOBULAR_CARCINOMA_VS_LOBULAR_NORMAL_DN	73	0.121764	Up	0.0331827	0.598909
GOCC_MCM_COMPLEX	8	0.315033	Up	0.0331981	0.598909
GOBP_NEGATIVE_REGULATION_OF_MITOTIC_CELL_CYCLE	215	0.0254931	Up	0.0333155	0.598909
GOMF_HISTONE_METHYLTRANSFERASE_BINDING	11	0.0092249	Up	0.0333309	0.598909
GOBP_HISTONE_H2A_UBIQUITINATION	29	0.016274	Up	0.0333406	0.598909
SHETH_LIVER_CANCER_VS_TXNIP_LOSS_PAM4	255	0.0431172	Down	0.0333798	0.598909
MUELLER_PLURINET	300	0.103138	Up	0.0333874	0.598909
TURASHVILI_BREAST_DUCTAL_CARCINOMA_VS_LOBULAR_NORMAL_DN	72	0.071978	Down	0.0334058	0.598909
REACTOME_SIGNALING_BY_LEPTIN	11	0.156295	Down	0.0334249	0.598909
GOBP_POSITIVE_REGULATION_OF_NUCLEAR_CELL_CYCLE_DNA_REPLICATION	6	-0.0143643	Up	0.0334259	0.598909
LOPEZ_MESOTHELIOMA_SURVIVAL_DN	12	0.0366148	Up	0.0334477	0.598909
REACTOME_COHESIN_LOADING_ONTO_CHROMATIN	10	0.28153	Up	0.0335349	0.599942
GOBP_INTERFERON_ALPHA_PRODUCTION	27	0.114996	Up	0.0335622	0.599942
URS_ADIPOCYTE_DIFFERENTIATION_UP	70	0.0557324	Down	0.0337043	0.600601
GOBP_REGULATION_OF_MITOTIC_CELL_CYCLE	440	0.0288676	Up	0.0337642	0.600601
GOBP_INTESTINAL_LIPID_ABSORPTION	9	0.0854872	Down	0.0337763	0.600601
HP_ARTERIOVENOUS_MALFORMATION	54	0.0435169	Up	0.0338201	0.600601
WP_HYPERTROPHY_MODEL	17	0.0891482	Up	0.03383	0.600601
GOBP_REVERSE_CHOLESTEROL_TRANSPORT	14	0.0821998	Down	0.0338327	0.600601
TESAR_ALK_TARGETS_HUMAN_ES_5D_UP	3	0.0620739	Up	0.0338481	0.600601
GOBP_REGULATION_OF_NUCLEOTIDE_BINDING_OLIGOMERIZATION_DOMAIN_CONTAINING_SIGNALING_PATHWAY	16	0.0171664	Up	0.0338711	0.600601
WP_MONOAMINE_GPCRS	16	0.0869738	Down	0.0338957	0.600601
GOBP_SEQUESTERING_OF_TRIGLYCERIDE	16	0.135093	Down	0.0339188	0.600601
GOBP_GROWTH_INVOLVED_IN_HEART_MORPHOGENESIS	4	0.225806	Down	0.0339205	0.600601
REACTOME_ABACAVIR_TRANSPORT_AND_METABOLISM	8	0.043019	Down	0.0339404	0.600601
REACTOME_DEFECTIVE_FACTOR_VIII_CAUSES_HEMOPHILIA_A	5	0.301034	Down	0.0339799	0.600796
CROONQUIST_STROMAL_STIMULATION_DN	12	0.047764	Up	0.0340583	0.601317
WP_EICOSANOID_METABOLISM_VIA_CYCLOOXYGENASES_COX	27	0.0878636	Down	0.0340664	0.601317
GOMF_WD40_REPEAT_DOMAIN_BINDING	4	0.365486	Up	0.0341117	0.601493
GOBP_FACULTATIVE_HETEROCHROMATIN_ASSEMBLY	30	0.011069	Up	0.034174	0.601493
GOBP_POSITIVE_REGULATION_OF_RENAL_SODIUM_EXCRETION	10	0.117019	Down	0.0342029	0.601493
HP_UPPER_LIMB_UNDERGROWTH	81	0.0318964	Up	0.0342412	0.601493
HP_ABNORMAL_CORTICAL_BONE_MORPHOLOGY	70	0.0358898	Up	0.0342519	0.601493
GOBP_POSITIVE_REGULATION_OF_VIRAL_GENOME_REPLICATION	31	0.0448914	Up	0.0343189	0.601493
HP_ENCEPHALOMALACIA	10	0.121687	Down	0.0343594	0.601493
HP_PHTHISIS_BULBI	11	0.0441517	Up	0.0343656	0.601493
GOBP_MANGANESE_ION_TRANSMEMBRANE_TRANSPORT	9	0.0600492	Up	0.0343696	0.601493
GOMF_MANGANESE_ION_TRANSMEMBRANE_TRANSPORTER_ACTIVITY	9	0.0600492	Up	0.0343696	0.601493
GOBP_MITOTIC_CYTOKINESIS	70	0.0415617	Up	0.0344005	0.601493
GOBP_DETERMINATION_OF_ADULT_LIFESPAN	18	0.0405492	Up	0.0344203	0.601493
GOBP_SODIUM_ION_HOMEOSTASIS	43	0.0570743	Down	0.0344468	0.601493
REACTOME_DOPAMINE_CLEARANCE_FROM_THE_SYNAPTIC_CLEFT	3	0.0545163	Down	0.0345112	0.602121
HP_ABNORMAL_C_PEPTIDE_LEVEL	18	0.0978717	Down	0.0345925	0.602708
KEGG_TAURINE_AND_HYPOTAURINE_METABOLISM	8	0.142116	Down	0.0346203	0.602708
GOBP_POSITIVE_REGULATION_OF_PROTEIN_LOCALIZATION_TO_CILIUM	7	-0.0172028	Up	0.0346481	0.602708
GOBP_RNA_DESTABILIZATION	94	0.0264999	Up	0.0346959	0.602708
REACTOME_GAMMA_CARBOXYLATION_TRANSPORT_AND_AMINO_TERMINAL_CLEAVAGE_OF_PROTEINS	5	0.230468	Down	0.0347024	0.602708
REACTOME_UNWINDING_OF_DNA	12	0.34471	Up	0.0347986	0.602708
GOCC_MICROTUBULE	411	0.0202552	Up	0.0348013	0.602708
BAELDE_DIABETIC_NEPHROPATHY_UP	93	0.158922	Down	0.0348148	0.602708
WP_PPAR_SIGNALING_PATHWAY	57	0.120023	Down	0.0348229	0.602708
GOBP_NUCLEAR_EXPORT	158	0.0384072	Up	0.0348557	0.602708
MEBARKI_HCC_PROGENITOR_WNT_DN_BLOCKED_BY_FZD8CRD	58	0.0389808	Down	0.0348589	0.602708
GOCC_CHROMOCENTER	14	0.0454361	Up	0.0350411	0.604948
GOCC_COHESIN_COMPLEX	13	0.151205	Up	0.0350509	0.604948
GOCC_HETEROCHROMATIN	66	0.0623776	Up	0.0350744	0.604948
GOCC_ALPHA_DNA_POLYMERASE_PRIMASE_COMPLEX	5	0.256934	Up	0.0351324	0.605453
REACTOME_SNRNP_ASSEMBLY	57	0.0820943	Up	0.0352104	0.606303
HP_ABNORMAL_CELL_MORPHOLOGY	15	0.00115847	Up	0.0352597	0.606537
HP_HEMATOLOGICAL_NEOPLASM	257	0.0254663	Up	0.0353081	0.606537
DING_LUNG_CANCER_EXPRESSION_BY_COPY_NUMBER	100	0.134185	Up	0.0353459	0.606537
DAZARD_RESPONSE_TO_UV_NHEK_DN	302	0.0767393	Up	0.0354028	0.606537
HP_COLON_CANCER	42	0.0657558	Up	0.0354415	0.606537
GOBP_REGULATION_OF_STEROID_HORMONE_SECRETION	14	0.058002	Down	0.0354566	0.606537
WP_ALANINE_AND_ASPARTATE_METABOLISM	9	0.126355	Down	0.0354617	0.606537
REACTOME_MUSCLE_CONTRACTION	150	0.038973	Down	0.0355115	0.606537
GOBP_POSITIVE_REGULATION_OF_ISOTYPE_SWITCHING_TO_IGG_ISOTYPES	8	0.0967999	Up	0.0355133	0.606537
WP_G1_TO_S_CELL_CYCLE_CONTROL	67	0.0882754	Up	0.0355601	0.606537
GOBP_EXTRACELLULAR_MATRIX_CELL_SIGNALING	5	-0.0603823	Down	0.0355736	0.606537
REACTOME_PROSTANOID_LIGAND_RECEPTORS	8	0.117251	Down	0.0355781	0.606537
GOBP_NEGATIVE_REGULATION_OF_GENE_EXPRESSION_EPIGENETIC	76	0.0095789	Up	0.0356133	0.606537
HP_TRIANGULAR_FACE	128	0.0313056	Up	0.0356263	0.606537
HP_SCLEROSIS_OF_HAND_BONE	10	0.00388615	Up	0.0357719	0.608326
GOBP_HISTONE_THREONINE_PHOSPHORYLATION	7	0.031101	Up	0.0358575	0.608326
GOMF_HISTONE_THREONINE_KINASE_ACTIVITY	7	0.031101	Up	0.0358575	0.608326
RUAN_RESPONSE_TO_TROGLITAZONE_DN	17	0.184772	Down	0.0358679	0.608326
REACTOME_NR1H2_NR1H3_REGULATE_GENE_EXPRESSION_TO_LIMIT_CHOLESTEROL_UPTAKE	8	0.115367	Down	0.0358862	0.608326
KEGG_BETA_ALANINE_METABOLISM	20	0.0901916	Down	0.0359042	0.608326
MARKS_ACETYLATED_NON_HISTONE_PROTEINS	9	0.00439014	Up	0.0360035	0.608667
BIOCARTA_SRCRPTP_PATHWAY	11	0.127141	Up	0.036086	0.608667
GOCC_DNA_REPLICATION_PREINITIATION_COMPLEX	12	0.310927	Up	0.0361904	0.608667
REACTOME_CHROMOSOME_MAINTENANCE	95	0.108994	Up	0.0362384	0.608667
GOBP_REGULATION_OF_INTERLEUKIN_1_MEDIATED_SIGNALING_PATHWAY	8	0.0715836	Up	0.0362699	0.608667
GOCC_NUCLEAR_PORE	89	0.0607385	Up	0.0362814	0.608667
KEGG_OOCYTE_MEIOSIS	104	0.0444422	Up	0.0364128	0.608667
HUTTMANN_B_CLL_POOR_SURVIVAL_DN	57	0.0688416	Up	0.0364183	0.608667
GOMF_GLYCOGEN_BINDING	7	0.205572	Down	0.0364777	0.608667
GOMF_PRIMARY_MIRNA_BINDING	8	0.005078	Up	0.0364815	0.608667
HP_DUODENAL_ADENOCARCINOMA	8	0.017187	Up	0.0364859	0.608667
REACTOME_HYALURONAN_BIOSYNTHESIS_AND_EXPORT	4	0.000118439	Up	0.0364946	0.608667
HP_U_SHAPED_UPPER_LIP_VERMILION	8	0.0444139	Up	0.0365179	0.608667
GOBP_NEGATIVE_REGULATION_OF_SEQUESTERING_OF_TRIGLYCERIDE	6	0.0669158	Down	0.0365236	0.608667
REACTOME_MATURATION_OF_SARS_COV_2_NUCLEOPROTEIN	15	0.0343189	Up	0.0365571	0.608667
KHETCHOUMIAN_TRIM24_TARGETS_DN	6	0.0813493	Down	0.0366015	0.608667
ENK_UV_RESPONSE_KERATINOCYTE_DN	477	0.0634904	Up	0.0366107	0.608667
LOPEZ_MESOTHELIOMA_SURVIVAL_UP	12	0.0882631	Down	0.0366119	0.608667
KOINUMA_COLON_CANCER_MSI_UP	20	0.0587511	Up	0.0366182	0.608667
REACTOME_BETA_OXIDATION_OF_LAUROYL_COA_TO_DECANOYL_COA_COA	5	0.545859	Down	0.0366227	0.608667
MANALO_HYPOXIA_DN	284	0.138653	Up	0.0366267	0.608667
KUNINGER_IGF1_VS_PDGFB_TARGETS_UP	59	0.041576	Down	0.0366952	0.608667
REACTOME_PROCESSING_OF_CAPPED_INTRON_CONTAINING_PRE_MRNA	252	0.0783309	Up	0.0367062	0.608667
GOBP_RNA_INTERFERENCE	16	0.0536783	Up	0.0367638	0.608667
DELACROIX_RAR_TARGETS_DN	23	0.0410956	Down	0.0367684	0.608667
HP_SANDAL_GAP	80	0.0261802	Up	0.0367752	0.608667
GOBP_NEUTRAL_LIPID_METABOLIC_PROCESS	112	0.0631162	Down	0.036779	0.608667
GOBP_REPLICATION_BORN_DOUBLE_STRAND_BREAK_REPAIR_VIA_SISTER_CHROMATID_EXCHANGE	7	-0.00676539	Up	0.0367836	0.608667
HP_GENU_VARUM	45	0.0401011	Up	0.0367861	0.608667
GOBP_ALTERNATIVE_MRNA_SPLICING_VIA_SPLICEOSOME	71	0.027619	Up	0.0368052	0.608667
TARTE_PLASMA_CELL_VS_PLASMABLAST_DN	311	0.132728	Up	0.0368651	0.608667
MOROSETTI_FACIOSCAPULOHUMERAL_MUSCULAR_DISTROPHY_DN	11	0.058184	Down	0.0368941	0.608667
GOBP_REGULATION_OF_ISOTYPE_SWITCHING	36	0.0262749	Up	0.0369003	0.608667
HP_ETHYLMALONIC_ACIDURIA	8	0.199292	Down	0.0369046	0.608667
REACTOME_SYNTHESIS_OF_KETONE_BODIES	9	0.0742961	Down	0.0369771	0.609386
GOCC_MICROTUBULE_MINUS_END	7	0.105733	Up	0.0370788	0.610585
GOBP_PYRUVATE_TRANSMEMBRANE_TRANSPORT	4	0.101901	Down	0.0371781	0.61126
GOMF_PYRUVATE_TRANSMEMBRANE_TRANSPORTER_ACTIVITY	4	0.101901	Down	0.0371781	0.61126
REACTOME_TFAP2A_ACTS_AS_A_TRANSCRIPTIONAL_REPRESSOR_DURING_RETINOIC_ACID_INDUCED_CELL_DIFFERENTIATION	5	0.176573	Up	0.0372066	0.61126
GOBP_POSITIVE_REGULATION_OF_T_HELPER_CELL_DIFFERENTIATION	19	0.0573222	Up	0.0372907	0.612164
REACTOME_CONSTITUTIVE_SIGNALING_BY_OVEREXPRESSED_ERBB2	11	-0.00873581	Up	0.0374536	0.614361
SABATES_COLORECTAL_ADENOMA_DN	234	0.0724681	Down	0.0375151	0.614891
GOBP_BRAIN_DERIVED_NEUROTROPHIC_FACTOR_RECEPTOR_SIGNALING_PATHWAY	6	0.0253331	Down	0.0376445	0.616534
SEKI_INFLAMMATORY_RESPONSE_LPS_DN	23	0.146915	Down	0.0377609	0.617625
HP_ESOPHAGEAL_ULCERATION	6	0.105328	Up	0.0377696	0.617625
HP_PERITONITIS	39	0.00997905	Up	0.0378569	0.617964
YAO_TEMPORAL_RESPONSE_TO_PROGESTERONE_CLUSTER_15	34	-0.00292276	Up	0.0378628	0.617964
WP_ENDODERM_DIFFERENTIATION	123	0.0334702	Up	0.0378782	0.617964
GOMF_DNA_INSERTION_OR_DELETION_BINDING	6	0.213137	Up	0.0379161	0.618105
GOBP_KETONE_BODY_BIOSYNTHETIC_PROCESS	6	0.0816827	Down	0.0379678	0.618471
GOBP_CYTOSKELETON_DEPENDENT_CYTOKINESIS	97	0.0357678	Up	0.0380323	0.619044
MOREAUX_MULTIPLE_MYELOMA_BY_TACI_DN	177	0.0808575	Up	0.0380622	0.619053
REACTOME_AFLATOXIN_ACTIVATION_AND_DETOXIFICATION	16	0.116936	Down	0.0381646	0.619661
GOBP_ERROR_PRONE_TRANSLESION_SYNTHESIS	10	0.0396155	Up	0.0381854	0.619661
HP_HANDGRIP_MYOTONIA	4	-0.00454923	Down	0.0381877	0.619661
GOBP_REGULATION_OF_TRIGLYCERIDE_CATABOLIC_PROCESS	9	0.0567957	Down	0.0382696	0.619892
HP_SLENDER_TOE	6	0.0340031	Up	0.0382864	0.619892
SCIAN_CELL_CYCLE_TARGETS_OF_TP53_AND_TP73_DN	22	0.381349	Up	0.0383028	0.619892
CUI_GLUCOSE_DEPRIVATION	61	0.0590466	Up	0.0383193	0.619892
GOBP_PYRUVATE_TRANSPORT	5	0.0410613	Down	0.0384529	0.621271
HP_SUPRAVENTRICULAR_TACHYCARDIA	32	0.0409103	Down	0.0384766	0.621271
GOBP_PROTEIN_LOCALIZATION_TO_PHOTORECEPTOR_OUTER_SEGMENT	5	0.0132222	Down	0.0385086	0.621271
GOBP_REGULATION_OF_EXCRETION	18	0.131871	Down	0.0385264	0.621271
HP_INCISOR_MACRODONTIA	58	0.0236387	Up	0.0385517	0.621271
GOMF_ACYL_COA_DEHYDROGENASE_ACTIVITY	12	0.237354	Down	0.0387405	0.623819
GOBP_NEUROTRANSMITTER_RECEPTOR_TRANSPORT_ENDOSOME_TO_POSTSYNAPTIC_MEMBRANE	10	-0.0139345	Up	0.0387689	0.623819
KIM_MYCN_AMPLIFICATION_TARGETS_DN	100	0.043068	Up	0.0388774	0.625088
GOBP_NEGATIVE_REGULATION_OF_AMYLOID_PRECURSOR_PROTEIN_CATABOLIC_PROCESS	21	0.0730757	Down	0.0389299	0.625456
GOBP_REGULATION_OF_DNA_TEMPLATED_TRANSCRIPTION_ELONGATION	58	0.0301617	Up	0.0390232	0.62614
GOCC_MYOSIN_FILAMENT	13	0.0546833	Down	0.0390444	0.62614
WP_FAMILIAL_PARTIAL_LIPODYSTROPHY_FPLD	29	0.152497	Down	0.0390615	0.62614
GOBP_SPERM_DNA_CONDENSATION	7	-0.014467	Up	0.0391089	0.626425
GOMF_NUCLEOSOME_BINDING	55	0.0523982	Up	0.0391717	0.626718
GOBP_POSITIVE_REGULATION_OF_TRIGLYCERIDE_LIPASE_ACTIVITY	5	0.230073	Down	0.0391883	0.626718
GOBP_BROWN_FAT_CELL_DIFFERENTIATION	47	0.0683542	Down	0.0392163	0.626718
HP_ABNORMAL_ATRIOVENTRICULAR_CONDUCTION	65	0.0556181	Down	0.0393659	0.627003
HOEGERKORP_CD44_TARGETS_TEMPORAL_DN	20	0.0256548	Up	0.0393666	0.627003
GOBP_POSITIVE_REGULATION_OF_INTERLEUKIN_18_PRODUCTION	4	0.120547	Up	0.039368	0.627003
GOCC_SIN3_TYPE_COMPLEX	15	0.0577957	Up	0.0393902	0.627003
HP_INTERMITTENT_DIARRHEA	19	0.0191144	Up	0.0394028	0.627003
HP_ABNORMAL_PROXIMAL_PHALANX_MORPHOLOGY_OF_THE_HAND	21	0.0599492	Up	0.0394123	0.627003
GOBP_FATTY_ACID_BETA_OXIDATION	75	0.176324	Down	0.0394777	0.627228
KALMA_E2F1_TARGETS	11	0.362965	Up	0.0394859	0.627228
LAU_APOPTOSIS_CDKN2A_UP	54	0.0503658	Up	0.0395979	0.628534
HP_PROXIMAL_FEMORAL_METAPHYSEAL_IRREGULARITY	8	-0.0358633	Up	0.0396919	0.629094
GOBP_CYTOPLASMIC_PATTERN_RECOGNITION_RECEPTOR_SIGNALING_PATHWAY	62	0.0339088	Up	0.0397341	0.629094
GOCC_CATALYTIC_STEP_2_SPLICEOSOME	90	0.0887325	Up	0.0397364	0.629094
GOBP_MULTI_CILIATED_EPITHELIAL_CELL_DIFFERENTIATION	8	-0.00460544	Up	0.039755	0.629094
GOBP_MONOCYTE_AGGREGATION	5	0.113536	Up	0.0398074	0.629094
WP_GPCRS_CLASS_B_SECRETINLIKE	18	0.0993644	Down	0.0398491	0.629094
WP_FLUOROACETIC_ACID_TOXICITY	6	0.570521	Down	0.0398786	0.629094
REACTOME_MITOTIC_G2_G2_M_PHASES	205	0.064371	Up	0.0398871	0.629094
GOBP_SNRNA_TRANSCRIPTION_BY_RNA_POLYMERASE_II	16	-0.00173946	Up	0.0399013	0.629094
GOBP_SNRNA_METABOLIC_PROCESS	54	0.0262643	Up	0.0399656	0.629637
HSIAO_LIVER_SPECIFIC_GENES	184	0.0838056	Down	0.0400056	0.629798
HP_INCREASED_URINE_PROTEINOGENIC_AMINO_ACID_DERIVATIVE_LEVEL	6	0.0694533	Down	0.0400776	0.630461
LANDIS_BREAST_CANCER_PROGRESSION_DN	70	0.221213	Down	0.040142	0.630902
GOBP_REGULATION_OF_SYSTEMIC_ARTERIAL_BLOOD_PRESSURE	73	0.0704802	Down	0.040203	0.630902
GOBP_REGULATION_OF_ESTABLISHMENT_OF_PROTEIN_LOCALIZATION_TO_CHROMOSOME	12	0.260869	Up	0.0402199	0.630902
GOBP_CORTICOSTEROID_HORMONE_SECRETION	14	0.0894467	Down	0.0402252	0.630902
VANHARANTA_UTERINE_FIBROID_WITH_7Q_DELETION_UP	69	0.0364596	Up	0.0403125	0.631508
GOMF_CYCLOSPORIN_A_BINDING	18	0.0283103	Up	0.0403237	0.631508
REACTOME_REGULATION_OF_GENE_EXPRESSION_IN_EARLY_PANCREATIC_PRECURSOR_CELLS	3	0.0413945	Down	0.0403843	0.631696
GOBP_HEMATOPOIETIC_STEM_CELL_MIGRATION_TO_BONE_MARROW	5	0.228272	Down	0.0404135	0.631696
GOBP_AMINO_ACID_BETAINE_METABOLIC_PROCESS	17	0.0844922	Down	0.0404254	0.631696
WP_AFLATOXIN_B1_METABOLISM	5	0.0265786	Down	0.0404615	0.631792
GOBP_SINGLE_STRAND_BREAK_REPAIR	10	0.0362509	Up	0.0404982	0.631807
GOBP_GOLGI_RIBBON_FORMATION	13	0.031178	Up	0.0405223	0.631807
GOBP_POSITIVE_REGULATION_OF_LIPID_LOCALIZATION	87	0.0679733	Down	0.04061	0.63269
GOBP_REGULATION_OF_INSULIN_LIKE_GROWTH_FACTOR_RECEPTOR_SIGNALING_PATHWAY	16	0.0714074	Down	0.0406389	0.63269
GOMF_HORMONE_RECEPTOR_BINDING	13	0.0455651	Down	0.0407058	0.63313
KEGG_PPAR_SIGNALING_PATHWAY	59	0.116038	Down	0.0407271	0.63313
GOBP_KETONE_BODY_METABOLIC_PROCESS	8	0.0775806	Down	0.0407729	0.633375
GRAHAM_CML_QUIESCENT_VS_NORMAL_DIVIDING_UP	52	0.03785	Up	0.0408035	0.633385
GOBP_TRIPEPTIDE_TRANSMEMBRANE_TRANSPORT	8	0.0446636	Up	0.0408394	0.633475
HP_MEDULLOBLASTOMA	18	0.0444086	Up	0.0408794	0.633631
HP_FIRST_DEGREE_ATRIOVENTRICULAR_BLOCK	27	0.0620157	Down	0.0409969	0.634986
GOBP_CELLULAR_RESPONSE_TO_IONIZING_RADIATION	73	0.025581	Up	0.0410778	0.635772
GOCC_EXON_EXON_JUNCTION_COMPLEX	10	0.0671641	Up	0.0411318	0.636141
GOBP_POSITIVE_REGULATION_OF_TRIGLYCERIDE_BIOSYNTHETIC_PROCESS	13	0.238231	Down	0.0412684	0.637586
GOBP_HISTONE_SERINE_PHOSPHORYLATION	10	-0.00994228	Up	0.0412953	0.637586
GOBP_SOMATIC_DIVERSIFICATION_OF_T_CELL_RECEPTOR_GENES	5	0.0712463	Up	0.0413577	0.637586
STAMBOLSKY_TARGETS_OF_MUTATED_TP53_UP	44	0.036959	Up	0.0414484	0.637586
GOMF_DAMAGED_DNA_BINDING	67	0.0552044	Up	0.0414643	0.637586
HOSHIDA_LIVER_CANCER_SUBCLASS_S3	240	0.0908146	Down	0.0414815	0.637586
REACTOME_SIGNALING_BY_RETINOIC_ACID	45	0.0526331	Down	0.0415194	0.637586
REACTOME_APOPTOSIS_INDUCED_DNA_FRAGMENTATION	7	0.0516934	Up	0.0415209	0.637586
REACTOME_FGFR1_LIGAND_BINDING_AND_ACTIVATION	9	0.0878792	Down	0.0415213	0.637586
GOMF_NEUROTROPHIN_RECEPTOR_ACTIVITY	5	0.0545938	Down	0.0415272	0.637586
GOBP_HISTONE_H2A_ACETYLATION	23	0.0279124	Up	0.0415779	0.637901
GOBP_REGULATION_OF_MRNA_PROCESSING	135	0.0340969	Up	0.0417538	0.640133
HP_DIASTEMA	19	0.0225651	Up	0.0418411	0.641008
GOCC_ACROSOMAL_MEMBRANE	17	0.053826	Down	0.0419076	0.64156
GOBP_RNA_SPLICING_VIA_TRANSESTERIFICATION_REACTIONS	293	0.0457124	Up	0.0420858	0.643272
GOBP_NEGATIVE_REGULATION_OF_CELL_MIGRATION_INVOLVED_IN_SPROUTING_ANGIOGENESIS	15	0.105891	Down	0.0421222	0.643272
VILLANUEVA_LIVER_CANCER_KRT19_DN	52	0.102006	Down	0.0421396	0.643272
LEE_LIVER_CANCER_SURVIVAL_DN	181	0.116498	Up	0.0421413	0.643272
GOBP_EMBRYONIC_CLEAVAGE	8	0.0242979	Up	0.0423193	0.64438
REACTOME_DNA_REPAIR	298	0.0491983	Up	0.0423597	0.64438
HP_ATROPHY_DEGENERATION_AFFECTING_THE_BRAINSTEM	28	0.0196105	Up	0.0423634	0.64438
HP_POSTERIOR_UVEITIS	5	0.0945269	Up	0.0423774	0.64438
HP_LOW_PLASMA_CITRULLINE	10	0.371895	Down	0.0423942	0.64438
GOBP_NETRIN_ACTIVATED_SIGNALING_PATHWAY	8	0.00790995	Up	0.042397	0.64438
GOBP_SODIUM_ION_EXPORT_ACROSS_PLASMA_MEMBRANE	12	0.0244101	Down	0.0424637	0.644795
GOCC_NURF_COMPLEX	7	-0.00292548	Up	0.0424854	0.644795
BIOCARTA_AKAP95_PATHWAY	10	0.163333	Up	0.0425611	0.64548
GOBP_INTESTINE_SMOOTH_MUSCLE_CONTRACTION	5	-0.0317146	Down	0.0426943	0.647035
GOBP_REGULATION_OF_OPSONIZATION	8	0.0158749	Down	0.0428297	0.648621
GOCC_P_BODY	94	0.0194288	Up	0.042949	0.649961
GOMF_TRNA_METHYLTRANSFERASE_ACTIVITY	33	0.0469717	Up	0.0429865	0.650063
MARIADASON_RESPONSE_TO_BUTYRATE_SULINDAC_4	16	0.049634	Up	0.0431233	0.651665
REACTOME_AMINE_LIGAND_BINDING_RECEPTORS	17	0.0756659	Down	0.0431806	0.652064
GOBP_POSITIVE_REGULATION_OF_PROTEIN_KINASE_A_SIGNALING	12	0.0195261	Down	0.0432141	0.652103
WP_LIPID_PARTICLES_COMPOSITION	6	0.247566	Down	0.0433517	0.653713
BOHN_PRIMARY_IMMUNODEFICIENCY_SYNDROM_UP	47	0.0643473	Up	0.0433901	0.653825
REACTOME_CONVERSION_FROM_APC_C_CDC20_TO_APC_C_CDH1_IN_LATE_ANAPHASE	20	0.0442541	Up	0.0434637	0.654148
REACTOME_PASSIVE_TRANSPORT_BY_AQUAPORINS	8	-0.00205488	Down	0.0434985	0.654148
WANG_RESPONSE_TO_ANDROGEN_UP	27	0.0534133	Up	0.0435171	0.654148
GOMF_VINCULIN_BINDING	11	0.0815769	Down	0.0435355	0.654148
WP_NUCLEOTIDE_METABOLISM	18	0.135077	Up	0.0436504	0.654428
REACTOME_DNA_METHYLATION	4	0.354434	Up	0.0436528	0.654428
REACTOME_ABERRANT_REGULATION_OF_MITOTIC_EXIT_IN_CANCER_DUE_TO_RB1_DEFECTS	20	0.0600432	Up	0.0436715	0.654428
GOMF_TRNA_GUANINE_METHYLTRANSFERASE_ACTIVITY	13	0.0656387	Up	0.0436781	0.654428
GOBP_LONG_CHAIN_FATTY_ACID_IMPORT_ACROSS_PLASMA_MEMBRANE	10	0.11464	Down	0.0438132	0.654626
GOBP_P_BODY_ASSEMBLY	22	0.0435192	Up	0.0438368	0.654626
GOBP_RESPONSE_TO_MERCURY_ION	9	0.115721	Down	0.043864	0.654626
HP_ABNORMAL_JEJUNUM_MORPHOLOGY	5	-0.0244047	Up	0.0439534	0.654626
REACTOME_INTRINSIC_PATHWAY_OF_FIBRIN_CLOT_FORMATION	13	0.0627281	Down	0.0440016	0.654626
GOBP_GRANULOCYTE_COLONY_STIMULATING_FACTOR_PRODUCTION	4	0.109362	Down	0.0440051	0.654626
HP_METHEMOGLOBINEMIA	4	0.404921	Down	0.0440662	0.654626
GOBP_NEGATIVE_REGULATION_OF_NITRIC_OXIDE_SYNTHASE_ACTIVITY	6	0.0366776	Down	0.0440832	0.654626
GOCC_BLEB	9	0.00806741	Up	0.0440859	0.654626
GOBP_GLYOXYLATE_METABOLIC_PROCESS	6	0.256077	Down	0.044099	0.654626
LANDIS_ERBB2_BREAST_TUMORS_65_DN	37	0.19454	Down	0.0441039	0.654626
GOBP_MONOCARBOXYLIC_ACID_CATABOLIC_PROCESS	115	0.15098	Down	0.0442614	0.654626
SCIBETTA_KDM5B_TARGETS_DN	83	0.0581774	Up	0.0442685	0.654626
REACTOME_RHOBTB_GTPASE_CYCLE	39	0.0582897	Up	0.0443109	0.654626
HP_ABNORMALITY_OF_THE_1ST_METACARPAL	26	0.0256021	Up	0.0443517	0.654626
HP_COLPOCEPHALY	20	0.0108029	Up	0.0443568	0.654626
GOBP_REGULATION_OF_SYSTEMIC_ARTERIAL_BLOOD_PRESSURE_BY_NOREPINEPHRINE_EPINEPHRINE	6	0.0436596	Down	0.0443988	0.654626
HP_RETINAL_EXUDATE	7	0.228333	Down	0.0444485	0.654626
PICCALUGA_ANGIOIMMUNOBLASTIC_LYMPHOMA_DN	130	0.0570099	Up	0.0444498	0.654626
HP_DYSPLASTIC_CORPUS_CALLOSUM	35	0.00433092	Up	0.0445152	0.654626
GOBP_REGULATION_OF_BLOOD_PRESSURE	142	0.0845744	Down	0.0445282	0.654626
MARIADASON_RESPONSE_TO_BUTYRATE_SULINDAC_6	46	0.0333798	Up	0.0445386	0.654626
GOBP_POSITIVE_REGULATION_OF_CELL_CYCLE_G1_S_PHASE_TRANSITION	51	0.0306916	Up	0.0445708	0.654626
GOMF_STEROID_HORMONE_BINDING	6	0.0720629	Down	0.0446269	0.654626
GOCC_BRCA1_C_COMPLEX	6	0.443392	Up	0.044643	0.654626
YANG_BREAST_CANCER_ESR1_LASER_DN	47	0.113841	Up	0.044699	0.654626
GENTILE_UV_RESPONSE_CLUSTER_D4	54	0.0786624	Up	0.0447106	0.654626
HP_PROLONGED_PR_INTERVAL	5	0.0380071	Down	0.0447443	0.654626
GOCC_KINOCILIUM	7	0.0107218	Down	0.0447579	0.654626
HUMMERICH_MALIGNANT_SKIN_TUMOR_DN	14	0.0157526	Down	0.0447698	0.654626
GOMF_PHOSPHORUS_OXYGEN_LYASE_ACTIVITY	18	0.13673	Down	0.0448068	0.654626
GOBP_POSITIVE_REGULATION_OF_RRNA_PROCESSING	10	0.131887	Up	0.0448128	0.654626
HP_METAMORPHOPSIA	18	0.0396394	Down	0.0448153	0.654626
GOMF_MELANOCORTIN_RECEPTOR_BINDING	3	-0.0243318	Down	0.0448618	0.654626
WP_NUCLEOTIDE_EXCISION_REPAIR_IN_XERODERMA_PIGMENTOSUM	64	0.034181	Up	0.0448691	0.654626
GOMF_POLY_PYRIMIDINE_TRACT_BINDING	27	0.0457409	Up	0.0448904	0.654626
LANDIS_ERBB2_BREAST_TUMORS_324_DN	153	0.167698	Down	0.0449018	0.654626
GOBP_T_FOLLICULAR_HELPER_CELL_DIFFERENTIATION	5	0.105705	Up	0.0449087	0.654626
GOBP_POSITIVE_REGULATION_OF_CILIUM_ASSEMBLY	25	0.00225144	Up	0.044928	0.654626
GARGALOVIC_RESPONSE_TO_OXIDIZED_PHOSPHOLIPIDS_TURQUOISE_DN	56	0.0944628	Up	0.0449327	0.654626
KEGG_BUTANOATE_METABOLISM	29	0.135421	Down	0.0449627	0.654626
GOBP_NEGATIVE_REGULATION_OF_BLOOD_VESSEL_ENDOTHELIAL_CELL_MIGRATION	35	0.0769249	Down	0.0450053	0.654706
GOBP_ANTIFUNGAL_HUMORAL_RESPONSE	3	0.0124193	Down	0.0450387	0.654706
REACTOME_ACYL_CHAIN_REMODELING_OF_DAG_AND_TAG	5	0.495052	Down	0.04507	0.654706
OSMAN_BLADDER_CANCER_UP	404	0.0828231	Up	0.0450989	0.654706
GOCC_CENTRIOLAR_SUBDISTAL_APPENDAGE	11	0.0470234	Up	0.0451233	0.654706
GOBP_MEIOTIC_DNA_DOUBLE_STRAND_BREAK_FORMATION	4	0.164276	Up	0.0452038	0.655
GOBP_NEGATIVE_REGULATION_OF_BLOOD_PRESSURE	34	0.0681879	Down	0.0452744	0.655
GOMF_ENOYL_COA_HYDRATASE_ACTIVITY	10	0.149224	Down	0.0453199	0.655
MIKKELSEN_NPC_WITH_LCP_H3K27ME3	6	0.0831708	Down	0.0453217	0.655
GOMF_ACYL_COA_OXIDASE_ACTIVITY	6	0.335924	Down	0.0453288	0.655
HP_BREAST_CARCINOMA	67	0.0407382	Up	0.0453606	0.655
GOBP_FC_EPSILON_RECEPTOR_SIGNALING_PATHWAY	23	0.0643922	Up	0.0453607	0.655
GOMF_LIPOPROTEIN_LIPASE_ACTIVITY	6	-0.01935	Down	0.0454828	0.655435
GOBP_POSITIVE_REGULATION_OF_EXTRINSIC_APOPTOTIC_SIGNALING_PATHWAY_VIA_DEATH_DOMAIN_RECEPTORS	14	0.0101259	Up	0.0455739	0.655435
GOMF_DIACYLGLYCEROL_O_ACYLTRANSFERASE_ACTIVITY	3	0.128583	Down	0.0456568	0.655435
RICKMAN_TUMOR_DIFFERENTIATED_MODERATELY_VS_POORLY_DN	15	0.126936	Up	0.0457202	0.655435
PID_FOXM1_PATHWAY	38	0.120687	Up	0.0457773	0.655435
GOBP_POSITIVE_REGULATION_OF_TRIGLYCERIDE_METABOLIC_PROCESS	18	0.240586	Down	0.0458155	0.655435
GOMF_DOUBLE_STRANDED_RNA_BINDING	72	0.0569674	Up	0.0458342	0.655435
GOBP_FATTY_ACID_METABOLIC_PROCESS	340	0.0868883	Down	0.0458649	0.655435
GOBP_NEGATIVE_REGULATION_OF_MACROPHAGE_DERIVED_FOAM_CELL_DIFFERENTIATION	12	0.106173	Down	0.0458763	0.655435
HP_CORNEAL_SCARRING	15	0.0268997	Up	0.0458876	0.655435
REACTOME_DNA_STRAND_ELONGATION	32	0.253158	Up	0.0459015	0.655435
REACTOME_MISMATCH_REPAIR	15	0.111079	Up	0.0459049	0.655435
HP_MOYAMOYA_PHENOMENON	12	0.0340856	Up	0.0459213	0.655435
GOBP_CELLULAR_HORMONE_METABOLIC_PROCESS	96	0.0519528	Down	0.0459244	0.655435
GOBP_REGULATION_OF_MRNA_SPLICING_VIA_SPLICEOSOME	95	0.0363442	Up	0.0460092	0.655435
REACTOME_TP53_REGULATES_TRANSCRIPTION_OF_GENES_INVOLVED_IN_G2_CELL_CYCLE_ARREST	18	0.131601	Up	0.0460518	0.655435
HP_ENLARGEMENT_OF_THE_COSTOCHONDRAL_JUNCTION	7	0.0216764	Up	0.046069	0.655435
WP_PHASE_I_BIOTRANSFORMATIONS_NON_P450	7	0.188701	Down	0.0461479	0.655435
GOBP_MICROTUBULE_NUCLEATION_BY_MICROTUBULE_ORGANIZING_CENTER	5	0.110859	Up	0.0461659	0.655435
SASAKI_ADULT_T_CELL_LEUKEMIA	169	0.0520195	Up	0.0461748	0.655435
GOBP_URETER_DEVELOPMENT	14	0.0341259	Down	0.0461871	0.655435
GROSS_ELK3_TARGETS_UP	27	0.135386	Down	0.0461901	0.655435
TURJANSKI_MAPK7_TARGETS	7	0.0103729	Up	0.0462087	0.655435
KEGG_MISMATCH_REPAIR	23	0.127248	Up	0.0462401	0.655435
HP_SEVERE_VARICELLA_ZOSTER_INFECTION	9	0.110586	Up	0.0462487	0.655435
HP_DEGENERATION_OF_THE_STRIATUM	11	0.0391783	Up	0.0462568	0.655435
GOBP_POSITIVE_REGULATION_OF_B_CELL_MEDIATED_IMMUNITY	39	0.0245963	Up	0.0462617	0.655435
GOBP_MRNA_3_END_PROCESSING	65	0.057398	Up	0.0462734	0.655435
REACTOME_EXTRINSIC_PATHWAY_OF_FIBRIN_CLOT_FORMATION	3	0.202753	Down	0.0463202	0.655435
GOBP_REGULATION_OF_MEIOTIC_NUCLEAR_DIVISION	21	0.0214501	Up	0.0463484	0.655435
GOCC_NUCLEAR_INCLUSION_BODY	12	0.102248	Up	0.0463623	0.655435
HP_ABNORMAL_WAIST_TO_HIP_RATIO	21	0.0680049	Down	0.0463894	0.655435
GOBP_NEGATIVE_REGULATION_OF_BLOOD_CIRCULATION	23	0.0264571	Down	0.0465174	0.655435
HP_ANGIOEDEMA	8	0.0283743	Down	0.0465413	0.655435
GOBP_STEROL_HOMEOSTASIS	67	0.0663588	Down	0.0465453	0.655435
GOBP_REGULATION_OF_TRANSPOSITION	20	0.0295046	Up	0.0465552	0.655435
REACTOME_INTERACTIONS_OF_VPR_WITH_HOST_CELLULAR_PROTEINS	37	0.100941	Up	0.04662	0.655435
GOBP_POSITIVE_REGULATION_OF_MEIOTIC_CELL_CYCLE_PHASE_TRANSITION	4	0.327558	Up	0.0466311	0.655435
REACTOME_S_PHASE	168	0.112588	Up	0.0466344	0.655435
GOCC_H4_HISTONE_ACETYLTRANSFERASE_COMPLEX	40	0.0241369	Up	0.0467162	0.655435
GOBP_HISTONE_UBIQUITINATION	50	0.0459363	Up	0.0468274	0.655435
GOMF_MUTSALPHA_COMPLEX_BINDING	7	0.0271799	Up	0.0468439	0.655435
CAFFAREL_RESPONSE_TO_THC_DN	33	0.140596	Up	0.0468509	0.655435
HP_COMBINED_IMMUNODEFICIENCY	32	0.0914509	Up	0.04692	0.655435
GOCC_NATA_COMPLEX	4	-0.0855306	Up	0.0469523	0.655435
GOBP_REGULATION_OF_MRNA_CATABOLIC_PROCESS	158	0.0342514	Up	0.0469564	0.655435
GOBP_PROTEIN_LOCALIZATION_TO_CYTOPLASMIC_STRESS_GRANULE	7	0.130612	Up	0.0469811	0.655435
HP_INCREASED_VLDL_CHOLESTEROL_CONCENTRATION	4	-0.0245669	Down	0.0470024	0.655435
HP_ABNORMALITY_OF_THE_NASAL_SKELETON	11	0.0136767	Up	0.0470555	0.655435
GOBP_NEUROTRANSMITTER_METABOLIC_PROCESS	21	0.0637147	Down	0.0470697	0.655435
GOBP_POSITIVE_REGULATION_OF_LIPID_TRANSPORT	68	0.044611	Down	0.0470956	0.655435
GOBP_RNA_POLYADENYLATION	50	0.0627502	Up	0.0471268	0.655435
HP_ASTROCYTOMA	20	0.105191	Up	0.0471618	0.655435
GOBP_POSITIVE_REGULATION_OF_DENDRITIC_CELL_CYTOKINE_PRODUCTION	13	0.016538	Up	0.047162	0.655435
GOMF_NUCLEAR_LOCALIZATION_SEQUENCE_BINDING	23	0.0807577	Up	0.0471794	0.655435
XU_AKT1_TARGETS_6HR	27	0.0810673	Up	0.0472079	0.655435
GOCC_RNA_CAP_BINDING_COMPLEX	12	0.0790258	Up	0.0473142	0.655435
HP_ABSENT_STERNAL_OSSIFICATION	5	0.0280489	Up	0.0473216	0.655435
HP_APLASIA_HYPOPLASIA_OF_THE_RADIUS	76	0.0357972	Up	0.0473224	0.655435
HP_FEMORAL_BOWING	37	0.0484169	Up	0.0473627	0.655435
REACTOME_BIOLOGICAL_OXIDATIONS	163	0.0645904	Down	0.047363	0.655435
GOCC_DNA_REPAIR_COMPLEX	45	0.0682029	Up	0.0473655	0.655435
VETTER_TARGETS_OF_PRKCA_AND_ETS1_UP	16	0.0699249	Up	0.0473747	0.655435
HP_DIMPLE_CHIN	15	0.0124981	Up	0.0473778	0.655435
HP_SINUS_BRADYCARDIA	22	0.0264755	Down	0.047442	0.655893
GOBP_SNRNA_TRANSCRIPTION_BY_RNA_POLYMERASE_III	8	0.0223505	Up	0.0474968	0.656198
GOBP_MESONEPHRIC_DUCT_DEVELOPMENT	7	0.0631778	Down	0.0475778	0.656198
HP_LOSS_OF_SUBCUTANEOUS_ADIPOSE_TISSUE_IN_LIMBS	9	0.253563	Down	0.047584	0.656198
GOBP_LONG_CHAIN_FATTY_ACID_TRANSPORT	51	0.0821788	Down	0.0476611	0.656198
DELPUECH_FOXO3_TARGETS_DN	37	0.138488	Up	0.0476651	0.656198
GOBP_DNA_REPLICATION_DEPENDENT_CHROMATIN_ORGANIZATION	8	0.23305	Up	0.0476827	0.656198
GOBP_NEGATIVE_REGULATION_OF_CHOLESTEROL_STORAGE	11	0.112859	Down	0.0476937	0.656198
MARKS_HDAC_TARGETS_DN	14	0.0254964	Up	0.0477569	0.656198
GOBP_POSITIVE_REGULATION_OF_DNA_TEMPLATED_TRANSCRIPTION_ELONGATION	33	0.0334871	Up	0.047774	0.656198
REACTOME_EARLY_PHASE_OF_HIV_LIFE_CYCLE	14	0.093761	Up	0.0477984	0.656198
FERREIRA_EWINGS_SARCOMA_UNSTABLE_VS_STABLE_DN	91	0.128899	Down	0.047806	0.656198
GOBP_NCRNA_EXPORT_FROM_NUCLEUS	9	0.0557925	Up	0.0478519	0.656354
GOBP_TRIGLYCERIDE_RICH_LIPOPROTEIN_PARTICLE_REMODELING	6	0.138489	Down	0.0479056	0.656354
GRAHAM_CML_QUIESCENT_VS_NORMAL_QUIESCENT_UP	85	0.0664111	Up	0.0479155	0.656354
GOBP_STEM_CELL_FATE_COMMITMENT	7	0.159939	Down	0.0479838	0.656354
GOBP_HISTONE_MONOUBIQUITINATION	32	0.0370215	Up	0.047988	0.656354
GOBP_MANGANESE_ION_TRANSPORT	12	0.0349603	Up	0.0480083	0.656354
GOBP_REGULATION_OF_ATP_DEPENDENT_ACTIVITY	67	0.0258307	Up	0.0480812	0.656354
GOBP_BLASTOCYST_GROWTH	20	0.0477824	Up	0.0480967	0.656354
GOMF_BASAL_TRANSCRIPTION_MACHINERY_BINDING	60	0.0435443	Up	0.0480972	0.656354
WP_CLASSICAL_PATHWAY_OF_STEROIDOGENESIS_WITH_GLUCOCORTICOID_AND_MINERALOCORTICOID_METABOLISM	7	0.0630456	Down	0.0481476	0.656617
PLASARI_NFIC_TARGETS_BASAL_UP	24	0.0465478	Down	0.0482382	0.656826
NUNODA_RESPONSE_TO_DASATINIB_IMATINIB_UP	29	0.108703	Up	0.0482424	0.656826
GOBP_NEGATIVE_REGULATION_OF_CELLULAR_MACROMOLECULE_BIOSYNTHETIC_PROCESS	251	0.0234636	Up	0.0482562	0.656826
GOMF_GUANYLYLTRANSFERASE_ACTIVITY	6	-0.012363	Up	0.0483061	0.65701
HALLMARK_MYOGENESIS	171	0.104281	Down	0.048332	0.65701
REACTOME_CARDIAC_CONDUCTION	99	0.0459975	Down	0.0483645	0.65703
GOBP_BLOOD_VESSEL_ENDOTHELIAL_CELL_PROLIFERATION_INVOLVED_IN_SPROUTING_ANGIOGENESIS	22	0.164631	Down	0.0484433	0.657101
GOBP_LIPID_OXIDATION	105	0.129293	Down	0.0484463	0.657101
GOCC_PROTEIN_DNA_COMPLEX	116	0.0430464	Up	0.0484632	0.657101
HP_BICORNUATE_UTERUS	50	0.0507717	Up	0.0485448	0.657785
DACOSTA_UV_RESPONSE_VIA_ERCC3_COMMON_DN	467	0.13049	Up	0.0486584	0.658516
GOBP_RIBONUCLEOPROTEIN_COMPLEX_LOCALIZATION	9	-0.0180039	Up	0.0486611	0.658516
REACTOME_DISEASES_OF_MISMATCH_REPAIR_MMR	5	0.332818	Up	0.0487247	0.658954
GOMF_INSULIN_LIKE_GROWTH_FACTOR_RECEPTOR_BINDING	13	0.144709	Down	0.048761	0.659023
GOCC_NURD_COMPLEX	14	0.112281	Up	0.0487969	0.659085
GOBP_MUSCLE_CONTRACTION	269	0.0278272	Down	0.0489702	0.660144
HP_CURLY_HAIR	28	0.0635783	Up	0.0489973	0.660144
GENTILE_UV_HIGH_DOSE_DN	289	0.0496556	Up	0.0490319	0.660144
REACTOME_ADENYLATE_CYCLASE_ACTIVATING_PATHWAY	9	0.208927	Down	0.0490512	0.660144
REACTOME_GOLGI_CISTERNAE_PERICENTRIOLAR_STACK_REORGANIZATION	14	0.169043	Up	0.0490554	0.660144
HP_WIDELY_SPACED_INCISORS	9	0.0417756	Up	0.0490629	0.660144
GOCC_CYTOPLASMIC_STRESS_GRANULE	78	0.0541396	Up	0.0491407	0.660356
GOBP_NEGATIVE_REGULATION_OF_FATTY_ACID_BETA_OXIDATION	6	0.157866	Down	0.0491519	0.660356
GOBP_SECRETORY_GRANULE_LOCALIZATION	11	0.0370619	Up	0.049174	0.660356
RODRIGUES_THYROID_CARCINOMA_DN	77	0.0565359	Up	0.0492037	0.660356
GOBP_MEMBRANE_REPOLARIZATION	41	0.0211901	Down	0.0492938	0.661145
REACTOME_GENE_SILENCING_BY_RNA	75	0.0442044	Up	0.0493338	0.661261
WP_FATTY_ACID_BIOSYNTHESIS	23	0.261344	Down	0.049415	0.661929
HP_DUODENAL_ATRESIA	34	0.0321672	Up	0.0494937	0.662562
GOBP_NEGATIVE_REGULATION_OF_MULTICELLULAR_ORGANISM_GROWTH	11	0.0168877	Down	0.0495332	0.662672
GOBP_MIRNA_METABOLIC_PROCESS	25	0.0525177	Up	0.0495772	0.662839
YUAN_ZNF143_PARTNERS	26	0.0467834	Up	0.049736	0.664009
HP_SHYNESS	11	0.172887	Up	0.0497585	0.664009
GOBP_PEPTIDYL_METHIONINE_MODIFICATION	11	0.0943639	Up	0.049759	0.664009
GOBP_ESTABLISHMENT_OF_PROTEIN_LOCALIZATION_TO_TELOMERE	16	0.154166	Up	0.049796	0.664083
REACTOME_TRNA_PROCESSING_IN_THE_NUCLEUS	62	0.0809152	Up	0.0499226	0.664852
GOMF_POLY_A_SPECIFIC_RIBONUCLEASE_ACTIVITY	13	0.0553532	Up	0.0499267	0.664852
REACTOME_MEIOTIC_SYNAPSIS	29	0.0208043	Up	0.0499812	0.664852
HP_APLASIA_HYPOPLASIA_OF_THE_PROXIMAL_PHALANGES_OF_THE_HAND	11	0.0282961	Up	0.0500028	0.664852
GOBP_BUNDLE_OF_HIS_CELL_TO_PURKINJE_MYOCYTE_SIGNALING	5	0.0362132	Down	0.0500118	0.664852
GOBP_POSITIVE_REGULATION_OF_LIPID_STORAGE	20	0.178295	Down	0.0500426	0.664852
BIOCARTA_EFP_PATHWAY	17	0.0635811	Up	0.0501076	0.665297
GOBP_C21_STEROID_HORMONE_METABOLIC_PROCESS	27	0.104863	Down	0.05016	0.665401
HP_SICK_SINUS_SYNDROME	24	0.0370185	Down	0.0502581	0.665401
HP_ABNORMAL_CIRCULATING_ACETYLCARNITINE_CONCENTRATION	13	0.285722	Down	0.0502601	0.665401
GOCC_MICROTUBULE_END	33	0.0377102	Up	0.0502653	0.665401
GOBP_INSULIN_LIKE_GROWTH_FACTOR_RECEPTOR_SIGNALING_PATHWAY	29	0.0564642	Down	0.0502731	0.665401
HP_NARROW_FACE	140	0.0231471	Up	0.0503778	0.666369
GOBP_INTRACILIARY_TRANSPORT_INVOLVED_IN_CILIUM_ASSEMBLY	7	0.284035	Up	0.0505149	0.667765
GOBP_REGULATION_OF_LENS_FIBER_CELL_DIFFERENTIATION	9	0.0742486	Down	0.0505469	0.667769
REACTOME_SUMOYLATION_OF_INTRACELLULAR_RECEPTORS	27	0.0522536	Down	0.0505839	0.66784
GOMF_PROTEIN_SERINE_KINASE_ACTIVITY	342	0.0297576	Up	0.0506742	0.668614
GOBP_LUNG_SECRETORY_CELL_DIFFERENTIATION	7	0.0144012	Down	0.0507953	0.669412
APPIERTO_RESPONSE_TO_FENRETINIDE_UP	42	0.0133094	Up	0.0508664	0.669412
GOBP_SPERMATOGENESIS_EXCHANGE_OF_CHROMOSOMAL_PROTEINS	3	-0.00223702	Up	0.0508664	0.669412
HP_APLASIA_HYPOPLASIA_OF_THE_TRAGUS	6	0.151896	Up	0.050931	0.669412
HP_NEUTROPENIA_IN_PRESENCE_OF_ANTI_NEUTROPIL_ANTIBODIES	19	0.0851561	Up	0.0509352	0.669412
WP_CONGENITAL_GENERALIZED_LIPODYSTROPHY_CGL	17	0.135372	Down	0.0509575	0.669412
GOBP_NEGATIVE_REGULATION_OF_RNA_CATABOLIC_PROCESS	67	0.0544227	Up	0.050958	0.669412
GOBP_SNRNA_TRANSCRIPTION	19	0.017404	Up	0.0509883	0.669412
GOBP_MALONYL_COA_METABOLIC_PROCESS	7	0.17569	Down	0.0511006	0.670468
REACTOME_CHYLOMICRON_REMODELING	5	0.325709	Down	0.0511892	0.670761
GOBP_POSITIVE_REGULATION_OF_HISTONE_H3_K9_METHYLATION	8	0.00309722	Up	0.0512179	0.670761
HP_SMALL_HAND	107	0.0285741	Up	0.0512182	0.670761
XU_RESPONSE_TO_TRETINOIN_AND_NSC682994_DN	14	0.148219	Up	0.0513421	0.671967
GOCC_CHROMATIN_SILENCING_COMPLEX	13	-0.00505413	Up	0.0514199	0.672332
GAZDA_DIAMOND_BLACKFAN_ANEMIA_PROGENITOR_DN	64	0.0652283	Up	0.0514353	0.672332
GOCC_INTEGRATOR_COMPLEX	17	0.0258512	Up	0.0514655	0.672332
REACTOME_FGFR2B_LIGAND_BINDING_AND_ACTIVATION	8	0.126359	Down	0.0515183	0.672605
WP_GABA_METABOLISM_AKA_GHB	5	0.0861177	Down	0.051639	0.672721
GOCC_GERM_CELL_NUCLEUS	15	0.0226081	Up	0.0516443	0.672721
GOBP_MEMBRANE_RAFT_ASSEMBLY	14	0.0873508	Down	0.0516506	0.672721
GOBP_DOUBLE_STRAND_BREAK_REPAIR_VIA_BREAK_INDUCED_REPLICATION	12	0.352692	Up	0.0517285	0.672721
GOBP_NEGATIVE_REGULATION_OF_RESPONSE_TO_DNA_DAMAGE_STIMULUS	87	0.0217438	Up	0.0518558	0.672721
GOBP_PROTEIN_SUMOYLATION	55	0.0139251	Up	0.0518616	0.672721
GOBP_POSITIVE_REGULATION_OF_RAC_PROTEIN_SIGNAL_TRANSDUCTION	5	0.217407	Up	0.0518697	0.672721
GOBP_RENAL_SYSTEM_PROCESS	100	0.0845944	Down	0.051878	0.672721
AMIT_EGF_RESPONSE_60_HELA	47	0.0590869	Up	0.0519053	0.672721
GOBP_NEURONAL_ACTION_POTENTIAL_PROPAGATION	7	0.0423719	Down	0.0519273	0.672721
GOMF_GLYCERALDEHYDE_3_PHOSPHATE_DEHYDROGENASE_NADPLUS_NON_PHOSPHORYLATING_ACTIVITY	7	0.161882	Down	0.0519604	0.672721
GOBP_URINARY_TRACT_SMOOTH_MUSCLE_CONTRACTION	8	0.149851	Down	0.0519931	0.672721
GOMF_OXIDIZED_DNA_BINDING	11	0.0724709	Up	0.0520125	0.672721
GOBP_AMINOGLYCOSIDE_ANTIBIOTIC_METABOLIC_PROCESS	7	0.183675	Down	0.0520622	0.672721
SWEET_LUNG_CANCER_KRAS_DN	397	0.0827032	Down	0.0520814	0.672721
GOBP_NEGATIVE_REGULATION_OF_CELL_CYCLE	350	0.0277447	Up	0.0521144	0.672721
HP_POSTPRANDIAL_HYPERGLYCEMIA	4	0.154877	Down	0.0521441	0.672721
GOBP_GENE_SILENCING_BY_RNA	104	0.0278627	Up	0.0521951	0.672721
GOBP_BILE_ACID_SIGNALING_PATHWAY	7	0.00475499	Down	0.0522197	0.672721
GOCC_CRD_MEDIATED_MRNA_STABILITY_COMPLEX	6	0.163657	Up	0.0522217	0.672721
HP_PROMINENT_DIGIT_PAD	72	0.0373753	Up	0.052232	0.672721
HP_LOCALIZED_OSTEOPOROSIS	10	-0.00164795	Up	0.0522558	0.672721
GOBP_ADRENOMEDULLIN_RECEPTOR_SIGNALING_PATHWAY	5	0.322611	Down	0.0522692	0.672721
ABE_INNER_EAR	38	0.176912	Down	0.0522961	0.672721
GOBP_TELOMERIC_LOOP_DISASSEMBLY	11	0.0639878	Up	0.0523308	0.672721
HP_EPISPADIAS	24	0.0622217	Up	0.0523557	0.672721
SHAFFER_IRF4_MULTIPLE_MYELOMA_PROGRAM	38	0.0418385	Up	0.0524235	0.672792
REACTOME_ACTIVATION_OF_RAS_IN_B_CELLS	5	-0.0566862	Up	0.052425	0.672792
REACTOME_KETONE_BODY_METABOLISM	10	0.0730007	Down	0.0524822	0.672919
GOBP_N_TERMINAL_PEPTIDYL_METHIONINE_ACETYLATION	7	0.0962854	Up	0.0524985	0.672919
GOMF_DNA_DIRECTED_DNA_POLYMERASE_ACTIVITY	23	0.0289581	Up	0.0525585	0.673157
GOBP_CENTRIOLE_ELONGATION	8	-0.0195918	Up	0.0525809	0.673157
MIZUKAMI_HYPOXIA_UP	12	0.13525	Down	0.0527003	0.674276
HEDENFALK_BREAST_CANCER_BRACX_DN	18	0.0787025	Up	0.0527835	0.674931
WP_SCFA_AND_SKELETAL_MUSCLE_SUBSTRATE_METABOLISM	3	0.0666374	Down	0.0529965	0.676044
GOCC_CCAAT_BINDING_FACTOR_COMPLEX	6	0.0653773	Up	0.0530099	0.676044
GOCC_SUMO_LIGASE_COMPLEX	12	-0.00340231	Up	0.0530406	0.676044
GOMF_MOLYBDOPTERIN_COFACTOR_BINDING	4	-0.0571052	Down	0.0530466	0.676044
HP_CURLY_EYELASHES	14	0.00537308	Up	0.0530677	0.676044
BIOCARTA_DNAFRAGMENT_PATHWAY	10	0.0791327	Up	0.0530886	0.676044
HP_HYPERNATRIURIA	8	0.0474303	Down	0.0531195	0.676044
GOBP_REGULATION_OF_CARDIAC_VASCULAR_SMOOTH_MUSCLE_CELL_DIFFERENTIATION	3	-0.0205101	Down	0.0531501	0.676044
GOMF_POLY_PURINE_TRACT_BINDING	26	0.0877339	Up	0.0531587	0.676044
GOBP_PROTEIN_CONTAINING_COMPLEX_LOCALIZATION	139	0.013767	Up	0.0533343	0.677718
GOBP_REGULATION_OF_TOLL_LIKE_RECEPTOR_7_SIGNALING_PATHWAY	4	0.0813939	Up	0.0534447	0.677718
HP_HYPEROXALURIA	4	0.0251325	Down	0.0535155	0.677718
HP_FUNCTIONAL_INTESTINAL_OBSTRUCTION	10	0.104813	Up	0.0535203	0.677718
GOCC_SIN3_COMPLEX	12	0.0650639	Up	0.0535594	0.677718
GOBP_STRESS_GRANULE_ASSEMBLY	30	0.0697871	Up	0.0535671	0.677718
GOBP_MAMMARY_GLAND_FORMATION	7	0.129303	Down	0.0535683	0.677718
GOMF_VOLTAGE_GATED_POTASSIUM_CHANNEL_ACTIVITY_INVOLVED_IN_CARDIAC_MUSCLE_CELL_ACTION_POTENTIAL_REPOLARIZATION	12	0.0179224	Down	0.0535854	0.677718
GOBP_STEROID_HORMONE_SECRETION	18	0.0736593	Down	0.0535965	0.677718
HP_APLASIA_HYPOPLASIA_OF_THE_EARLOBES	44	0.019321	Up	0.0536427	0.677718
LEE_LIVER_CANCER_MYC_TGFA_DN	49	0.0569348	Down	0.0536524	0.677718
GOBP_DOUBLE_STRAND_BREAK_REPAIR_INVOLVED_IN_MEIOTIC_RECOMBINATION	3	0.449641	Up	0.0536986	0.677718
GOBP_SECONDARY_HEART_FIELD_SPECIFICATION	9	-0.00139371	Down	0.0537286	0.677718
GHANDHI_BYSTANDER_IRRADIATION_UP	75	0.0647211	Up	0.0537398	0.677718
GOBP_HISTONE_H2B_UBIQUITINATION	12	0.0498231	Up	0.0537948	0.678003
GARGALOVIC_RESPONSE_TO_OXIDIZED_PHOSPHOLIPIDS_PINK_DN	33	0.0941135	Down	0.053829	0.678003
GOBP_ELASTIC_FIBER_ASSEMBLY	16	0.157783	Down	0.0538587	0.678003
REACTOME_IRF3_MEDIATED_INDUCTION_OF_TYPE_I_IFN	11	-0.00760922	Up	0.0539484	0.678089
GOMF_FUCOSE_BINDING	3	0.193571	Down	0.0539696	0.678089
HP_ABNORMAL_ST_SEGMENT	25	0.0386711	Down	0.0539879	0.678089
HP_FRONTAL_CORTICAL_ATROPHY	58	0.0243724	Up	0.053994	0.678089
KEGG_ARACHIDONIC_ACID_METABOLISM	41	0.0851858	Down	0.0540694	0.678415
WILSON_PROTEASES_AT_TUMOR_BONE_INTERFACE_UP	20	0.0930671	Up	0.0540842	0.678415
GOBP_PRIMARY_ALCOHOL_CATABOLIC_PROCESS	11	0.108384	Down	0.0541473	0.678628
WP_BIOMARKERS_FOR_UREA_CYCLE_DISORDERS	9	0.148946	Down	0.0541655	0.678628
GOBP_FATTY_ACID_CATABOLIC_PROCESS	100	0.166571	Down	0.0543123	0.680063
GOMF_MISMATCHED_DNA_BINDING	15	0.105485	Up	0.0543721	0.680164
REACTOME_ERCC6_CSB_AND_EHMT2_G9A_POSITIVELY_REGULATE_RRNA_EXPRESSION	19	0.0552314	Up	0.0543848	0.680164
GOBP_POSITIVE_REGULATION_OF_DNA_BIOSYNTHETIC_PROCESS	76	0.0490575	Up	0.0544196	0.680196
WP_SULINDAC_METABOLIC_PATHWAY	6	0.0300668	Down	0.0545909	0.68145
HP_ABNORMAL_CARDIAC_EXERCISE_STRESS_TEST	16	0.0119701	Down	0.0546567	0.68145
GOBP_SOMATIC_DIVERSIFICATION_OF_IMMUNE_RECEPTORS_VIA_SOMATIC_MUTATION	16	0.0866995	Up	0.0546945	0.68145
KYNG_WERNER_SYNDROM_AND_NORMAL_AGING_UP	74	0.026333	Up	0.0547208	0.68145
REACTOME_RHOBTB1_GTPASE_CYCLE	23	0.115416	Up	0.0547263	0.68145
HP_ACCESSORY_ORAL_FRENULUM	14	0.020166	Up	0.0547309	0.68145
BROWNE_HCMV_INFECTION_8HR_UP	98	0.0412163	Up	0.0547516	0.68145
WU_HBX_TARGETS_1_UP	15	0.0945438	Up	0.0547781	0.68145
HP_ABNORMALITY_OF_THE_TESTIS_SIZE	143	0.0176597	Up	0.054875	0.682204
HP_DECREASED_LYMPHOCYTE_APOPTOSIS	6	0.145723	Up	0.0549196	0.682204
RAFFEL_VEGFA_TARGETS_UP	9	0.0357209	Up	0.054954	0.682204
LIM_MAMMARY_STEM_CELL_UP	474	0.098966	Down	0.054968	0.682204
WP_MITOCHONDRIAL_GENE_EXPRESSION	19	0.0287554	Up	0.055062	0.68289
SENESE_HDAC3_TARGETS_UP	476	0.051421	Up	0.0551259	0.68289
KEGG_SPLICEOSOME	140	0.083108	Up	0.0551516	0.68289
WINNEPENNINCKX_MELANOMA_METASTASIS_DN	43	0.126214	Down	0.0551527	0.68289
GOBP_PEPTIDYL_LYSINE_TRIMETHYLATION	50	0.015931	Up	0.0552536	0.68351
GOBP_REGULATION_OF_NUCLEOBASE_CONTAINING_COMPOUND_TRANSPORT	15	0.0855983	Up	0.0552965	0.68351
GOBP_NEGATIVE_REGULATION_OF_TELOMERE_MAINTENANCE_VIA_TELOMERASE	20	0.0162155	Up	0.0553284	0.68351
REACTOME_GLYCEROPHOSPHOLIPID_CATABOLISM	7	0.0863103	Down	0.0553322	0.68351
HP_HODGKIN_LYMPHOMA	23	0.0188475	Up	0.0553997	0.68352
HP_HYPOPLASTIC_SPLEEN	5	-0.0210717	Up	0.0554364	0.68352
GOBP_RNA_CATABOLIC_PROCESS	273	0.0319411	Up	0.0554395	0.68352
HALLMARK_ADIPOGENESIS	197	0.219756	Down	0.0554626	0.68352
GOBP_MRNA_MODIFICATION	25	0.0581934	Up	0.0555972	0.684481
KONDO_COLON_CANCER_HCP_WITH_H3K27ME1	24	0.000132013	Up	0.0556054	0.684481
GOBP_MEMBRANE_TO_MEMBRANE_DOCKING	5	0.0485541	Up	0.05569	0.684677
GOBP_MATURATION_OF_5_8S_RRNA	35	0.0847521	Up	0.0557387	0.684677
HP_CHROMOSOMAL_BREAKAGE_INDUCED_BY_CROSSLINKING_AGENTS	10	0.171013	Up	0.0557705	0.684677
GOBP_REGULATION_OF_MRNA_EXPORT_FROM_NUCLEUS	6	0.0146498	Up	0.055779	0.684677
GOBP_MITOCHONDRIAL_DNA_REPAIR	6	0.0243802	Up	0.0558149	0.684677
IIZUKA_LIVER_CANCER_PROGRESSION_G1_G2_DN	24	0.0937828	Up	0.0558353	0.684677
GOBP_POSITIVE_REGULATION_OF_AUTOPHAGOSOME_MATURATION	5	0.10833	Down	0.0558486	0.684677
HP_ABNORMAL_CIRCULATING_FREE_FATTY_ACID_CONCENTRATION	6	0.303825	Down	0.0558942	0.684677
GOBP_REGULATION_OF_GLYCOGEN_STARCH_SYNTHASE_ACTIVITY	8	0.0745666	Down	0.0559165	0.684677
HP_ABNORMAL_CIRCLE_OF_WILLIS_MORPHOLOGY	4	0.35022	Down	0.0559699	0.684677
HP_WIDE_PUBIC_SYMPHYSIS	5	0.101167	Up	0.055978	0.684677
GOBP_DNA_BIOSYNTHETIC_PROCESS	188	0.0352255	Up	0.05607	0.685248
PETRETTO_BLOOD_PRESSURE_DN	8	0.0335473	Up	0.0560975	0.685248
REACTOME_MRNA_SPLICING	197	0.0849026	Up	0.0561631	0.685248
HP_LIPEMIA_RETINALIS	5	0.245425	Down	0.0562091	0.685248
LIU_COMMON_CANCER_GENES	61	0.0089904	Up	0.0562374	0.685248
REACTOME_RNA_POLYMERASE_II_TRANSCRIBES_SNRNA_GENES	78	0.0329169	Up	0.0562428	0.685248
HP_THICK_HAIR	15	0.0531943	Up	0.0562655	0.685248
GOBP_TRANSCRIPTION_ELONGATION_FROM_RNA_POLYMERASE_II_PROMOTER	59	0.0274565	Up	0.056285	0.685248
HP_HYPOTHERMIA	39	0.0476816	Down	0.0563169	0.685248
GOCC_MYOSIN_II_COMPLEX	14	0.0348779	Down	0.0564812	0.685869
GOBP_POSITIVE_REGULATION_OF_FATTY_ACID_OXIDATION	14	0.168663	Down	0.0564962	0.685869
SCHAEFFER_PROSTATE_DEVELOPMENT_AND_CANCER_BOX4_DN	35	0.0811797	Up	0.0564976	0.685869
GOBP_GRANULOCYTE_MACROPHAGE_COLONY_STIMULATING_FACTOR_PRODUCTION	11	0.121584	Up	0.0565654	0.685869
HP_ELEVATED_MEAN_ARTERIAL_PRESSURE	8	0.143607	Down	0.0565861	0.685869
REACTOME_PHASE_0_RAPID_DEPOLARISATION	28	0.0551278	Down	0.056629	0.685869
GOBP_REGULATION_OF_TRANSCRIPTION_ELONGATION_FROM_RNA_POLYMERASE_II_PROMOTER	39	0.0291576	Up	0.0566501	0.685869
GOBP_MICROTUBULE_NUCLEATION	43	0.0181615	Up	0.0566645	0.685869
HP_LEIOMYOSARCOMA	29	0.021728	Up	0.0567211	0.685869
GOBP_SINOATRIAL_NODE_CELL_DIFFERENTIATION	5	0.0574191	Down	0.0567222	0.685869
HALLMARK_BILE_ACID_METABOLISM	96	0.0680236	Down	0.0567252	0.685869
LANG_MYB_FAMILY_TARGETS	29	0.0687998	Up	0.0568323	0.686251
GOBP_POSITIVE_REGULATION_OF_MITOCHONDRIAL_DEPOLARIZATION	8	0.0156954	Down	0.0568858	0.686251
HP_ABNORMAL_CIRCULATING_CITRULLINE_CONCENTRATION	14	0.137342	Down	0.0568869	0.686251
HP_OPTIC_DISC_DRUSEN	8	0.0205641	Down	0.0568917	0.686251
WP_HEMATOPOIETIC_STEM_CELL_GENE_REGULATION_BY_GABP_ALPHABETA_COMPLEX	21	0.0391032	Up	0.0569329	0.686251
GOBP_REGULATION_OF_DNA_HELICASE_ACTIVITY	8	0.0950125	Up	0.0570299	0.686251
HP_SHAWL_SCROTUM	16	0.0171872	Up	0.0570522	0.686251
GOBP_ENERGY_RESERVE_METABOLIC_PROCESS	70	0.0854095	Down	0.0570625	0.686251
REACTOME_ALK_MUTANTS_BIND_TKIS	12	0.105893	Up	0.0571536	0.686251
GOBP_POSITIVE_REGULATION_OF_CHOLESTEROL_METABOLIC_PROCESS	9	0.177003	Down	0.057155	0.686251
GOBP_REGULATION_OF_GENE_EXPRESSION_EPIGENETIC	122	0.0115548	Up	0.0572828	0.686251
GOLDRATH_ANTIGEN_RESPONSE	359	0.0794366	Up	0.0572868	0.686251
HP_ANTERIOR_CHAMBER_SYNECHIAE	20	0.0170329	Up	0.0572893	0.686251
REACTOME_DEADENYLATION_DEPENDENT_MRNA_DECAY	62	0.0369281	Up	0.0573194	0.686251
GOBP_TELOMERASE_HOLOENZYME_COMPLEX_ASSEMBLY	6	0.0941863	Up	0.0573407	0.686251
GOCC_FIBRILLAR_CENTER	148	0.0191778	Up	0.0573459	0.686251
HP_OLIGODACTYLY	27	0.0349049	Up	0.0574076	0.686251
HP_LARGE_BEAKED_NOSE	14	0.0301134	Up	0.0574451	0.686251
GOBP_REGULATION_OF_LIPID_STORAGE	47	0.106617	Down	0.0574724	0.686251
BIOCARTA_STATHMIN_PATHWAY	19	0.082116	Up	0.0575603	0.686251
GOBP_REGULATION_OF_ATRIAL_CARDIAC_MUSCLE_CELL_MEMBRANE_DEPOLARIZATION	8	0.122535	Down	0.0575773	0.686251
PID_AURORA_A_PATHWAY	32	0.0766466	Up	0.0575838	0.686251
GOBP_ACTIVATION_OF_TRANSMEMBRANE_RECEPTOR_PROTEIN_TYROSINE_KINASE_ACTIVITY	14	-0.00527545	Down	0.0576137	0.686251
REACTOME_TRANSCRIPTIONAL_REGULATION_BY_SMALL_RNAS	48	0.0819443	Up	0.057688	0.686251
GOBP_CELLULAR_ALDEHYDE_METABOLIC_PROCESS	61	0.107709	Down	0.0577122	0.686251
GOCC_PERICENTRIOLAR_MATERIAL	22	0.0661103	Up	0.0577331	0.686251
GOBP_CELL_MIGRATION_INVOLVED_IN_KIDNEY_DEVELOPMENT	6	0.143468	Down	0.0577466	0.686251
GOMF_UBIQUITIN_LIKE_MODIFIER_ACTIVATING_ENZYME_ACTIVITY	10	0.010895	Up	0.0577538	0.686251
RAMASWAMY_METASTASIS_UP	68	0.0490945	Up	0.057793	0.686251
GOCC_PCG_PROTEIN_COMPLEX	36	0.0449227	Up	0.057811	0.686251
GOMF_CHANNEL_REGULATOR_ACTIVITY	113	0.0164408	Down	0.0578153	0.686251
GOBP_NEGATIVE_REGULATION_OF_NUCLEAR_TRANSCRIBED_MRNA_CATABOLIC_PROCESS_DEADENYLATION_DEPENDENT_DECAY	12	0.211524	Up	0.0578274	0.686251
GOBP_CELLULAR_RESPONSE_TO_RADIATION	167	0.019271	Up	0.0578732	0.686251
HP_ABNORMAL_UTERUS_MORPHOLOGY	134	0.0374917	Up	0.0578774	0.686251
BASAKI_YBX1_TARGETS_UP	282	0.135688	Up	0.0579378	0.686251
GOCC_EXTRINSIC_COMPONENT_OF_SYNAPTIC_VESICLE_MEMBRANE	3	0.0358266	Down	0.0579467	0.686251
HP_HEREDITARY_NONPOLYPOSIS_COLORECTAL_CARCINOMA	32	0.0397867	Up	0.0579596	0.686251
ZHENG_GLIOBLASTOMA_PLASTICITY_UP	237	0.0583283	Up	0.0580187	0.686325
HP_CROSSED_FUSED_RENAL_ECTOPIA	8	0.0269011	Up	0.0580309	0.686325
GOBP_REGULATION_OF_BRANCHING_INVOLVED_IN_PROSTATE_GLAND_MORPHOGENESIS	4	0.0549797	Down	0.0582979	0.688554
CHEOK_RESPONSE_TO_MERCAPTOPURINE_AND_LD_MTX_DN	18	-0.0123713	Up	0.0583689	0.688554
WP_MITOCHONDRIAL_LONG_CHAIN_FATTY_ACID_BETAOXIDATION	17	0.275956	Down	0.0584521	0.688554
GOBP_REGULATION_OF_MAINTENANCE_OF_SISTER_CHROMATID_COHESION	8	0.0944749	Up	0.058492	0.688554
GOBP_POSITIVE_REGULATION_OF_TRANSLATION_IN_RESPONSE_TO_ENDOPLASMIC_RETICULUM_STRESS	5	0.00901827	Up	0.0585194	0.688554
GOBP_DOUBLE_STRAND_BREAK_REPAIR_VIA_SYNTHESIS_DEPENDENT_STRAND_ANNEALING	7	0.083913	Up	0.0585544	0.688554
GOMF_IMPORTIN_ALPHA_FAMILY_PROTEIN_BINDING	9	0.079677	Up	0.0585858	0.688554
RASHI_RESPONSE_TO_IONIZING_RADIATION_4	43	0.0469432	Up	0.0585987	0.688554
HP_APLASIA_HYPOPLASIA_OF_THE_PHALANGES_OF_THE_THUMB	36	0.019258	Up	0.0586584	0.688554
YAMASHITA_SILENCED_BY_METHYLATION	7	0.0856504	Down	0.058714	0.688554
SENESE_HDAC2_TARGETS_UP	106	0.0687022	Up	0.0587166	0.688554
GOBP_REGULATION_OF_ORGANELLE_ASSEMBLY	225	0.019088	Up	0.0587238	0.688554
HP_EYELID_COLOBOMA	30	0.0203946	Up	0.0587316	0.688554
GOBP_MRNA_CATABOLIC_PROCESS	229	0.0324533	Up	0.0587916	0.688554
HUMMERICH_BENIGN_SKIN_TUMOR_DN	12	0.079337	Down	0.0588082	0.688554
REACTOME_SYNTHESIS_OF_BILE_ACIDS_AND_BILE_SALTS_VIA_7ALPHA_HYDROXYCHOLESTEROL	18	0.0825794	Down	0.0588205	0.688554
GOBP_POSITIVE_REGULATION_OF_ODONTOGENESIS	5	0.251641	Down	0.0589466	0.688554
GOMF_LYSINE_ACETYLATED_HISTONE_BINDING	25	0.0463674	Up	0.0589725	0.688554
GOBP_NEGATIVE_REGULATION_OF_LIPID_METABOLIC_PROCESS	87	0.0490127	Down	0.0589838	0.688554
KIM_GERMINAL_CENTER_T_HELPER_UP	64	0.105178	Up	0.0589883	0.688554
GOBP_NUCLEAR_TRANSPORT	300	0.0333242	Up	0.0589983	0.688554
GOBP_REGULATION_OF_SYNAPSE_STRUCTURAL_PLASTICITY	6	0.117567	Down	0.0590174	0.688554
GOBP_REGULATION_OF_CELLULAR_RESPONSE_TO_VASCULAR_ENDOTHELIAL_GROWTH_FACTOR_STIMULUS	25	0.0921846	Down	0.0590295	0.688554
MOSERLE_IFNA_RESPONSE	31	0.456801	Up	0.0590317	0.688554
ZHU_CMV_ALL_UP	113	0.0903538	Up	0.0590831	0.688554
GOBP_VENTRICULAR_CARDIAC_MUSCLE_CELL_ACTION_POTENTIAL	30	0.0192596	Down	0.0590973	0.688554
GOBP_TRANSPOSITION	24	0.0288927	Up	0.0591405	0.688554
YAMASHITA_LIVER_CANCER_STEM_CELL_DN	55	0.0485892	Down	0.0591801	0.688554
GOCC_SPLICEOSOMAL_COMPLEX	196	0.0689897	Up	0.0592205	0.688554
HP_ABNORMAL_CIRCULATING_NON_PROTEINOGENIC_AMINO_ACID_CONCENTRATION	21	0.108543	Down	0.0592659	0.688554
HP_ABNORMALITY_OF_THE_VERTEBRAL_ENDPLATES	34	0.0523847	Up	0.059274	0.688554
GOBP_DETOXIFICATION_OF_NITROGEN_COMPOUND	3	0.251091	Down	0.0593837	0.688554
BILANGES_SERUM_SENSITIVE_VIA_TSC2	31	0.0333725	Up	0.0593927	0.688554
GOMF_TELOMERASE_RNA_BINDING	23	0.0519968	Up	0.0593933	0.688554
GARGALOVIC_RESPONSE_TO_OXIDIZED_PHOSPHOLIPIDS_BLUE_DN	63	0.0456136	Down	0.0594018	0.688554
GOCC_TRANSCRIPTION_ELONGATION_FACTOR_COMPLEX	47	0.0153457	Up	0.05942	0.688554
GOBP_POSITIVE_REGULATION_OF_DNA_DEMETHYLATION	5	0.199476	Up	0.0594384	0.688554
GOBP_REGULATION_OF_CAMP_MEDIATED_SIGNALING	21	0.0945434	Down	0.0594876	0.688554
GOMF_JUN_KINASE_BINDING	9	-0.0465535	Up	0.0595386	0.688554
GOCC_M_BAND	18	0.0325723	Down	0.0595843	0.688554
GOBP_PLASMA_MEMBRANE_FUSION	12	-0.00519373	Down	0.0596114	0.688554
TSENG_IRS1_TARGETS_DN	132	0.073944	Down	0.0596254	0.688554
HP_INCREASED_INTRAMYOCELLULAR_LIPID_DROPLETS	14	0.290445	Down	0.0597876	0.688554
HP_ABNORMAL_PUPILLARY_FUNCTION	38	0.0509774	Down	0.0597912	0.688554
GOCC_SODIUM_POTASSIUM_EXCHANGING_ATPASE_COMPLEX	9	0.0691711	Down	0.0598564	0.688554
GOBP_REGULATION_OF_NUCLEAR_TRANSCRIBED_MRNA_CATABOLIC_PROCESS_DEADENYLATION_DEPENDENT_DECAY	25	0.07104	Up	0.0598764	0.688554
GOBP_POSITIVE_REGULATION_OF_AMPA_RECEPTOR_ACTIVITY	6	0.139128	Down	0.0598986	0.688554
GOBP_COMPLEMENT_ACTIVATION_LECTIN_PATHWAY	8	0.22468	Down	0.0599033	0.688554
GARGALOVIC_RESPONSE_TO_OXIDIZED_PHOSPHOLIPIDS_BLUE_UP	138	0.0495441	Up	0.0599377	0.688554
GOBP_INDUCTION_OF_POSITIVE_CHEMOTAXIS	14	0.0389131	Down	0.0600491	0.688554
GOMF_TRIGLYCERIDE_LIPASE_ACTIVITY	17	0.0494648	Down	0.06006	0.688554
REACTOME_SYNTHESIS_OF_BILE_ACIDS_AND_BILE_SALTS_VIA_24_HYDROXYCHOLESTEROL	11	0.131216	Down	0.0600849	0.688554
GOBP_NEGATIVE_REGULATION_OF_CELLULAR_RESPONSE_TO_VASCULAR_ENDOTHELIAL_GROWTH_FACTOR_STIMULUS	13	0.0572192	Down	0.0601287	0.688554
NIKOLSKY_BREAST_CANCER_17P11_AMPLICON	9	0.137124	Down	0.060189	0.688554
HP_ELEVATED_SYSTOLIC_BLOOD_PRESSURE	12	0.133683	Down	0.0602122	0.688554
WP_CILIARY_LANDSCAPE	207	0.0368723	Up	0.0602275	0.688554
HP_GASTROINTESTINAL_ATRESIA	64	0.0404391	Up	0.0602289	0.688554
REACTOME_2_LTR_CIRCLE_FORMATION	7	0.0554033	Up	0.0602497	0.688554
LINDSTEDT_DENDRITIC_CELL_MATURATION_A	61	0.102637	Up	0.0602622	0.688554
NAKAYAMA_SOFT_TISSUE_TUMORS_PCA1_DN	73	0.0881103	Down	0.0602726	0.688554
HP_POSTERIOR_HELIX_PIT	7	0.123147	Down	0.0602781	0.688554
HP_HYPOKETOTIC_HYPOGLYCEMIA	12	0.403491	Down	0.0603006	0.688554
GOBP_POSITIVE_REGULATION_OF_FATTY_ACID_METABOLIC_PROCESS	30	0.173979	Down	0.0603051	0.688554
GOBP_POSITIVE_REGULATION_OF_DOUBLE_STRAND_BREAK_REPAIR_VIA_NONHOMOLOGOUS_END_JOINING	16	-0.0139248	Up	0.0603068	0.688554
HP_HEPATIC_NECROSIS	10	0.148427	Down	0.0603561	0.688745
GOMF_VERY_LONG_CHAIN_FATTY_ACID_COA_LIGASE_ACTIVITY	10	0.0315095	Down	0.060407	0.688838
GOBP_TESTOSTERONE_BIOSYNTHETIC_PROCESS	3	0.0342862	Down	0.0604295	0.688838
GOBP_POSITIVE_REGULATION_OF_TYPE_I_INTERFERON_PRODUCTION	62	0.0629872	Up	0.0605546	0.689781
DE_YY1_TARGETS_DN	93	0.140366	Up	0.0605776	0.689781
BLANCO_MELO_COVID19_SARS_COV_2_LOW_MOI_INFECTION_A594_ACE2_EXPRESSING_CELLS_DN	10	0.0660006	Down	0.0606715	0.69023
GOCC_ASYMMETRIC_GLUTAMATERGIC_EXCITATORY_SYNAPSE	4	0.136762	Down	0.0606824	0.69023
HP_RELATIVE_MACROCEPHALY	97	0.0255784	Up	0.0607189	0.690273
REACTOME_TRNA_PROCESSING	111	0.0662435	Up	0.0607701	0.690483
GOBP_HISTONE_H4_K20_TRIMETHYLATION	8	-0.0288521	Up	0.0608078	0.69054
HP_APLASIA_HYPOPLASIA_INVOLVING_THE_SINUSES	15	0.0413021	Up	0.0609248	0.691496
CHEMELLO_SOLEUS_VS_EDL_MYOFIBERS_UP	9	0.150935	Down	0.0610662	0.691865
GOBP_DETECTION_OF_MUSCLE_STRETCH	5	-0.000693034	Up	0.0610939	0.691865
REACTOME_DEPOLYMERISATION_OF_THE_NUCLEAR_LAMINA	15	0.0613031	Up	0.0611024	0.691865
NUTT_GBM_VS_AO_GLIOMA_DN	42	0.0986374	Down	0.0611084	0.691865
HP_PARTIAL_ANOMALOUS_PULMONARY_VENOUS_RETURN	4	-0.0655225	Up	0.0611503	0.691865
REACTOME_RUNX3_REGULATES_IMMUNE_RESPONSE_AND_CELL_MIGRATION	6	0.0530276	Up	0.0611539	0.691865
GOBP_MRNA_METHYLATION	16	0.0349888	Up	0.061213	0.692095
GOMF_QUINONE_BINDING	17	0.227099	Down	0.0612597	0.692095
HP_ABNORMAL_SPERMATOGENESIS	95	0.0145026	Up	0.0613183	0.692095
GOBP_HOMOLOGOUS_CHROMOSOME_PAIRING_AT_MEIOSIS	41	0.0242819	Up	0.0613237	0.692095
GOBP_REGULATION_OF_STEROL_TRANSPORT	51	0.0783298	Down	0.0613482	0.692095
REACTOME_PKA_MEDIATED_PHOSPHORYLATION_OF_KEY_METABOLIC_FACTORS	4	0.177607	Down	0.061398	0.692095
GOBP_CRD_MEDIATED_MRNA_STABILIZATION	9	0.234441	Up	0.0614061	0.692095
GOBP_PYRIMIDINE_NUCLEOSIDE_DIPHOSPHATE_METABOLIC_PROCESS	8	-0.0065118	Up	0.0614699	0.692095
GOBP_REGULATION_OF_THE_FORCE_OF_HEART_CONTRACTION_BY_CHEMICAL_SIGNAL	6	0.190933	Down	0.061492	0.692095
GOBP_INOSITOL_METABOLIC_PROCESS	9	0.00537524	Up	0.0615021	0.692095
GOBP_MITOCHONDRIAL_DNA_REPLICATION	17	0.0570053	Up	0.0615815	0.692269
GOBP_NEGATIVE_REGULATION_OF_B_CELL_DIFFERENTIATION	5	-0.0569697	Up	0.0615831	0.692269
HP_BLOODSTREAM_INFECTIOUS_AGENT	10	0.0182572	Up	0.0616424	0.692436
GOBP_MRNA_CIS_SPLICING_VIA_SPLICEOSOME	23	0.0572939	Up	0.0616636	0.692436
GOBP_HISTONE_H4_DEACETYLATION	9	-0.0024346	Up	0.0618422	0.693594
GOMF_PRIMARY_AMINE_OXIDASE_ACTIVITY	5	0.348719	Down	0.0618855	0.693594
GOBP_NEPHRIC_DUCT_DEVELOPMENT	13	0.0475264	Down	0.061895	0.693594
GOCC_NUCLEAR_UBIQUITIN_LIGASE_COMPLEX	46	0.0393148	Up	0.0618981	0.693594
GOBP_NITRIC_OXIDE_TRANSPORT	5	0.394775	Down	0.0619377	0.69367
GOMF_CHROMO_SHADOW_DOMAIN_BINDING	6	-0.0535752	Up	0.0621189	0.694662
REACTOME_HDMS_DEMETHYLATE_HISTONES	21	0.0915976	Up	0.0621449	0.694662
GOMF_H4_HISTONE_ACETYLTRANSFERASE_ACTIVITY	12	0.0178819	Up	0.0621531	0.694662
GOBP_PROTEIN_K48_LINKED_DEUBIQUITINATION	32	0.0242608	Up	0.0622338	0.694662
REACTOME_POSITIVE_EPIGENETIC_REGULATION_OF_RRNA_EXPRESSION	46	0.0441467	Up	0.0622482	0.694662
GOMF_DIACYLGLYCEROL_KINASE_ACTIVITY	11	-0.0143575	Up	0.0622896	0.694662
WP_FATTY_ACID_BETAOXIDATION	32	0.224244	Down	0.0623149	0.694662
GOCC_MICROBODY_LUMEN	43	0.138559	Down	0.0623219	0.694662
HP_CALCIUM_OXALATE_NEPHROLITHIASIS	6	0.189961	Down	0.0623717	0.694662
GOBP_PROTEIN_REFOLDING	27	0.0596355	Up	0.062387	0.694662
GOMF_LONG_CHAIN_FATTY_ACID_TRANSPORTER_ACTIVITY	16	0.0842608	Down	0.0623883	0.694662
REACTOME_DNA_REPLICATION	134	0.155617	Up	0.0625051	0.694942
HP_ABNORMAL_LABIA_MORPHOLOGY	74	0.0149257	Up	0.062538	0.694942
TERAMOTO_OPN_TARGETS_CLUSTER_6	26	0.0824574	Down	0.0625749	0.694942
BROWNE_HCMV_INFECTION_12HR_UP	112	0.0298147	Up	0.062601	0.694942
REN_ALVEOLAR_RHABDOMYOSARCOMA_UP	87	0.0367619	Down	0.0626443	0.694942
GOBP_REGULATION_OF_TRANSLATIONAL_INITIATION_BY_EIF2_ALPHA_PHOSPHORYLATION	10	0.129424	Up	0.0626756	0.694942
GOMF_SPHINGOSINE_1_PHOSPHATE_PHOSPHATASE_ACTIVITY	7	0.193322	Down	0.0627006	0.694942
REACTOME_DEGRADATION_OF_CYSTEINE_AND_HOMOCYSTEINE	14	0.216297	Down	0.0627112	0.694942
GOBP_MATURATION_OF_LSU_RRNA_FROM_TRICISTRONIC_RRNA_TRANSCRIPT_SSU_RRNA_5_8S_RRNA_LSU_RRNA	16	0.10016	Up	0.0627291	0.694942
GOBP_REGULATION_OF_HISTONE_H3_K9_METHYLATION	25	0.0202427	Up	0.0627879	0.694942
GOBP_SINOATRIAL_NODE_DEVELOPMENT	8	0.105396	Down	0.0628074	0.694942
HP_ABNORMALITY_OF_THE_DORSAL_COLUMN_OF_THE_SPINAL_CORD	6	0.0843763	Up	0.0628153	0.694942
HP_THINNING_OF_DESCEMET_MEMBRANE	5	0.00855379	Up	0.0628626	0.694942
GOBP_INTERLEUKIN_18_PRODUCTION	8	0.108341	Up	0.0628743	0.694942
GOBP_RIBOSOMAL_LARGE_SUBUNIT_EXPORT_FROM_NUCLEUS	7	0.169445	Up	0.0629933	0.695288
GOBP_ASYMMETRIC_CELL_DIVISION	17	0.00424684	Up	0.063001	0.695288
GOBP_RIBOSOMAL_SUBUNIT_EXPORT_FROM_NUCLEUS	14	0.107136	Up	0.0630044	0.695288
GOCC_NUCLEOCYTOPLASMIC_TRANSPORT_COMPLEX	10	0.135522	Up	0.0630511	0.69544
FRASOR_RESPONSE_TO_SERM_OR_FULVESTRANT_UP	21	0.100171	Up	0.0631843	0.696545
PID_FAS_PATHWAY	38	0.047273	Up	0.0632483	0.696811
HP_OVARIAN_NEOPLASM	63	0.0473455	Up	0.0632744	0.696811
GOBP_THYROID_GLAND_DEVELOPMENT	20	0.147138	Down	0.0633975	0.697803
GOMF_ICOSANOID_RECEPTOR_ACTIVITY	14	0.0960979	Down	0.0634648	0.698179
GOBP_POSITIVE_REGULATION_OF_ENDOTHELIAL_CELL_DEVELOPMENT	5	0.229084	Down	0.0635083	0.698294
EBAUER_MYOGENIC_TARGETS_OF_PAX3_FOXO1_FUSION	38	0.0748981	Down	0.0635507	0.698329
GOMF_OXIDOREDUCTASE_ACTIVITY_ACTING_ON_THE_CH_CH_GROUP_OF_DONORS_OXYGEN_AS_ACCEPTOR	9	0.237837	Down	0.0635878	0.698329
GOBP_FOLATE_IMPORT_ACROSS_PLASMA_MEMBRANE	5	0.0657093	Down	0.0636108	0.698329
GOCC_MRNA_CLEAVAGE_FACTOR_COMPLEX	19	0.055153	Up	0.0637508	0.699343
GOBP_REGULATION_OF_RESPONSE_TO_EXTRACELLULAR_STIMULUS	19	0.0108472	Down	0.0637939	0.699343
GOMF_PHOSPHATIDYLINOSITOL_3_KINASE_ACTIVITY	12	0.0782436	Up	0.0638305	0.699343
GOBP_PROTEIN_CONTAINING_COMPLEX_REMODELING	21	0.0972994	Down	0.0638484	0.699343
GOCC_ANAPHASE_PROMOTING_COMPLEX	21	0.0379798	Up	0.0639307	0.699343
GOCC_MALE_GERM_CELL_NUCLEUS	11	-0.0030883	Up	0.0639481	0.699343
GOMF_OXIDOREDUCTASE_ACTIVITY_ACTING_ON_PEROXIDE_AS_ACCEPTOR	45	0.140346	Down	0.0639526	0.699343
GOBP_RETINOIC_ACID_METABOLIC_PROCESS	21	0.00475857	Down	0.0639892	0.699343
GOBP_MACROPHAGE_COLONY_STIMULATING_FACTOR_PRODUCTION	5	-0.0185984	Down	0.0641386	0.699343
GOMF_CXCR3_CHEMOKINE_RECEPTOR_BINDING	4	0.630914	Up	0.0641437	0.699343
GOBP_CELL_CYCLE_G1_S_PHASE_TRANSITION	213	0.0343366	Up	0.0641576	0.699343
HP_CAESARIAN_SECTION	8	0.190774	Up	0.0642333	0.699343
NAGASHIMA_NRG1_SIGNALING_DN	53	0.0304077	Up	0.0642486	0.699343
GOBP_PROTEIN_LOCALIZATION_TO_NUCLEOLUS	14	0.0521767	Up	0.0643388	0.699343
NIKOLSKY_BREAST_CANCER_20P13_AMPLICON	6	0.335502	Down	0.0643476	0.699343
STANELLE_E2F1_TARGETS	27	0.0191479	Up	0.0643497	0.699343
CHIANG_LIVER_CANCER_SUBCLASS_INTERFERON_DN	50	0.0242144	Down	0.0643604	0.699343
GOBP_CYCLIC_NUCLEOTIDE_BIOSYNTHETIC_PROCESS	14	0.135262	Down	0.0643632	0.699343
HP_DYSMENORRHEA	12	0.0971938	Down	0.0643968	0.699343
HP_ABNORMAL_CARDIAC_TEST	98	0.031481	Down	0.0644077	0.699343
GOBP_REGULATION_OF_DNA_DIRECTED_DNA_POLYMERASE_ACTIVITY	13	0.230427	Up	0.0644589	0.699343
IKEDA_MIR133_TARGETS_UP	46	0.0906924	Up	0.0645074	0.699343
REACTOME_POLYMERASE_SWITCHING	14	0.197327	Up	0.0645166	0.699343
HP_LATE_ONSET_PROXIMAL_MUSCLE_WEAKNESS	4	0.340869	Down	0.0645271	0.699343
GOMF_NEUROTRANSMITTER_TRANSMEMBRANE_TRANSPORTER_ACTIVITY	11	0.0776306	Down	0.0645313	0.699343
HP_MELANOMA	76	0.0227968	Up	0.0647335	0.700594
GOCC_CCR4_NOT_CORE_COMPLEX	9	0.0188145	Up	0.0648346	0.700594
GOBP_POSITIVE_REGULATION_OF_TELOMERASE_ACTIVITY	37	0.0507571	Up	0.0648442	0.700594
GOBP_LIPID_HOMEOSTASIS	132	0.0770376	Down	0.0648613	0.700594
REACTOME_CHROMATIN_MODIFYING_ENZYMES	207	0.0370385	Up	0.0648755	0.700594
MATZUK_PREOVULATORY_FOLLICLE	8	0.0421392	Down	0.0648997	0.700594
GOBP_GLYCEROL_TRANSPORT	5	0.0662719	Down	0.0649396	0.700594
GOMF_GLYCEROL_TRANSMEMBRANE_TRANSPORTER_ACTIVITY	5	0.0662719	Down	0.0649396	0.700594
GOBP_NEGATIVE_REGULATION_OF_DNA_BINDING	47	0.0109376	Up	0.0650096	0.700594
YOKOE_CANCER_TESTIS_ANTIGENS	35	0.0112875	Up	0.0650262	0.700594
REACTOME_ABC_TRANSPORTERS_IN_LIPID_HOMEOSTASIS	15	0.0509266	Down	0.0650537	0.700594
GOBP_LIPID_CATABOLIC_PROCESS	280	0.086079	Down	0.0650653	0.700594
REACTOME_TRYPTOPHAN_CATABOLISM	13	0.0450863	Up	0.0650782	0.700594
REACTOME_DISEASES_OF_PROGRAMMED_CELL_DEATH	43	0.109348	Up	0.0651782	0.701314
GOBP_NEGATIVE_REGULATION_OF_TELOMERE_MAINTENANCE_VIA_TELOMERE_LENGTHENING	28	0.0257531	Up	0.0652206	0.701412
GOBP_REGULATION_OF_CAMP_DEPENDENT_PROTEIN_KINASE_ACTIVITY	18	0.0342571	Down	0.0652863	0.701511
GOBP_REGULATION_OF_VASOCONSTRICTION	49	0.0740112	Down	0.0653002	0.701511
HP_CHILBLAINS	7	0.0756789	Up	0.0653295	0.701511
HP_CALCIUM_NEPHROLITHIASIS	7	0.111295	Down	0.0653877	0.701608
GOBP_HISTONE_H3_K9_TRIMETHYLATION	17	0.00151172	Up	0.0654162	0.701608
GOMF_THYROID_HORMONE_BINDING	5	0.106602	Down	0.0654382	0.701608
GOBP_HISTONE_H3_K9_MODIFICATION	52	0.0145888	Up	0.0654857	0.701761
REACTOME_G_ALPHA_S_SIGNALLING_EVENTS	91	0.0845997	Down	0.0655906	0.702528
HP_NEOPLASM_OF_THE_BREAST	86	0.0302621	Up	0.0657638	0.704026
TURASHVILI_BREAST_NORMAL_DUCTAL_VS_LOBULAR_UP	63	0.0438531	Up	0.0659131	0.705267
GOBP_POSITIVE_REGULATION_OF_SODIUM_ION_TRANSPORT	32	0.0693539	Down	0.0660015	0.705855
WP_CYTOSINE_METHYLATION	9	-0.0158577	Up	0.0660505	0.706021
GAUSSMANN_MLL_AF4_FUSION_TARGETS_C_DN	21	-0.0103074	Up	0.0662009	0.707248
GOBP_POSITIVE_REGULATION_OF_CYTOPLASMIC_TRANSLATION	15	0.142734	Up	0.0662323	0.707248
XU_AKT1_TARGETS_48HR	8	0.0053131	Up	0.0662845	0.707447
SYED_ESTRADIOL_RESPONSE	17	0.0322299	Up	0.0663592	0.70751
GOCC_CLOCK_BMAL_TRANSCRIPTION_COMPLEX	4	0.164855	Up	0.0663705	0.70751
GOBP_POSITIVE_REGULATION_OF_SYNAPTIC_TRANSMISSION_GABAERGIC	12	0.0345331	Down	0.0663909	0.70751
HP_ABSENT_FOREARM_BONE	24	0.0412439	Up	0.0664252	0.707519
GOBP_SINGLE_STRANDED_VIRAL_RNA_REPLICATION_VIA_DOUBLE_STRANDED_DNA_INTERMEDIATE	20	0.0429061	Up	0.0665267	0.707842
SANDERSON_PPARA_TARGETS	15	0.135722	Down	0.066538	0.707842
GOBP_REGULATION_OF_NUCLEAR_TRANSCRIBED_MRNA_CATABOLIC_PROCESS_NONSENSE_MEDIATED_DECAY	9	0.0392218	Up	0.0665561	0.707842
GOBP_REGULATION_OF_VASCULOGENESIS	16	0.0764582	Down	0.0666045	0.707999
GOMF_PROTEIN_SERINE_THREONINE_KINASE_ACTIVATOR_ACTIVITY	47	0.0266128	Up	0.0667082	0.708746
HP_LUPUS_ANTICOAGULANT	5	0.0888442	Up	0.0668912	0.710332
GOBP_MEMBRANE_DEPOLARIZATION	70	0.0289768	Down	0.066992	0.711044
HP_COMMUNICATING_HYDROCEPHALUS	16	0.00884254	Up	0.0670588	0.711198
GOBP_FOREBRAIN_DORSAL_VENTRAL_PATTERN_FORMATION	4	-0.0198849	Up	0.0671255	0.711198
REACTOME_HCMV_EARLY_EVENTS	70	0.0712779	Up	0.067183	0.711198
HP_CHRONIC_CONSTIPATION	74	0.0178387	Up	0.0671971	0.711198
GOMF_HORMONE_ACTIVITY	41	0.0678575	Down	0.0672045	0.711198
GOBP_NEGATIVE_REGULATION_OF_ERYTHROCYTE_DIFFERENTIATION	9	0.106061	Down	0.0672085	0.711198
GOMF_TOXIN_TRANSMEMBRANE_TRANSPORTER_ACTIVITY	6	0.0901345	Down	0.0672851	0.71149
MATZUK_SPERMATOCYTE	65	0.0173779	Up	0.0673066	0.71149
GOBP_ADENYLATE_CYCLASE_INHIBITING_DOPAMINE_RECEPTOR_SIGNALING_PATHWAY	4	0.0438285	Down	0.0673373	0.71149
MOREAUX_B_LYMPHOCYTE_MATURATION_BY_TACI_DN	78	0.0996647	Up	0.0674612	0.71226
[truncated: 19,112 more rows]
