# Supplementary material for: Secondary Transcriptomic Analysis of Triple-Negative Breast Cancer Reveals Reliable Universal and Subtype-Specific Mechanistic Markers
Source: Cancers (Basel). 2024 Oct 2;16(19):3379. doi: 10.3390/cancers16193379 (PMC11476281; doi:10.3390/cancers16193379)
Supplement: Supplementary file 1 [file cancers-16-03379-s001.zip › Supplementary_File_S4_raw_transcript_read_count_matrix.xlsx]

## Sheet: JMN_TNBC_new_count_matrix_human
Sample	A1BG	A1CF	A2M	A3GALT2	A4GALT	A4GNT	AAAS	AACS	AADAC	AADACL2	AADACL3	AADACL4	AADAT	AAGAB	AAK1	AAMDC	AAMP	AANAT	AAR2	AARD	AARS2	AARSD1	AASDH	AASDHPPT	AASS	AATF	AATK	ABAT	ABCA1	ABCA12	ABCA13	ABCA2	ABCA3	ABCA4	ABCA5	ABCA6	ABCA7	ABCA8	ABCA9	ABCB1	ABCB10	ABCB11	ABCB4	ABCB5	ABCB6	ABCB7	ABCB8	ABCB9	ABCC1
SRR10806698	58	0	9516	0	136	0	553	4356	0	0	0	0	121	1482	3505	129	17741	0	1002	763	728	417	112	721	28	472.5	18	140	119	9	27	230	305	7	59	14	18	9	9	11	316	9.5	7	2	337	292	924	112	347.5
SRR10806703	101	0	142941	0	52	0	702	2282	0	0	0	0	266	1403	6124	78	19192	0	1051	4087	2010	675	274	547	141	784	74	390	143	7	50	1677	391	12	24	8	68	1	16	6	241	3	37	5	540	242	1657	139	1680.5
SRR10806706	120	0	24333	2	260	0	450	3120	0	0	0	0	58	1322	5701	360	13768	0	1040	947	1450	326	171	765	236	315.5	131	217	458	2	684	905	675	16	129	10	125	2	37	10	433	12	10	7	658	434	1527	140	619
SRR10806710	78	0	29977	1	448	0	361	5849	2	0	0	0	86	958	5241	123	8456	0	631	1797	1433	302	109	313	43	265.5	86	83	362	2	163	1678	788	5	56	16	50	4	14	4	294	4.5	19	3	223	160	669	239	612
SRR10806712	150	0	9568	0	285	0	490	3321	0	0	0	0	109	750	7346	146	13466	0	866	280	1157	416	155	459	252	351.5	136	542	536	3	90	725	434	1	115	109	94	155	157	75	351	15	19	17	168	167	1653	100	2655
SRR10806714	170	0	4177	0	101	0	406	2307	0	0.5	0	0	93	2413	19027	179	9023	0	549	647	859	205	123	648	189	474.5	21	705	398	62	224	1036	263	5	265	12	133	233	24	223	896	9	14	11	239	474	1009	122	839
SRR10806716	20	0	2520	0	171	0	295	1436	0	0	2	0	25	492	12795	266	6264	0	402	1631	797	793	74	289	59	697	164	160	211	96	596	2286	413	6	95	15	269	2	47	6	307	30.5	5	7	441	142	538	140	931.5
SRR10806724	51	0	3935	0	373	0	378	2518	1	0	0	0	8	449	3986	99	13300	0	933	1045	1140	152	91	295	19	289	63	200	507	3	442	696	1333	14	46	10	31	3	20	18	340	3	9	1	278	161	1258	338	2957
SRR10806726	75	0	11823	0	334	0	425	1960	0	0.5	0	0	59	1143	8054	118	12932	0	979	754	1217	423	136	292	132	476.5	282	433	945	51	2912	3236	875	5	220	150	98	15	122	68	271	5	29	13	212	137	1323	208	1255.5
SRR10806728	41	0	3555	0	236	0	935	2578	0	0	0	0	117	1416	3974	139	11174	1	1530	1449	966	458	296	529	17	446	56	129	366	0	609	1406	488	69	32	17	73	5	23	31	272	8	7	4	213	391	925	119	1299
SRR10806730	82	0	35028	1	398	0	442	3496	0	0	0	0	160	858	7531	85	10347	0	1171	946	1565	468	165	401	141	421	58	456	609	2	203	1038	566	625	62	38	89	9	96	23	456	15	16	36	157	216	858	121	1457.5
SRR10806732	12	2	7118	0	137	0	844	7144	1	0	0	0	3	1721	4345	250	25112	3	1502	2061	1510	410	177	508	35	455	268	305	854	4	78	8820	1380	28	130	49	1934	175	57	57	328	7	8	6	893	296	1098	105	2070
SRR10806734	83	0	5926	1	269	0	557	3245	2	0	0	0	24	1936	7501	82	6194	0	831	121	559	222	151	376	50	382	27	394	510	253	151	550	325	19	80	65	117	30	51	64	317	5.5	13	9	88	311	1432	165	771
SRR10806736	46	0	20279	0	246	0	509	3681	0	0	0	0	187	1053	7234	150	11532	1	1140	1825	1484	699	385	776	272	365	109	733	463	17	12722	2168	865	17	138	322	89	770	540	97	250	14.5	12	9	247	396	693	165	1268.5
SRR10806738	78	2	22472	2	332	0	296	4231	0	0	0	0	23	2293	8884	182	16175	1	805	943	1369	296	215	385	75	405	143	209	570	2	2087	941	738	562	44	21	107	6	31	35	470	11.5	26	10	229	279	1098	204	591.5
SRR10806740	148	0	731	0	49	0	453	4050	0	0	0	0	614	2048	6910	140	11696	2	873	543	782	309	1848	261	87	406.5	86	216	152	137	40	1069	263	67	94	20	102	4	43	3130	384	20.5	22	10	76	527	903	249	917.5
SRR10806742	87	0	4819	3	132	0	506	1821	0	0.5	0	0	137	1077	3704	233	5775	1	750	126	999	371	158	560	111	201	96	247	167	1	72	1997	168	1481	178	119	140	9	58	16	433	26	12	9	309	480	1374	71	728
SRR10806749	255	0	6341	1	245	0	417	5118	1	0	0	0	18	931	5173	152	16438	1	974	747	1183	545	212	729	66	579.5	270	319	455	13	11	874	836	75	46	101	175	29	92	58	476	5.5	14	4	271	260	563	89	1978
SRR10806753	34	1	1238	0	50	0	416	2705	2	0	0	0	18	1577	5372	64	11270	0	515	136	1205	346	85	260	39	573.5	11	55	80	362	232	1489	233	62	94	1	392	2	18	8	356	17.5	1	3	245	95	963	139	1124
SRR10806755	73	0	3476	1	143	0	429	1545	1	0	0	0	32	273	5349	57	7772	4	393	992	1997	419	93	157	22	378.5	63	194	235	0	17	2997	833	1	52	7	353	3	17	46	162	3.5	15	1	340	131	887	56	1368
SRR10806758	124	0	17638	1	227	0	582	4379	0	0	0	0	126	789	5478	183	7159	1	596	1274	1220	710	93	267	92	636.5	43	248	250	12	259	1125	403	84	89	37	163	9	33	6	189	10	20	8	258	229	483	151	1424
SRR12546016	26	0	2840	0	56	0	66	4985	3	3	0	0	0	45	3169	187	2240	0	153	47	255	102	178	47	48	86.5	21	23	58	1	36	923	56	94	219	168	286	171	133	47	5	4.5	0	6	141	54	247	17	108
SRR12546018	26	6	1863	0	31	1	128	1262	4	1.5	0	0	1	82	2563	155	2862	0	183	190	188	109	155	41	34	88	9	56	35	0	17	245	35	11	163	127	43	106	68	12	6	2.5	3	2	64	89	64	34	17.5
SRR12546020	8	0	2700	0	65	0	104	2163	9	0	3	0	3	75	3186	380	2439	0	112	5	119	116	175	39	24	31	7	18	112	0	17	489	35	2	140	100	43	241	36	28	6	2	0	2	143	40	215	6	52
SRR12546022	12	0	1749	0	58	0	109	984	6	0.5	0	0	1	24	2990	53	739	0	77	52	368	51	114	28	35	66.5	11	56	56	0	50	101	24	2	164	158	40	233	320	2	4	3	3	8	29	48	109	28	46.5
SRR12546024	11	0	1850	0	51	0	50	763	4	0.5	0	0	2	47	1781	163	2051	0	157	114	174	90	237	66	34	60.5	0	25	47	0	12	175	9	26	126	156	66	132	212	10	11	4	28	3	70	48	197	18	35
SRR12546026	11	0	797	0	29	0	20	740	0	0.5	0	0	1	5	1094	31	432	0	15	38	148	58	69	8	30	35	1	27	10	0	37	29	24	2	131	57	48	16	57	3	1	3	0	4	24	36	11	17	14.5
SRR12546028	30	0	2261	0	47	0	144	959	6	1	0	0	9	90	3357	127	3337	0	178	84	145	96	141	51	44	65.5	17	54	44	0	22	413	13	56	133	243	89	74	120	50	7	2	0	10	60	132	218	29	17
SRR12546030	8	0	944	0	36	0	50	878	2	2.5	0	0	5	16	2642	52	938	3	46	127	238	97	42	19	54	47	6	89	37	1	36	392	31	0	198	104	186	99	230	9	4	9.5	4	9	54	32	86	32	49
SRR12546032	12	0	839	0	38	0	37	639	0	0.5	0	0	1	8	2027	23	180	0	19	39	135	33	44	7	50	23	9	9	25	0	49	175	16	0	69	23	35	63	26	5	2	11.5	0	5	44	19	51	9	55.5
SRR12546034	17	0	1757	0	42	0	87	968	7	0.5	0	0	2	60	3560	117	2078	0	109	56	135	103	148	16	22	38	11	47	52	0	14	415	14	2	81	159	77	180	72	3	2	2.5	10	1	70	49	95	26	33
SRR12546036	2	0	791	0	20	1	21	395	1	0	0	0	1	10	1034	35	546	0	45	26	70	46	101	16	19	21	13	22	31	2	31	89	24	0	73	35	36	123	56	7	1	1	0	1	15	41	37	7	9.5
SRR12546038	7	1	878	0	57	0	69	1075	1	0.5	0	0	5	35	1700	27	1027	0	43	57	234	91	274	6	50	30.5	13	65	16	0	73	60	17	33	118	97	148	92	105	38	2	5.5	19	11	41	74	117	33	29
SRR12546040	6	0	1648	0	69	0	172	1393	66	0	0	0	2	86	4704	82	4291	0	211	5	413	120	47	30	34	23.5	13	80	101	0	7	576	11	0	183	190	274	371	172	1	12	5.5	5	3	99	100	140	22	18
SRR12546042	18	0	2450	0	64	0	122	3520	25	0	0	0	3	105	2928	225	4019	0	213	3	144	135	76	75	25	73.5	65	57	62	0	0	362	35	1	136	139	243	172	161	0	11	1	3	6	82	29	185	17	45.5
SRR12546044	15	0	733	0	35	0	58	810	1	1	0	0	8	8	1279	41	961	0	80	106	137	84	133	16	55	26	9	115	39	0	37	263	50	1	120	81	57	118	45	20	1	5.5	18	5	86	61	75	29	59.5
SRR12546046	5	0	2479	0	61	0	106	1134	65	0	0	0	6	21	3610	199	1907	0	135	56	89	110	147	23	39	27.5	9	48	118	1	23	741	53	3	218	272	252	210	258	3	10	5	2	28	52	60	242	19	87
SRR13147306	41	0	1212	0	35	0	128	4565	9	0	0	0	428	413	1905	66	2838	0	199	30	532	72	96	143	40	104.5	16	216	122	484	8	708	622	1	49	12	63	3	11	7	117	1.5	15	0	98	86	225	18	734
SRR13147311	20	1	1427	0	83	0	118	688	2	0	0	0	10	319	2755	34	1401	2	183	50	352	157	75	204	73	142	6	212	460	2	265	680	185	5	98	124	236	89	68	91	141	6	69	2	42	115	296	17	516.5
SRR13147322	13	0	509	0	13	0	98	1681	0	0	0	0	32	188	448	12	2290	1	133	51	635	99	13	67	33	85	14	31	62	2	11	304	78	5	18	9	126	2	9	12	57	1	7	2	59	68	359	38	587.5
SRR13147323	17	1	539	0	51	0	137	421	0	0	0	0	43	68	765	18	1638	1	128	231	491	139	32	53	34	59	31	12	138	1	34	325	194	237	16	0	117	1	8	1	74	1.5	2	2	49	32	375	22	229.5
SRR13315878	23	0	2631	0	34	0	82	945	0	0	0	0	13	266	8278	26	866	0	189	281	495	66	132	163	148	85.5	28	275	1735	9	231	642	63	24	249	117	193	51	165	65	127	9	12	8	30	161	303	28	399.5
SRR13315879	39	0	1132	0	73	0	154	1586	0	0	0	0	26	336	9982	23	1821	2	153	1476	746	209	120	178	117	128.5	47	173	733	1	309	532	286	33	204	128	156	76	156	35	371	13	20	15	74	126	607	152	700
SRR13315880	53	0	926	0	39	0	101	7431	1	0	0	0	69	286	5809	23	1189	0	253	6	307	60	85	102	66	102	16	268	1080	635	131	614	830	26	109	27	176	7	42	2	113	8.5	7	3	55	88	536	76	742.5
SRR13615524	49	1	2842	1	65	0	162	1469	6	0	0	0	19	185	795	82	2274	2	192	161	349	154	86	132	132	88	29	257	148	5	63	935	227	10	220	169	54	260	257	66	105	12	4	10	89	103	129	50	175
SRR13615525	55	0	2781	0	74	0	156	1556	4	0	0	0	19	162	842	82	1995	0	212	138	359	130	89	131	112	74	30	247	155	5	36	743	219	6	221	186	63	254	341	54	90	7.5	2	11	96	109	148	53	173.5
SRR13615526	59	1	2891	0	55	0	164	1597	6	0	0	0	24	200	832	81	2278	0	202	146	341	141	97	128	121	82	24	251	160	6	45	935	206	7	221	175	91	263	285	64	105	12.5	6	14	93	108	124	50	169.5
SRR13615527	41	0	3136	0	121	0	140	2098	16	0.5	4	0	17	181	900	131	2556	1	252	156	293	151	60	114	90	105	45	116	180	3	153	758	172	15	152	163	73	234	396	43	88	11	3	17	118	75	153	33	161.5
SRR13615528	40	0	3269	0	109	0	150	2112	19	0	2	0	16	166	934	128	2691	1	264	144	325	144	74	114	100	104.5	35	119	168	10	123	967	175	14	147	152	80	214	421	48	86	7	3	18	128	79	159	23	157.5
SRR13615529	39	1	3315	0	127	0	161	2066	15	0.5	3	0	16	171	801	124	2541	1	262	137	329	141	65	122	97	95.5	28	87	164	4	125	722	188	17	130	157	65	216	383	51	88	11.5	2	9	121	84	171	36	188
SRR13615530	23	0	2490	0	55	0	99	1939	50	0	2	0	14	122	798	117	1680	0	144	96	166	80	45	89	101	57	17	142	216	5	2	734	141	11	142	99	31	171	95	23	72	0	8	7	77	94	129	13	55.5
SRR13615531	22	0	2402	1	45	0	103	1961	57	0	2	0	10	104	629	112	1608	1	153	99	184	97	44	76	97	42	10	164	231	5	25	691	118	7	129	104	28	155	130	21	67	7	12	9	75	86	125	16	91
SRR13615532	22	0	2429	0	42	0	99	1936	50	0	3	0	12	128	625	109	1494	0	151	90	193	98	46	84	97	46	8	149	229	7	12	597	140	12	138	93	41	167	122	25	69	0.5	9	11	70	91	134	15	70.5
SRR13615533	20	0	2266	0	29	0	131	1892	4	0.5	0	0	19	213	689	62	2128	0	261	171	290	140	85	159	74	72.5	22	206	87	5	45	410	181	6	130	78	31	132	176	111	81	2	4	6	91	88	113	26	119.5
SRR13615534	16	0	2230	1	32	0	138	1981	3	0	0	0	18	206	639	72	2080	0	264	174	287	159	82	154	82	79.5	32	206	94	8	61	547	150	31	138	86	31	138	189	106	89	4	10	5	62	79	106	32	103
SRR13615535	20	0	2294	0	45	0	127	2132	4	0.5	0	0	22	210	647	66	2250	0	245	191	296	163	92	166	70	81	22	214	83	5	84	501	156	4	152	84	26	132	165	107	84	4.5	2	4	91	86	101	31	132.5
SRR13615536	29	0	1648	0	32	0	83	1050	132	0	1	0	11	96	565	87	1124	0	129	42	130	84	38	74	68	47.5	21	122	242	3	12	501	83	2	95	61	53	170	88	19	50	5	12	12	45	73	110	16	81.5
SRR13615537	25	0	1544	0	34	0	87	942	129	0	0	0	11	106	560	97	1132	0	122	33	119	80	41	70	73	54	16	174	238	3	30	442	83	3	103	67	51	183	112	21	56	8	10	10	49	69	105	11	45
SRR13615538	26	1	1817	0	45	0	76	1096	126	0	0	0	12	98	598	102	1169	0	125	40	129	78	35	76	69	41.5	23	137	245	3	10	439	87	7	109	58	65	177	124	18	51	0.5	3	10	44	77	122	14	64.5
SRR13615539	9	0	2290	0	65	0	93	2440	1	0	0	0	10	96	751	145	1561	0	188	2	144	89	40	113	142	62	15	133	439	0	0	449	148	6	128	131	34	379	144	3	75	2	2	2	75	129	126	9	54.5
SRR13615540	5	0	2313	0	62	0	90	2595	1	0	0	0	13	93	787	150	1684	1	183	1	146	68	36	121	141	64.5	37	114	435	0	5	693	148	3	129	122	54	401	247	3	71	0.5	2	3	78	122	137	10	76
SRR13615541	12	0	2318	0	65	0	97	2535	0	0	0	0	13	97	717	136	1563	0	191	2	143	79	38	111	133	66	7	122	451	0	4	490	153	10	131	132	33	390	158	4	76	0.5	3	2	83	125	142	11	68
SRR13615542	7	0	2038	0	31	0	70	1005	52	0	2	0	11	100	718	113	1061	0	145	1	112	61	35	77	55	37	9	59	340	0	5	521	94	4	187	118	23	381	370	3	67	1	2	5	50	60	131	7	88.5
SRR13615543	4	0	2018	0	31	0	80	996	47	0	1	0	8	95	783	117	994	0	153	3	118	51	35	73	57	50.5	12	53	369	0	5	508	94	1	186	106	21	379	292	5	62	10	2	7	67	52	118	5	95
SRR13615544	4	0	2026	0	46	0	85	1101	58	0	0	0	9	97	782	114	1073	0	151	0	127	62	36	81	67	41	7	57	365	0	10	581	87	1	186	114	23	411	403	5	56	6.5	4	4	51	59	134	5	99.5
SRR13615545	45	0	2846	0	62	0	143	2318	9	0	1	0	26	305	720	96	2355	1	253	355	264	114	94	122	63	64.5	21	376	169	82	51	677	209	5	107	79	26	204	177	46	77	8	2	10	122	75	154	28	139.5
SRR13615546	36	0	2737	0	63	0	129	2415	11	1	1	0	32	302	762	100	2442	0	243	363	308	123	68	128	54	78	23	440	163	82	33	693	222	6	117	80	37	207	181	45	83	3.5	2	9	113	92	225	30	155.5
SRR13615547	45	0	2782	0	65	0	143	2445	11	0.5	1	0	31	307	783	104	2499	0	261	373	279	111	90	127	59	81.5	30	362	166	75	69	571	228	5	113	70	34	199	149	40	76	3	2	11	123	75	182	39	147
SRR13615548	26	0	1603	0	29	0	99	1620	0	0	0	0	13	140	566	53	1678	1	173	76	214	115	58	89	65	59.5	24	155	97	7	11	539	146	23	130	34	39	62	68	38	60	5.5	1	5	69	71	107	22	83
SRR13615549	17	0	1646	0	28	0	98	1445	0	0.5	0	0	13	141	577	61	1733	1	180	79	227	121	62	90	65	64	14	175	100	5	13	545	119	16	121	40	62	62	79	33	66	4.5	1	3	71	64	123	26	86
SRR13615550	21	0	1664	1	30	0	109	1545	0	0	0	0	15	131	651	59	1590	0	189	82	231	106	47	95	63	64	20	160	107	5	26	419	135	26	120	33	44	75	64	37	66	6	1	5	56	77	128	19	93.5
SRR13615551	4	0	2398	0	48	0	96	1901	13	0.5	0	0	11	81	691	147	1499	0	133	2	113	68	33	59	96	45.5	9	63	263	0	7	485	99	2	117	64	58	238	110	8	49	2.5	1	7	85	49	141	10	98.5
SRR13615552	6	0	2364	0	43	0	108	2081	10	0	0	0	13	88	764	135	1603	0	134	3	108	68	33	62	84	38	6	70	265	0	0	590	98	3	91	71	51	250	104	6	55	7	11	3	84	52	157	14	87.5
SRR13615553	5	1	2354	0	49	0	107	1970	12	0	1	0	10	82	625	128	1437	0	140	2	128	66	35	61	94	42.5	20	72	258	0	16	443	101	3	109	63	56	271	127	10	59	8	1	1	91	40	169	11	77
SRR13615554	15	0	1642	0	29	0	120	1409	2	0.5	1	0	16	104	532	75	1547	0	168	144	232	103	54	84	59	57.5	20	92	107	4	13	434	148	8	104	86	42	202	154	24	64	1	3	9	68	60	94	25	78.5
SRR13615555	22	0	1619	0	35	0	100	1405	3	0	2	0	13	97	628	74	1537	0	171	152	207	96	47	77	60	53.5	21	93	110	5	30	450	113	21	108	88	35	213	162	18	64	0.5	3	9	81	57	80	20	51
SRR13615556	15	0	1614	0	23	0	113	1488	3	0	1	0	17	106	524	89	1583	0	167	138	215	99	51	87	55	63.5	14	108	105	5	29	601	112	9	114	83	56	214	154	27	61	0.5	6	7	60	67	89	24	75
SRR13615557	26	1	4909	0	99	0	234	5695	48	1	1	1	27	237	1414	265	3435	0	216	68	345	207	111	181	262	130	26	296	622	3	25	865	295	4	204	165	149	393	517	31	179	6.5	5	28	161	160	251	46	166
SRR13615558	20	1	4860	0	104	0	222	5636	49	0	1	0	22	228	1483	259	3518	0	231	60	393	211	112	193	260	116.5	26	289	676	1	26	981	304	4	220	166	109	396	533	30	161	11	7	25	154	176	277	42	172
SRR13615559	19	1	4889	0	98	0	245	5752	49	0.5	1	0	30	220	1496	288	3330	0	243	60	365	195	101	184	252	126.5	29	318	682	1	19	979	291	6	195	152	149	418	496	40	175	9	4	31	165	170	279	40	190.5
SRR13615560	23	0	2881	0	57	0	136	4611	8	0	1	0	17	188	687	125	2147	0	227	111	326	125	73	141	81	72	49	202	379	28	18	949	226	4	127	59	30	164	113	37	106	6.5	2	8	120	93	218	31	155.5
SRR13615561	27	0	2878	0	60	0	121	4610	9	0	2	0	18	172	759	118	2207	1	242	101	344	127	82	149	74	79	23	200	390	29	36	719	222	4	118	57	29	167	110	38	113	6	2	6	106	98	237	27	119
SRR13615562	30	1	2902	0	60	0	134	4786	10	0.5	1	0	18	170	714	126	2314	0	238	123	333	135	70	147	81	73.5	20	204	373	24	33	962	219	3	130	62	41	169	121	38	105	3.5	1	10	111	97	210	30	129.5
SRR13615563	66	1	2645	1	68	0	151	1534	2	2.5	0	0	13	216	735	68	2104	0	254	134	222	131	70	104	65	80	20	143	117	0	54	528	133	5	93	92	62	136	233	43	77	5.5	2	7	54	90	129	41	189
SRR13615564	54	0	2929	0	64	0	135	1544	2	2	0	0	11	209	796	65	2109	1	232	132	243	125	72	105	65	79.5	30	153	122	1	46	440	165	13	94	83	43	129	205	43	77	3	2	4	53	90	167	49	198
SRR13615565	41	0	2732	1	69	0	147	1536	2	2.5	0	0	17	196	1228	72	2040	0	239	136	223	133	57	112	70	73.5	29	150	138	1	61	597	144	6	88	101	40	139	220	53	77	3	3	7	55	83	159	36	222.5
SRR13615566	17	1	3272	0	93	0	213	719	29	0	0	0	22	93	1191	179	2150	0	190	15	264	144	36	104	174	88.5	57	156	576	0	13	1044	147	17	175	300	73	480	549	21	75	2	17	4	113	72	201	35	148
SRR13615567	25	0	3215	0	88	0	220	618	24	0.5	0	0	19	104	981	175	2187	0	191	23	252	154	43	98	187	91.5	43	153	580	0	11	1012	123	7	182	270	79	486	638	22	76	1.5	9	5	121	68	185	30	166
SRR13615568	21	1	3456	0	98	0	220	716	25	0	0	0	18	98	841	175	2287	0	193	16	258	174	44	102	191	85	43	159	627	0	9	1012	170	6	212	312	101	494	782	30	71	12.5	5	4	136	65	169	36	150.5
SRR13755411	58	0	3868	0	205	0	243	1917	8	0.5	0	0	16	369	5856	104	2992	0	252	114	510	324	155	104	91	239	28	290	641	6	85	1912	378	8	147	78	354	53	69	156	149	52	37	7	112	153	261	117	606
SRR13755412	66	0	14469	0	198	0	153	1089	1	0	0	0	19	310	7579	171	1987	1	179	137	423	395	91	100	187	149	85	243	235	25	19	752	94	13	167	174	283	248	297	285	79	41	8	28	134	143	226	78	295.5
SRR13755413	73	1	5841	0	131	0	209	1760	1	0.5	1	0	99	359	3938	73	3304	1	230	389	1074	479	114	134	72	245.5	30	163	187	109	60	758	130	285	174	69	226	58	71	111	190	64	33	7	148	190	293	83	621
SRR13755414	42	0	6371	0	106	0	168	1658	1	0	0	1	15	352	6089	157	1943	3	163	51	462	200	81	122	87	114	112	143	202	68	60	902	40	176	175	76	297	87	166	87	89	71	28	5	211	138	426	103	472
SRR13755415	61	1	15058	0	209	0	171	1930	0	0	0	0	39	261	6718	151	2134	0	226	88	440	348	120	101	350	149.5	49	391	313	30	54	1010	132	16	279	341	264	716	546	366	98	41.5	19	69	198	169	237	86	235
SRR13755416	89	0	6236	0	106	0	218	6123	2	0	0	0	69	473	4682	145	3308	1	287	209	632	258	131	226	111	192	16	265	355	1656	50	1280	1287	5	156	168	376	188	316	127	257	28.5	10	12	161	206	430	134	325
SRR13755417	117	0	1121	1	51	0	264	1728	0	0	0	0	7	218	7529	149	2763	0	194	11	375	137	92	134	15	111	49	168	135	1	16	898	131	203	17	4	76	6	14	11	178	47.5	1	9	149	114	275	43	496.5
SRR13755418	56	1	4005	0	104	0	227	7988	4	0	0	0	184	309	4577	128	2608	0	202	58	534	315	163	146	79	319.5	25	82	263	445	27	603	53	1	265	25	164	20	44	22	161	53	8	13	357	85	240	68	654
SRR13755419	35	1	3885	0	114	0	87	527	45	0	0	0	3	306	3004	142	1152	0	124	97	217	219	91	119	48	187	5	131	248	37	18	216	47	4	59	82	205	56	126	107	55	28.5	62	9	39	136	118	33	178.5
SRR13755420	65	1	9925	0	120	0	111	1126	0	0	0	0	36	304	4335	127	1926	0	185	6965	466	260	185	153	103	124	40	135	228	2	45	644	92	8	93	19	121	11	32	21	164	55.5	8	8	158	76	315	42	357
SRR13755421	50	0	2093	0	49	0	145	1812	2	0	0	0	2	437	3727	122	2834	0	173	168	2853	188	66	77	35	85	11	71	32	214	6	1930	172	3	78	8	595	10	13	11	72	26	3	5	674	105	316	122	329
SRR13755422	94	0	2691	0	79	0	174	2069	0	0	0	0	74	368	1894	63	2690	0	235	304	551	218	109	128	43	190	6	128	154	0	18	537	349	5	51	13	57	8	15	13	214	33.5	7	7	96	192	274	44	616
SRR13755423	87	1	2999	0	122	0	145	1140	3	0	0	0	55	636	2349	68	2059	1	146	77	452	201	131	143	62	100.5	84	169	353	53	328	865	83	4	110	51	181	31	127	79	170	26	34	7	153	274	271	63	287
SRR13755424	87	0	1687	1	137	0	291	1013	0	0	0	0	47	267	2491	100	2733	0	215	251	761	341	106	178	26	265	285	97	323	1	701	3206	507	2	701	18	529	5	132	16	308	36	3	5	346	144	360	87	283
SRR15431777	2	0	313	0	0	0	7	58	0	0	0	0	1	40	180	4	34	0	2	13	9	6	10	10	6	8	1	4	17	1	35	2	1	0	20	27	0	16	6	8	22	1	0	1	1	7	6	0	5.5
SRR15431778	3	0	1259	0	2	0	6	99	0	0	0	0	1	11	197	2	32	0	2	44	19	7	28	22	10	6.5	3	11	46	0	7	5	4	0	28	13	3	5	8	0	22	0	0	2	3	14	8	1	14
SRR15431779	1	0	214	0	2	0	6	98	2	0	0	0	1	28	357	3	46	0	3	2	6	9	22	17	6	9	0	3	36	16	6	9	4	2	8	10	2	6	65	1	13	0	2	0	7	9	12	1	21
SRR15431780	1	0	227	0	2	0	12	77	0	0	0	0	1	15	307	3	78	0	4	101	20	8	11	29	1	15.5	0	4	18	0	4	4	8	0	6	4	3	1	4	4	18	0	1	1	2	12	15	1	2.5
SRR15431781	4	0	122	0	1	0	9	75	0	0	0	0	1	16	330	7	106	0	2	15	21	16	9	16	7	10.5	1	10	20	3	189	5	7	1	42	10	3	0	5	1	42	1	1	1	4	16	8	2	8
SRR15431782	2	0	1302	0	6	0	3	66	0	0	0	0	1	13	212	3	39	0	2	72	7	7	6	14	3	9	1	9	14	0	1	2	3	0	21	2	1	0	2	0	4	3	0	0	1	15	3	2	11
SRR15431783	0	0	633	0	6	0	5	181	0	0	0	0	1	13	439	3	373	0	3	52	23	18	4	29	4	27.5	1	64	18	1	26	17	34	1	22	1	3	0	2	1	11	0	1	1	3	23	10	7	62
SRR15431784	2	0	559	0	9	0	11	165	0	0	0	0	1	29	829	6	108	0	5	44	22	15	25	21	6	29.5	0	60	75	3	2	34	14	4	18	8	7	4	11	6	35	1.5	9	1	6	23	36	6	50
SRR15431785	10	0	1511	0	7	0	6	57	0	0	0	0	1	24	418	6	64	0	3	44	26	10	36	24	12	12.5	0	18	44	0	85	8	5	2	37	35	3	12	23	4	23	0	3	0	3	34	10	3	10.5
SRR15431786	1	0	290	0	3	0	6	26	0	0	0	0	1	28	212	3	42	0	3	4	6	7	30	9	3	8.5	0	6	57	1	6	3	9	0	17	26	4	11	4	21	17	0	0	0	1	20	12	2	4.5
SRR15431787	0	0	1	0	0	0	0	0	0	0	0	0	0	0	0	0	0	0	0	0	0	0	0	0	0	0	0	0	0	0	0	0	0	0	0	0	0	0	0	0	0	0	0	0	0	0	0	0	0
SRR15431788	2	0	226	0	1	0	3	62	0	0	0	0	2	10	133	4	31	0	2	2	5	3	4	14	4	31.5	0	6	13	5	3	2	2	0	21	3	3	0	2	2	8	1	1	1	1	4	5	1	7.5
SRR15431789	6	0	162	0	5	0	9	18	0	0	0	0	1	34	212	6	26	0	3	3	3	5	12	15	6	6	1	4	51	5	124	1	0	0	16	8	2	0	1	5	8	0	1	2	1	10	5	0	2.5
SRR15431790	0	0	113	0	0	0	6	97	0	0	0	0	7	46	467	6	95	0	5	26	10	4	9	38	4	17	3	5	44	20	3	5	2	0	11	3	3	0	4	2	40	0	1	1	5	18	9	3	29
SRR15431791	3	0	1045	0	1	0	9	123	0	0	0	0	5	93	715	5	72	0	5	935	20	21	200	63	14	25.5	0	32	106	3	12	2	8	3	71	80	4	38	200	9	148	0	1	4	9	35	21	2	12.5
SRR15431792	5	0	404	0	5	0	8	110	0	0	0	0	2	44	528	4	61	0	4	3	11	11	37	28	31	17.5	5	63	154	21	197	12	1	0	39	25	6	1	5	1	21	0	3	0	2	30	11	3	29.5
SRR15431793	1	0	334	0	3	0	10	63	0	0	0	0	6	64	318	11	80	0	5	21	17	4	20	22	3	12.5	0	17	34	8	0	172	10	0	31	5	2	0	5	5	51	0	2	1	1	40	7	3	12
SRR15431794	2	0	585	0	1	0	8	104	1	0	0	0	3	25	349	3	52	0	5	3	11	6	43	36	10	10	0	20	68	3	2	7	9	0	14	99	5	31	56	13	22	0	4	9	1	23	8	2	19
SRR15431795	5	0	317	0	6	0	2	35	0	0	0	0	2	23	465	6	58	0	5	6	11	7	8	17	8	7.5	1	9	116	1	5	3	3	0	20	15	2	6	5	1	38	0	7	1	7	26	4	2	8
SRR15431796	4	0	276	0	0	0	6	63	1	0	0	0	1	25	151	3	67	0	4	0	7	7	23	18	5	6	0	7	18	1	4	9	5	0	14	13	5	8	6	3	10	0	1	1	1	13	4	1	14
SRR15431797	0	0	883	0	7	0	3	148	0	0	0	0	1	48	585	3	280	0	6	3	16	16	20	29	8	14.5	1	17	54	7	7	5	3	0	34	71	3	3	17	11	40	1.5	5	5	3	35	8	2	38
SRR15431798	3	1	1392	0	8	0	9	81	0	0	0	0	2	22	466	9	47	0	4	54	13	10	20	39	13	16	1	4	64	0	13	3	6	0	17	22	1	9	16	3	33	3	1	0	3	26	15	2	7.5
SRR15431799	2	0	743	0	1	0	6	76	0	0	0	0	0	40	876	11	82	0	5	8	16	12	26	32	5	21.5	0	15	96	1	35	11	7	1	31	17	6	7	15	2	47	0	3	1	3	36	20	4	24.5
SRR15431800	0	0	155	0	0	0	1	9	0	0	0	0	0	2	48	2	12	0	1	0	0	2	3	2	3	1.5	0	1	20	0	0	3	0	0	3	18	0	12	7	2	1	0	0	5	2	3	2	1	2
SRR15431801	0	0	127	0	3	0	3	49	0	0	0	0	0	8	67	2	45	0	2	13	12	6	8	22	6	5	0	3	13	0	31	2	1	0	9	0	6	0	1	0	37	0	0	0	2	7	12	1	9.5
SRR15431802	2	0	226	0	4	0	4	84	0	0	0	0	6	21	187	2	63	0	4	8	6	8	57	18	12	7	0	16	72	0	17	4	4	0	14	6	1	2	6	4	51	0	1	0	4	29	6	2	24
SRR15431803	37	0	422	0	0	0	5	26	1	0	0	0	3	20	441	5	51	0	4	2	4	23	37	12	3	8.5	2	1	80	0	1	9	1	1	18	5	1	2	5	3	22	0	5	5	3	17	1	0	8
SRR15431804	9	0	525	0	0	0	9	28	0	0	0	0	2	12	370	2	39	0	1	17	9	6	15	17	2	4.5	2	3	17	0	1	7	2	0	17	6	2	8	3	7	11	2	1	6	1	4	7	0	5
SRR15431805	12	0	442	0	2	0	3	72	2	0	0	0	4	32	610	6	85	0	4	20	11	7	21	18	15	15	0	43	74	5	8	5	19	0	44	2	1	2	9	1	62	0	1	1	7	46	18	2	27.5
SRR15431806	3	0	568	0	1	0	4	49	1	0	0	0	2	35	402	6	38	0	3	7	9	10	5	8	11	6.5	0	7	41	11	1	5	1	2	10	12	6	0	4	0	26	0.5	2	0	5	12	9	1	3
SRR15431807	6	0	117	0	2	0	10	218	0	0	0	0	4	18	599	3	62	0	3	4	12	7	18	25	3	6.5	0	4	32	2	235	3	9	0	17	2	1	1	3	1	27	0	1	0	6	16	13	7	26
SRR15431808	1	0	763	0	7	0	8	110	1	0	0	0	3	44	537	6	118	0	3	3	11	11	66	26	14	19	3	8	59	1	31	28	4	0	42	43	6	20	17	1	64	0	2	3	24	42	19	3	8.5
SRR15431809	6	0	315	0	4	0	5	117	0	0	0	0	6	32	491	4	77	0	5	6	9	14	32	12	13	12	1	12	24	57	10	8	4	1	39	43	5	18	22	7	20	0	1	1	3	23	9	2	6.5
SRR15431810	3	0	237	0	1	0	2	22	0	0	0	0	0	14	89	2	33	0	2	3	7	8	4	6	5	5	0	2	29	0	1	12	3	0	8	14	3	9	5	1	3	0	3	1	1	9	3	1	1
SRR15431811	2	0	736	0	6	0	7	223	0	0	0	0	7	44	889	2	53	0	4	9	13	9	63	17	21	11.5	1	20	54	1	65	6	18	0	40	100	13	19	66	9	44	0	3	3	0	14	25	3	33.5
SRR15431812	9	0	1463	0	5	0	11	94	0	0	0	0	2	63	745	3	44	0	4	41	9	12	14	28	13	12	1	14	33	0	16	11	5	0	45	23	3	24	24	2	39	0	0	3	4	11	11	3	29.5
SRR15431813	3	0	613	0	3	0	9	28	0	0	0	0	7	26	244	2	358	0	4	74	6	9	13	14	8	8	0	6	22	1	52	3	10	0	15	0	2	0	5	0	33	0	0	3	3	18	5	2	10
SRR15431814	11	0	777	0	2	0	14	52	0	0	0	0	2	32	286	5	485	0	5	2	10	8	19	30	11	11.5	1	10	60	0	15	16	3	0	21	19	4	9	130	2	24	0	1	1	5	18	9	5	19
SRR15431815	4	0	737	0	2	0	9	62	1	0	0	0	1	37	531	7	88	0	2	142	5	7	15	15	5	12	1	2	147	0	5	2	3	0	13	31	3	9	24	2	29	0	1	1	5	20	7	2	7.5
SRR15431816	10	0	327	0	4	0	3	89	0	0	0	0	1	29	177	4	58	0	2	2	8	14	12	10	7	11.5	0	39	32	3	0	3	5	0	22	31	2	14	12	12	16	0	1	3	2	18	7	1	5
SRR15431817	4	1	655	0	0	0	7	45	1	0	0	0	0	26	153	4	57	0	2	6	11	4	20	25	3	9.5	2	4	25	1	4	5	2	0	16	2	2	0	2	2	31	0	0	0	3	12	5	1	26
SRR15431818	4	0	572	0	0	0	2	28	1	0	0	0	1	12	272	2	31	0	3	23	5	8	12	11	3	7	1	11	59	0	5	5	3	0	19	11	1	10	26	5	19	0	1	3	2	18	7	0	10.5
SRR15431819	0	0	313	0	1	0	5	124	1	0	0	0	3	10	325	4	53	0	1	1	9	3	15	5	7	6.5	0	18	51	21	3	4	4	0	25	40	4	18	82	1	5	0	1	10	2	14	2	2	3
SRR15431820	21	0	648	0	11	0	11	93	0	0	0	0	0	45	562	3	66	0	3	45	12	8	18	22	3	12	2	4	39	0	11	18	11	6	43	18	10	1	11	1	51	0	1	1	4	18	15	6	22.5
SRR15431821	16	0	749	0	2	0	9	117	0	0	0	0	3	60	235	5	56	0	2	72	12	14	17	27	14	8.5	0	84	48	10	11	11	20	0	32	25	6	6	17	1	23	0	1	1	2	14	16	3	7.5
SRR15431822	1	0	2520	0	3	0	5	256	0	0	0	0	11	29	586	7	111	0	4	27	25	15	20	26	9	15	7	14	36	4	47	17	20	1	38	19	8	3	13	2	33	1	3	1	2	33	11	5	51
SRR15431823	10	0	170	0	3	0	7	68	4	0	0	0	2	27	152	3	32	0	1	3	12	5	4	10	3	6.5	1	4	16	5	1	10	1	0	6	16	1	5	15	3	12	1.5	1	1	1	5	5	1	11
SRR15431824	1	0	248	0	0	0	8	174	0	0	0	0	2	29	532	6	94	0	5	39	11	16	31	29	6	19.5	2	5	30	5	4	4	9	0	21	12	5	1	7	1	36	0	1	1	7	26	32	2	21.5
SRR15431825	2	0	242	0	1	0	4	72	1	0	0	0	0	12	155	4	60	0	2	28	10	9	7	16	4	8.5	1	4	29	0	1	3	1	0	17	28	3	14	7	1	34	0	0	1	4	15	1	1	3
SRR15431826	4	0	5343	0	0	0	4	40	0	0	0	0	2	39	234	4	92	0	5	722	34	4	22	24	5	8.5	0	11	22	0	1	5	4	8	48	2	3	1	5	0	102	0	0	0	10	17	10	10	27
SRR15431827	4	0	440	0	1	0	4	43	0	0	0	0	1	17	351	0	30	0	2	6	10	9	5	11	3	4.5	1	6	29	1	27	1	0	28	17	25	4	12	13	9	24	0	1	1	2	11	14	1	5
SRR15431828	10	0	467	0	0	0	5	82	0	0	0	0	9	22	145	5	70	0	4	56	16	10	18	25	9	7.5	1	11	29	0	446	11	4	1	36	37	0	9	13	0	28	3	0	4	4	15	16	4	21
SRR15431829	3	0	610	0	0	0	11	77	0	0	0	0	3	29	264	5	433	0	3	72	13	27	11	27	2	18.5	0	3	37	0	3	5	8	2	9	5	8	1	5	1	84	0	1	0	2	35	10	1	6
SRR15431830	7	0	194	0	1	0	14	98	0	0	0	0	2	18	131	2	91	0	4	26	12	15	4	7	11	15	0	3	33	0	14	10	4	0	2	4	0	0	0	1	33	1.5	2	0	1	7	7	3	10.5
SRR15431831	2	0	919	0	2	0	4	84	0	0	0	0	1	25	524	4	59	0	2	6	22	12	20	12	13	11	1	9	69	1	1	9	1	2	23	66	4	46	99	8	15	0	0	7	4	8	12	1	13
SRR15431832	0	0	184	0	5	0	7	44	0	0	0	0	0	23	160	4	86	0	2	8	13	13	7	21	3	10	1	22	13	3	2	16	4	0	13	18	2	3	5	0	23	0	2	2	3	17	5	3	2
SRR15431833	2	1	157	0	8	0	6	90	0	0	0	0	1	8	249	4	37	0	2	13	15	9	4	10	2	6	3	8	17	2	3	21	10	1	6	1	4	1	2	1	6	0	1	1	3	6	11	4	14
SRR15431834	7	0	81	0	2	0	11	152	0	0	0	0	1	27	291	4	234	0	3	2	18	13	21	51	6	14.5	1	11	73	0	24	1	9	2	23	2	10	0	4	1	56	0	4	1	3	29	13	1	24.5
SRR15431835	4	0	314	0	2	0	16	25	0	0	0	0	3	17	74	4	66	0	2	4	6	11	31	13	9	7	2	9	27	0	41	3	19	0	22	4	3	1	4	1	36	0	0	0	3	14	6	2	20
SRR15431836	6	0	906	0	4	0	7	51	0	0	0	0	1	9	356	3	48	0	3	26	7	8	7	17	7	10.5	1	9	68	0	0	10	1	0	27	25	2	8	11	1	22	0	1	3	6	22	13	1	11.5
SRR15431837	4	0	397	0	0	0	2	69	0	0	0	0	1	10	284	13	44	0	2	2	7	14	32	12	4	6	0	3	52	17	8	42	1	0	31	13	3	2	13	1	44	0	0	1	2	7	4	2	10.5
SRR2148259	12	0	7518	0	71	0	237	1816	1	0	0	0	37	475	8105	105	2312	1	143	55	741	123	149	95	844	151.5	24	444	1277	67	276	525	107	43	585	648	45	481	858	222	52	41	6	72	59	125	194	61	374
SRR2148260	8	0	3018	0	44	0	147	2249	0	0.5	0	0	26	190	3851	52	885	0	118	72	508	92	172	103	646	74	25	309	730	5	122	318	111	4	546	880	40	1024	1162	39	60	21	8	44	64	140	170	38	133.5
SRR2148261	11	1	5959	0	40	0	177	1410	1	0	1	0	41	426	5162	50	1154	0	134	68	431	100	188	115	758	94.5	21	384	907	64	164	494	131	82	675	1086	60	802	1136	140	47	27.5	14	103	58	158	174	37	335
SRR2148262	16	0	7628	0	42	0	245	1715	1	0	0	0	36	398	7438	60	1166	0	160	75	577	143	303	215	680	79	21	470	1495	72	180	553	144	8	1070	1282	92	913	1455	228	90	13	13	94	68	191	251	56	377
SRR2148263	25	0	9748	0	35	0	321	1502	0	0	0	0	44	526	3587	84	1808	0	195	123	670	174	269	258	800	64.5	27	605	1642	128	165	478	171	17	776	751	53	513	860	234	108	19.5	13	56	81	218	245	59	355
SRR2148264	15	0	4392	0	36	0	161	1752	1	0.5	0	0	51	274	4288	75	1009	0	124	71	449	111	275	183	496	46	13	373	1094	37	186	292	111	14	1106	1414	43	1192	1378	83	88	8	7	106	59	167	117	40	179.5
SRR6298028	14	0	1092	0	48	0	277	923	0	0	0	0	97	1544	4144	16	4096	0	60	100	891	189	818	135	222	300.5	1	375	2027	59	47	3900	511	7	119	17	183	5	17	22	85	0.5	9	1	177	627	420	20	4923
SRR6298030	68	0	9308	0	40	0	399	1889	0	0	0	0	233	600	8072	31	4442	0	208	391	766	366	650	174	272	289	11	193	1588	72	167	1723	2244	94	303	78	196	73	62	35	413	1	37	0	144	331	543	11	2015.5
SRR6298042	8	0	8538	0	53	0	374	3184	7	216	0	0	63	397	8801	26	1846	0	95	0	518	116	551	144	509	195.5	14	671	3536	5260	26	3174	304	9	917	460	267	547	560	163	137	2	29	65	139	434	229	15	2243.5
SRR8595571	15	1	5421	0	39	0	162	2103	32	0	0	0	33	221	2781	79	1689	0	184	168	436	190	127	209	184	110.5	17	277	551	18	155	757	220	18	237	342	35	393	505	74	118	2	5	43	99	163	164	44	261
SRR8595572	10	1	5055	0	85	0	85	1220	15	0.5	1	0	15	145	2165	101	1413	0	150	107	197	85	80	122	118	85	12	157	501	12	47	641	161	8	165	188	47	432	525	111	97	7.5	7	27	90	122	152	22	190
SRR8595574	20	0	9553	0	107	0	167	1256	24	0.5	0	0	19	231	3881	75	1393	1	205	27	288	121	64	166	146	161.5	41	171	920	3	33	734	304	12	102	230	32	702	663	85	67	9	11	23	199	190	156	24	335
SRR8595576	14	1	4536	0	135	0	140	1280	15	0.5	2	0	24	188	3915	82	1375	0	167	73	236	108	44	106	132	106	9	141	759	1	34	542	183	13	100	211	52	340	524	157	65	21	6	24	132	132	172	36	210
SRR8595577	43	0	5202	0	169	0	181	1726	14	0	3	0	22	209	4475	59	1423	0	194	139	329	108	89	175	156	106.5	23	208	609	1	36	921	243	45	151	246	116	333	720	110	73	21	5	127	155	163	218	40	280.5
SRR8595579	11	2	7039	0	147	0	133	2308	37	0.5	2	0	27	252	3697	80	1483	1	192	3	217	152	66	116	118	105	12	128	1756	0	21	619	162	5	116	249	79	660	595	65	121	28	6	16	156	142	239	23	232.5
SRR8595581	14	0	4458	0	113	0	106	1207	49	2	1	0	19	167	2457	76	1235	0	157	66	230	72	51	115	133	98	10	192	780	2	19	903	190	70	132	259	56	490	728	94	86	26.5	5	86	101	116	132	31	236
SRR8595584	9	0	8910	0	235	0	152	1609	14	0	8	0	25	248	4971	47	1662	0	211	3	196	128	82	140	84	205	12	89	1646	0	6	1364	177	4	90	210	60	479	202	12	80	11	8	16	211	137	244	20	360.5
SRR8595587	3	1	7136	0	150	0	100	742	7	0	6	0	16	145	4785	31	1054	0	139	3	164	107	32	113	67	123.5	9	93	1465	0	18	1006	154	3	98	186	64	347	307	27	53	9.5	2	15	124	84	161	18	279.5
SRR8595592	1	0	5500	0	174	0	162	1665	34	0.5	7	0	18	176	2238	93	1131	0	157	15	144	82	57	110	89	115	10	88	947	2	7	1071	153	5	216	291	55	403	804	28	70	4	8	39	190	182	212	34	314.5
SRR8595597	41	0	9691	0	113	0	140	1446	3	0.5	0	0	11	265	2767	94	1750	0	228	131	224	166	122	157	64	266	23	120	333	2	3	1057	217	10	85	115	79	109	351	148	117	14	8	15	79	264	176	29	125
SRR8595598	7	0	7095	0	97	0	129	1222	50	0	7	0	18	175	3821	125	1493	0	192	10	168	73	66	155	106	119	22	87	951	1	0	942	152	36	107	445	101	630	532	45	66	15.5	4	25	196	89	196	10	413
SRR8595601	15	0	7521	0	132	0	139	1588	29	0.5	4	0	23	278	3095	68	1625	0	200	133	278	196	114	216	198	117	45	238	754	26	1	853	217	12	253	217	76	745	1175	187	111	1	34	32	104	209	238	28	320.5
SRR8595605	8	2	3349	0	163	1	140	1309	10	0	5	0	9	175	3204	60	1124	0	158	2	157	92	32	95	65	92.5	18	87	1008	0	4	709	149	1	127	140	37	262	259	13	48	6.5	3	9	187	98	221	9	306
SRR8595606	20	1	4867	1	151	0	150	1401	6	0.5	1	0	20	196	3304	19	1282	0	159	224	293	145	56	109	89	133	11	344	330	3	20	1041	227	15	96	110	87	240	399	104	94	1.5	4	9	79	143	172	47	285.5
SRR8595608	3	0	7187	0	88	0	131	1160	58	0	3	0	16	162	2726	112	1277	0	158	10	151	92	44	142	98	89	4	163	1338	0	21	823	169	1	119	262	30	614	425	28	85	6.5	6	11	212	90	126	10	213.5
SRR8595609	6	0	8602	0	92	0	139	977	47	0	3	0	32	310	3364	140	1297	0	170	33	158	148	86	149	141	128.5	31	167	798	2	26	629	234	12	192	274	57	662	351	102	74	22	6	47	122	144	120	25	364
SRR8595610	10	0	7707	0	159	0	95	990	97	3.5	2	0	20	149	2571	72	1089	0	154	42	173	105	51	117	114	126	43	172	633	3	14	727	141	13	115	259	38	592	1259	123	51	0.5	2	81	66	133	89	16	278.5
SRR8595612	18	0	3023	1	49	0	172	2578	10	0	0	0	17	192	2699	32	1328	0	158	184	360	112	58	133	113	134	15	163	284	1	39	1214	271	29	200	150	42	252	559	68	80	19.5	4	27	108	161	175	44	113
SRR8595613	11	2	7395	0	123	0	151	1040	16	0.5	3	0	16	251	2824	47	1309	0	186	68	251	143	48	145	80	140	39	180	507	6	32	881	148	5	87	279	55	414	439	92	67	10	6	22	131	143	145	27	273.5
SRR8595616	7	1	6910	0	130	0	117	975	3	0	3	0	12	205	4248	20	946	0	140	44	278	100	51	145	77	92.5	19	240	643	7	15	799	186	22	122	257	65	487	299	116	49	10	6	22	157	147	191	27	508
SRR8595626	17	0	5543	0	84	0	117	1836	3	0	0	0	22	181	3712	58	1386	0	157	125	273	239	74	128	102	110	17	142	198	3	44	597	198	13	168	157	51	234	254	104	61	5.5	6	8	107	158	102	52	94.5
SRR8595627	7	0	4556	0	104	0	78	657	0	0.5	0	0	13	105	1360	62	997	0	163	4	112	143	33	59	26	130	1	41	197	0	0	430	92	8	29	144	28	294	344	40	69	5.5	6	31	102	162	103	21	88.5
[truncated: 5,000 more columns]
