# Supplementary material for: Secondary Transcriptomic Analysis of Triple-Negative Breast Cancer Reveals Reliable Universal and Subtype-Specific Mechanistic Markers
Source: Cancers (Basel). 2024 Oct 2;16(19):3379. doi: 10.3390/cancers16193379 (PMC11476281; doi:10.3390/cancers16193379)
Supplement: Supplementary file 1 [file cancers-16-03379-s001.zip › Supplementary_File_S5_subtype_prediction_results.csv]

Sample	subtype	correlation	p.value
SRR10806698	UNS	NA	NA
SRR10806703	M	0.594370521	0
SRR10806706	BL1	0.472196082	0
SRR10806710	M	0.545561177	0
SRR10806712	IM	0.508993922	0
SRR10806714	UNS	NA	NA
SRR10806716	IM	0.422154878	0
SRR10806724	IM	0.484470706	0
SRR10806726	MSL	0.491875623	0
SRR10806728	UNS	NA	NA
SRR10806730	M	0.514679377	0
SRR10806732	MSL	0.147323407	0
SRR10806734	BL2	0.568839816	0
SRR10806736	UNS	NA	NA
SRR10806738	UNS	NA	NA
SRR10806740	LAR	0.185816303	0
SRR10806742	BL2	0.286306358	0
SRR10806749	IM	0.621423417	0
SRR10806753	BL2	0.46771915	0
SRR10806755	IM	0.675990402	0
SRR10806758	M	0.679001608	0
SRR13147306	LAR	0.747713528	0
SRR13147311	IM	0.811921862	0
SRR13147322	IM	0.326542333	0
SRR13147323	M	0.453874501	0
SRR13315878	IM	0.579459095	0
SRR13315879	BL1	0.281381731	0
SRR13315880	LAR	0.619541858	0
SRR13755411	IM	0.775694282	0
SRR13755413	IM	0.25919787	0
SRR13755414	MSL	0.443491357	0
SRR13755416	LAR	0.705744827	0
SRR13755417	M	0.484625753	0
SRR13755418	LAR	0.564437237	0
SRR13755419	IM	0.781215178	0
SRR13755420	M	0.482110255	0
SRR13755421	LAR	0.471420064	0
SRR13755422	M	0.408345609	0
SRR13755423	IM	0.39833774	0
SRR13755424	UNS	NA	NA
SRR15431777	M	0.200474194	0.017
SRR15431778	M	0.277645095	0
SRR15431779	UNS	NA	NA
SRR15431780	UNS	NA	NA
SRR15431781	UNS	NA	NA
SRR15431782	UNS	NA	NA
SRR15431783	UNS	NA	NA
SRR15431785	UNS	NA	NA
SRR15431786	IM	0.172870999	0
SRR15431788	M	0.239885448	0.001
SRR15431789	M	0.145942192	0.045
SRR15431790	UNS	NA	NA
SRR15431791	UNS	NA	NA
SRR15431792	M	0.283626735	0
SRR15431793	UNS	NA	NA
SRR15431795	M	0.261190776	0
SRR15431796	UNS	NA	NA
SRR15431797	IM	0.204642132	0
SRR15431798	M	0.277843034	0
SRR15431799	IM	0.246082312	0
SRR15431800	UNS	NA	NA
SRR15431801	M	0.201473891	0.007
SRR15431802	UNS	NA	NA
SRR15431803	M	0.159353369	0.004
SRR15431804	UNS	NA	NA
SRR15431805	M	0.314088805	0
SRR15431806	M	0.327151489	0
SRR15431807	M	0.214809791	0.01
SRR15431809	UNS	NA	NA
SRR15431810	UNS	NA	NA
SRR15431811	M	0.319614166	0
SRR15431812	M	0.218027212	0.014
SRR15431813	UNS	NA	NA
SRR15431814	M	0.160942138	0.043
SRR15431815	UNS	NA	NA
SRR15431816	UNS	NA	NA
SRR15431817	M	0.208297621	0.005
SRR15431818	UNS	NA	NA
SRR15431819	UNS	NA	NA
SRR15431820	UNS	NA	NA
SRR15431821	M	0.20268262	0.002
SRR15431822	M	0.357264296	0
SRR15431823	UNS	NA	NA
SRR15431824	M	0.277812257	0
SRR15431825	UNS	NA	NA
SRR15431826	M	0.229046387	0
SRR15431827	UNS	NA	NA
SRR15431828	M	0.281451844	0
SRR15431829	UNS	NA	NA
SRR15431830	UNS	NA	NA
SRR15431831	MSL	0.311977754	0
SRR15431834	UNS	NA	NA
SRR15431835	UNS	NA	NA
SRR15431836	UNS	NA	NA
SRR15431837	UNS	NA	NA
SRR6298028	BL1	0.202937342	0.014
SRR6298030	UNS	NA	NA
SRR6298042	MSL	0.311920511	0
SRR13755412	ERlike	NA	NA
SRR13755415	ERlike	NA	NA
SRR15431784	ERlike	NA	NA
SRR15431787	ERlike	NA	NA
SRR15431794	ERlike	NA	NA
SRR15431808	ERlike	NA	NA
SRR15431832	ERlike	NA	NA
SRR15431833	ERlike	NA	NA
SRR2148262	ERlike	NA	NA
SRR2148263	ERlike	NA	NA
SRR2148264	ERlike	NA	NA
