# Supplementary material for: Secondary Transcriptomic Analysis of Triple-Negative Breast Cancer Reveals Reliable Universal and Subtype-Specific Mechanistic Markers
Source: Cancers (Basel). 2024 Oct 2;16(19):3379. doi: 10.3390/cancers16193379 (PMC11476281; doi:10.3390/cancers16193379)
Supplement: Supplementary file 1 [file cancers-16-03379-s001.zip › Supplementary_File_S6_JMN_TNBC_mechanistic_marker_rank_with_edgeR.xlsx]

## Sheet: JMN_TNBC_new_count_matrix_human
Feature	Gain	Cover	Frequency	seqnames	start	end	width	strand	gene_id	gene_biotype	seq_coord_system	description	gene_id_version	symbol	entrezid	logFC	logCPM	F	PValue	FDR	mlog10PValue
CIDEC	0.261144	0.187459	0.142748	3	9866711	9880254	13544	-	ENSG00000187288	protein_coding	chromosome	cell death inducing DFFA like effector c [Source:HGNC Symbol;Acc:HGNC:24229]	ENSG00000187288.10	CIDEC	63924	-7.9	7.73	375	1.27e-47	3.73e-45	46.9
CD300LG	0.119564	0.0862724	0.0669812	17	43847148	43863639	16492	+	ENSG00000161649	protein_coding	chromosome	CD300 molecule like family member g [Source:HGNC Symbol;Acc:HGNC:30455]	ENSG00000161649.13	CD300LG	146894	-6.49	5.73	425	2.86e-51	1.76e-48	50.5
C14orf180	0.0924845	0.0643615	0.0498898	CHR_HSCHR14_2_CTG1	104586828	104597659	10832	+	ENSG00000274126	protein_coding	chromosome	chromosome 14 open reading frame 180 [Source:HGNC Symbol;Acc:HGNC:33795]	ENSG00000274126.4	C14orf180	400258	-7.88	4.95	386	1.72e-48	6.19e-46	47.8
ASPM	0.0880939	0.0639489	0.0500311	1	197084127	197146694	62568	-	ENSG00000066279	protein_coding	chromosome	abnormal spindle microtubule assembly [Source:HGNC Symbol;Acc:HGNC:19048]	ENSG00000066279.18	ASPM	259266	6.53	6.71	505	1.77e-56	4.37e-53	55.8
RGS1	0.0589497	0.0487834	0.0386745	1	192575763	192580024	4262	+	ENSG00000090104	protein_coding	chromosome	regulator of G protein signaling 1 [Source:HGNC Symbol;Acc:HGNC:9991]	ENSG00000090104.12	RGS1	5996	6.53	6.42	485	2.93e-55	5.05e-52	54.5
TNMD	0.0522932	0.0415296	0.0325725	X	100584936	100599885	14950	+	ENSG00000000005	protein_coding	chromosome	tenomodulin [Source:HGNC Symbol;Acc:HGNC:17757]	ENSG00000000005.6	TNMD	64102	-5.76	3.34	264	2.46e-38	1.58e-36	37.6
CFD	0.0463513	0.0343819	0.0270072	CHR_HSCHR19_5_CTG2	859680	863666	3987	+	ENSG00000274619	protein_coding	chromosome	complement factor D [Source:HGNC Symbol;Acc:HGNC:2771]	ENSG00000274619.2	CFD	1675	-6.53	7.93	236	1.27e-35	5.59e-34	34.9
CFD	0.0463513	0.0343819	0.0270072	19	859664	863641	3978	+	ENSG00000197766	protein_coding	chromosome	complement factor D [Source:HGNC Symbol;Acc:HGNC:2771]	ENSG00000197766.8	CFD	1675	-1.41	3.73	11.7	0.00076	0.00131	3.12
CA4	0.0380259	0.0280223	0.0220351	17	60149942	60170899	20958	+	ENSG00000167434	protein_coding	chromosome	carbonic anhydrase 4 [Source:HGNC Symbol;Acc:HGNC:1375]	ENSG00000167434.10	CA4	762	-4.76	4.5	137	1.95e-24	2.39e-23	23.7
CPA1	0.0348533	0.0285572	0.0226849	7	130380339	130388114	7776	+	ENSG00000091704	protein_coding	chromosome	carboxypeptidase A1 [Source:HGNC Symbol;Acc:HGNC:2296]	ENSG00000091704.10	CPA1	1357	-5.8	0.868	345	3.31e-45	5.95e-43	44.5
CIDEA	0.0292059	0.0208351	0.0162721	18	12254361	12277595	23235	+	ENSG00000176194	protein_coding	chromosome	cell death inducing DFFA like effector a [Source:HGNC Symbol;Acc:HGNC:1976]	ENSG00000176194.18	CIDEA	1149	-7.36	5.68	340	6.4e-45	1.14e-42	44.2
ADIPOQ	0.0188012	0.0130098	0.0103961	3	186842704	186858463	15760	+	ENSG00000181092	protein_coding	chromosome	adiponectin, C1Q and collagen domain containing [Source:HGNC Symbol;Acc:HGNC:13633]	ENSG00000181092.10	ADIPOQ	9370	-7.26	9.8	252	3.7e-37	1.98e-35	36.4
FXYD1	0.01665	0.0132187	0.0104808	19	35138808	35143109	4302	+	ENSG00000266964	protein_coding	chromosome	FXYD domain containing ion transport regulator 1 [Source:HGNC Symbol;Acc:HGNC:4025]	ENSG00000266964.5	FXYD1	5348	-4.82	4.14	375	1.23e-47	3.66e-45	46.9
CENPF	0.0156781	0.0127127	0.0100853	1	214603195	214664571	61377	+	ENSG00000117724	protein_coding	chromosome	centromere protein F [Source:HGNC Symbol;Acc:HGNC:1857]	ENSG00000117724.13	CENPF	1063	5.52	8.03	320	2.56e-43	3.46e-41	42.6
CENPE	0.0127517	0.010216	0.00802305	4	103105349	103198445	93097	-	ENSG00000138778	protein_coding	chromosome	centromere protein E [Source:HGNC Symbol;Acc:HGNC:1856]	ENSG00000138778.12	CENPE	1062	6.66	6.25	348	1.5e-45	2.98e-43	44.8
MYH1	0.00930176	0.00813728	0.00649754	17	10492307	10518542	26236	-	ENSG00000109061	protein_coding	chromosome	myosin heavy chain 1 [Source:HGNC Symbol;Acc:HGNC:7567]	ENSG00000109061.10	MYH1	4619	-1.43	2.22	8.26	0.0045	0.00706	2.35
GLYAT	0.00712946	0.00535305	0.00415278	11	58640426	58731974	91549	-	ENSG00000149124	protein_coding	chromosome	glycine-N-acyltransferase [Source:HGNC Symbol;Acc:HGNC:13734]	ENSG00000149124.11	GLYAT	10249	-6.52	4.26	246	1.31e-36	6.46e-35	35.9
KIF14	0.00642105	0.00530764	0.00426578	1	200551497	200620751	69255	-	ENSG00000118193	protein_coding	chromosome	kinesin family member 14 [Source:HGNC Symbol;Acc:HGNC:19181]	ENSG00000118193.12	KIF14	9928	5.6	4.56	560	1.01e-59	8.7e-56	59
AVPR2	0.0062426	0.00449008	0.00355952	X	153902531	153907166	4636	+	ENSG00000126895	protein_coding	chromosome	arginine vasopressin receptor 2 [Source:HGNC Symbol;Acc:HGNC:897]	ENSG00000126895.15	AVPR2	554	-4.78	2.04	321	2.35e-43	3.22e-41	42.6
SLC2A4	0.00600911	0.00502668	0.00415278	17	7281718	7288257	6540	+	ENSG00000181856	protein_coding	chromosome	solute carrier family 2 member 4 [Source:HGNC Symbol;Acc:HGNC:11009]	ENSG00000181856.15	SLC2A4	6517	-5.5	4.45	426	2.62e-51	1.67e-48	50.6
A1BG	0.00456741	0.0484492	0.0807955	19	58345178	58353492	8315	-	ENSG00000121410	protein_coding	chromosome	alpha-1-B glycoprotein [Source:HGNC Symbol;Acc:HGNC:5]	ENSG00000121410.12	A1BG	1	0.635	2.75	13.5	0.000312	0.000562	3.51
ANLN	0.00436105	0.00331008	0.00268377	7	36389821	36453791	63971	+	ENSG00000011426	protein_coding	chromosome	anillin actin binding protein [Source:HGNC Symbol;Acc:HGNC:14082]	ENSG00000011426.11	ANLN	54443	6.11	6.36	422	4.42e-51	2.63e-48	50.4
AARSD1	0.00428559	0.0173374	0.0284197	17	42950526	42964498	13973	-	ENSG00000266967	protein_coding	chromosome	alanyl-tRNA synthetase domain containing 1 [Source:HGNC Symbol;Acc:HGNC:28417]	ENSG00000266967.7	AARSD1	80755	-0.302	4.46	10.6	0.00136	0.00229	2.87
ABCA8	0.00412861	0.00542491	0.00562179	17	68867289	68955392	88104	-	ENSG00000141338	protein_coding	chromosome	ATP binding cassette subfamily A member 8 [Source:HGNC Symbol;Acc:HGNC:38]	ENSG00000141338.14	ABCA8	10351	-2.26	5.83	72	4.9e-15	2.42e-14	14.3
AQP7	0.00407274	0.00283445	0.00226001	9	33383179	33402682	19504	-	ENSG00000165269	protein_coding	chromosome	aquaporin 7 [Source:HGNC Symbol;Acc:HGNC:640]	ENSG00000165269.13	AQP7	364	-5.41	6.69	246	1.18e-36	5.89e-35	35.9
DLGAP5	0.00295522	0.00253657	0.00206226	14	55148112	55191608	43497	-	ENSG00000126787	protein_coding	chromosome	DLG associated protein 5 [Source:HGNC Symbol;Acc:HGNC:16864]	ENSG00000126787.13	DLGAP5	9787	5.59	4.88	352	6.88e-46	1.47e-43	45.2
AAGAB	0.00236709	0.0262023	0.0387593	15	67200667	67255195	54529	-	ENSG00000103591	protein_coding	chromosome	alpha and gamma adaptin binding protein [Source:HGNC Symbol;Acc:HGNC:25662]	ENSG00000103591.13	AAGAB	79719	0.741	5.46	53.8	5.55e-12	2.08e-11	11.3
TUBD1	0.00224949	0.0022687	0.00200576	17	59859479	59892945	33467	-	ENSG00000108423	protein_coding	chromosome	tubulin delta 1 [Source:HGNC Symbol;Acc:HGNC:16811]	ENSG00000108423.15	TUBD1	51174	5.95	8.93	266	1.47e-38	9.75e-37	37.8
RDH5	0.00209007	0.00178985	0.00144076	12	55720367	55724705	4339	+	ENSG00000135437	protein_coding	chromosome	retinol dehydrogenase 5 [Source:HGNC Symbol;Acc:HGNC:9940]	ENSG00000135437.9	RDH5	5959	-3.15	5.39	144	2.82e-25	3.74e-24	24.5
BTNL9	0.00202289	0.00136865	0.00110176	5	181040225	181061521	21297	+	ENSG00000165810	protein_coding	chromosome	butyrophilin like 9 [Source:HGNC Symbol;Acc:HGNC:24176]	ENSG00000165810.17	BTNL9	153579	-4.33	6.16	331	3.63e-44	5.91e-42	43.4
APOB	0.00183208	0.00140265	0.00113001	2	21001429	21044073	42645	-	ENSG00000084674	protein_coding	chromosome	apolipoprotein B [Source:HGNC Symbol;Acc:HGNC:603]	ENSG00000084674.14	APOB	338	-4.14	3.12	143	3.04e-25	4.02e-24	24.5
TIMP4	0.00180018	0.00153668	0.00124301	3	12153068	12158912	5845	-	ENSG00000157150	protein_coding	chromosome	TIMP metallopeptidase inhibitor 4 [Source:HGNC Symbol;Acc:HGNC:11823]	ENSG00000157150.5	TIMP4	7079	-6.56	5.91	378	7.26e-48	2.24e-45	47.1
A2M	0.0017884	0.0145501	0.0242104	12	9067664	9116229	48566	-	ENSG00000175899	protein_coding	chromosome	alpha-2-macroglobulin [Source:HGNC Symbol;Acc:HGNC:7]	ENSG00000175899.14	A2M	2	0.374	9.86	5.77	0.0172	0.0248	1.76
MAB21L1	0.00178379	0.00149857	0.00121476	13	35473789	35476689	2901	-	ENSG00000180660	protein_coding	chromosome	mab-21 like 1 [Source:HGNC Symbol;Acc:HGNC:6757]	ENSG00000180660.8	MAB21L1	4081	-3.25	2.53	259	7.86e-38	4.76e-36	37.1
GPD1	0.00157653	0.00146433	0.00115826	12	50103982	50111313	7332	+	ENSG00000167588	protein_coding	chromosome	glycerol-3-phosphate dehydrogenase 1 [Source:HGNC Symbol;Acc:HGNC:4455]	ENSG00000167588.13	GPD1	2819	-5.39	8.99	173	6.92e-29	1.37e-27	28.2
ACVR1C	0.00153772	0.00139411	0.00118651	2	157526767	157628864	102098	-	ENSG00000123612	protein_coding	chromosome	activin A receptor type 1C [Source:HGNC Symbol;Acc:HGNC:18123]	ENSG00000123612.16	ACVR1C	130399	-4.52	5.22	284	3.83e-40	3.22e-38	39.4
MLXIPL	0.00146767	0.00123533	0.00101701	7	73593194	73624543	31350	-	ENSG00000009950	protein_coding	chromosome	MLX interacting protein like [Source:HGNC Symbol;Acc:HGNC:12744]	ENSG00000009950.16	MLXIPL	51085	-4.9	4.72	387	1.58e-48	5.8e-46	47.8
HSD17B13	0.00143065	0.00115707	0.000960506	4	87303789	87322886	19098	-	ENSG00000170509	protein_coding	chromosome	hydroxysteroid 17-beta dehydrogenase 13 [Source:HGNC Symbol;Acc:HGNC:18685]	ENSG00000170509.12	HSD17B13	345275	-4.63	3.2	396	3.43e-49	1.48e-46	48.5
NUF2	0.00133626	0.00110082	0.000904006	1	163266576	163355764	89189	+	ENSG00000143228	protein_coding	chromosome	NUF2 component of NDC80 kinetochore complex [Source:HGNC Symbol;Acc:HGNC:14621]	ENSG00000143228.13	NUF2	83540	5.67	4.85	412	2.29e-50	1.1e-47	49.6
FABP4	0.00117719	0.0008586	0.000678004	8	81478419	81483236	4818	-	ENSG00000170323	protein_coding	chromosome	fatty acid binding protein 4 [Source:HGNC Symbol;Acc:HGNC:3559]	ENSG00000170323.9	FABP4	2167	-4.41	10.4	104	7.59e-20	5.86e-19	19.1
MMP1	0.00106436	0.000894285	0.000734505	11	102789919	102798160	8242	-	ENSG00000196611	protein_coding	chromosome	matrix metallopeptidase 1 [Source:HGNC Symbol;Acc:HGNC:7155]	ENSG00000196611.5	MMP1	4312	9.69	5.26	414	1.62e-50	7.97e-48	49.8
TMEM132C	0.00102047	0.000857794	0.000706255	12	128267403	128707915	440513	+	ENSG00000181234	protein_coding	chromosome	transmembrane protein 132C [Source:HGNC Symbol;Acc:HGNC:25436]	ENSG00000181234.9	TMEM132C	92293	-6.04	4.72	286	2.15e-40	1.84e-38	39.7
WDHD1	0.00099701	0.000940729	0.000762755	14	54938949	55027105	88157	-	ENSG00000198554	protein_coding	chromosome	WD repeat and HMG-box DNA binding protein 1 [Source:HGNC Symbol;Acc:HGNC:23170]	ENSG00000198554.12	WDHD1	11169	4.27	4.6	372	2.06e-47	5.91e-45	46.7
PHYHD1	0.000795508	0.000675661	0.000565004	9	128920966	128942041	21076	+	ENSG00000175287	protein_coding	chromosome	phytanoyl-CoA dioxygenase domain containing 1 [Source:HGNC Symbol;Acc:HGNC:23396]	ENSG00000175287.19	PHYHD1	254295	-3.19	4.13	180	1.21e-29	2.59e-28	28.9
ADAM33	0.000777063	0.000711055	0.000621504	20	3667965	3682246	14282	-	ENSG00000149451	protein_coding	chromosome	ADAM metallopeptidase domain 33 [Source:HGNC Symbol;Acc:HGNC:15478]	ENSG00000149451.17	ADAM33	80332	-3.12	4.33	128	3.3e-23	3.53e-22	22.5
COL10A1	0.000693636	0.000681756	0.000621504	6	116118909	116158747	39839	-	ENSG00000123500	protein_coding	chromosome	collagen type X alpha 1 chain [Source:HGNC Symbol;Acc:HGNC:2185]	ENSG00000123500.10	COL10A1	1300	8.31	5.95	366	5.3e-47	1.41e-44	46.3
SVIP	0.000668535	0.000584035	0.000480253	11	22813799	22830299	16501	-	ENSG00000198168	protein_coding	chromosome	small VCP interacting protein [Source:HGNC Symbol;Acc:HGNC:25238]	ENSG00000198168.9	SVIP	258010	4.5	5.33	253	2.67e-37	1.46e-35	36.6
IGSF10	0.00066378	0.00058742	0.000508503	3	151425384	151458709	33326	-	ENSG00000152580	protein_coding	chromosome	immunoglobulin superfamily member 10 [Source:HGNC Symbol;Acc:HGNC:26384]	ENSG00000152580.8	IGSF10	285313	-1.77	4.99	39	2.52e-09	7.46e-09	8.6
PPP1R1A	0.000655218	0.000480484	0.000395503	12	54575387	54588659	13273	-	ENSG00000135447	protein_coding	chromosome	protein phosphatase 1 regulatory inhibitor subunit 1A [Source:HGNC Symbol;Acc:HGNC:9286]	ENSG00000135447.17	PPP1R1A	5502	-5.85	6.6	329	4.55e-44	7.08e-42	43.3
HBB	0.000650313	0.000745625	0.000734505	11	5225464	5229395	3932	-	ENSG00000244734	protein_coding	chromosome	hemoglobin subunit beta [Source:HGNC Symbol;Acc:HGNC:4827]	ENSG00000244734.4	HBB	3043	-7.84	11.5	203	3.62e-32	1.03e-30	31.4
NNAT	0.00056938	0.000550389	0.000452003	20	37521206	37523690	2485	+	ENSG00000053438	protein_coding	chromosome	neuronatin [Source:HGNC Symbol;Acc:HGNC:7860]	ENSG00000053438.11	NNAT	4826	-6.4	3.75	319	3.33e-43	4.32e-41	42.5
COX7A1	0.000552308	0.000482672	0.000395503	19	36150922	36152449	1528	-	ENSG00000161281	protein_coding	chromosome	cytochrome c oxidase subunit 7A1 [Source:HGNC Symbol;Acc:HGNC:2287]	ENSG00000161281.11	COX7A1	1346	-4.64	4.77	375	1.16e-47	3.52e-45	46.9
BUB1	0.000537922	0.000390907	0.000310752	2	110637528	110678063	40536	-	ENSG00000169679	protein_coding	chromosome	BUB1 mitotic checkpoint serine/threonine kinase [Source:HGNC Symbol;Acc:HGNC:1148]	ENSG00000169679.15	BUB1	699	5.76	4.85	482	4.54e-55	7.12e-52	54.3
CDK1	0.000536301	0.000409869	0.000339002	10	60778331	60794852	16522	+	ENSG00000170312	protein_coding	chromosome	cyclin dependent kinase 1 [Source:HGNC Symbol;Acc:HGNC:1722]	ENSG00000170312.16	CDK1	983	5.07	5.58	434	6.85e-52	5.37e-49	51.2
C10orf90	0.000509824	0.00213397	0.00350302	10	126424997	126798708	373712	-	ENSG00000154493	protein_coding	chromosome	chromosome 10 open reading frame 90 [Source:HGNC Symbol;Acc:HGNC:26563]	ENSG00000154493.19	C10orf90	118611	-1.19	1.93	14	0.000243	0.000443	3.61
ATP1A2	0.000458028	0.00037122	0.000310752	1	160115759	160143591	27833	+	ENSG00000018625	protein_coding	chromosome	ATPase Na+/K+ transporting subunit alpha 2 [Source:HGNC Symbol;Acc:HGNC:800]	ENSG00000018625.15	ATP1A2	477	-4	4.84	147	1.15e-25	1.59e-24	24.9
AK4	0.000421542	0.00160587	0.00262727	1	65147549	65232145	84597	+	ENSG00000162433	protein_coding	chromosome	adenylate kinase 4 [Source:HGNC Symbol;Acc:HGNC:363]	ENSG00000162433.15	AK4	205	-0.577	6.4	13.5	0.000305	0.000551	3.52
SCARA5	0.000420631	0.000342101	0.000282502	8	27869883	27992673	122791	-	ENSG00000168079	protein_coding	chromosome	scavenger receptor class A member 5 [Source:HGNC Symbol;Acc:HGNC:28701]	ENSG00000168079.17	SCARA5	286133	-3.93	5.32	155	9.9e-27	1.53e-25	26
C16orf89	0.000405709	0.000299331	0.000254252	16	5044122	5066110	21989	-	ENSG00000153446	protein_coding	chromosome	chromosome 16 open reading frame 89 [Source:HGNC Symbol;Acc:HGNC:28687]	ENSG00000153446.15	C16orf89	146556	-2.85	3.48	104	7.01e-20	5.43e-19	19.2
HOXA9	0.000393723	0.000336796	0.000282502	7	27162438	27175180	12743	-	ENSG00000078399	protein_coding	chromosome	homeobox A9 [Source:HGNC Symbol;Acc:HGNC:5109]	ENSG00000078399.18	HOXA9	3205	-1.54	3.04	49.2	3.59e-11	1.25e-10	10.4
GPAM	0.000357014	0.000377013	0.000310752	10	112149865	112215377	65513	-	ENSG00000119927	protein_coding	chromosome	glycerol-3-phosphate acyltransferase, mitochondrial [Source:HGNC Symbol;Acc:HGNC:24865]	ENSG00000119927.14	GPAM	57678	-5.05	8.7	367	4.96e-47	1.34e-44	46.3
A4GALT	0.000293216	0.00156924	0.00271202	22	42692121	42721298	29178	-	ENSG00000128274	protein_coding	chromosome	alpha 1,4-galactosyltransferase (P blood group) [Source:HGNC Symbol;Acc:HGNC:18149]	ENSG00000128274.17	A4GALT	53947	-0.966	3.82	34.2	1.97e-08	5.41e-08	7.7
LEP	0.000276598	0.000230261	0.000197751	7	128241278	128257629	16352	+	ENSG00000174697	protein_coding	chromosome	leptin [Source:HGNC Symbol;Acc:HGNC:6553]	ENSG00000174697.5	LEP	3952	-7	8.11	308	2.95e-42	3.35e-40	41.5
CAPN11	0.000267724	0.000204153	0.000169501	6	44158811	44184401	25591	+	ENSG00000137225	protein_coding	chromosome	calpain 11 [Source:HGNC Symbol;Acc:HGNC:1478]	ENSG00000137225.13	CAPN11	11131	-3.07	2.19	131	1.34e-23	1.5e-22	22.9
MYOC	0.000263587	0.000230288	0.000197751	1	171635417	171652688	17272	-	ENSG00000034971	protein_coding	chromosome	myocilin [Source:HGNC Symbol;Acc:HGNC:7610]	ENSG00000034971.17	MYOC	4653	-5.34	2.35	193	4.24e-31	1.08e-29	30.4
CKAP2L	0.000246232	0.000242336	0.000197751	2	112736349	112764664	28316	-	ENSG00000169607	protein_coding	chromosome	cytoskeleton associated protein 2 like [Source:HGNC Symbol;Acc:HGNC:26877]	ENSG00000169607.13	CKAP2L	150468	5.47	4.03	363	1.04e-46	2.5e-44	46
CTTNBP2	0.000243087	0.000335983	0.000395503	7	117710651	117874139	163489	-	ENSG00000077063	protein_coding	chromosome	cortactin binding protein 2 [Source:HGNC Symbol;Acc:HGNC:15679]	ENSG00000077063.11	CTTNBP2	83992	-2.32	2.77	88.1	1.47e-17	9.14e-17	16.8
PTGDS	0.000236382	0.00350391	0.00624329	9	136975092	136981742	6651	+	ENSG00000107317	protein_coding	chromosome	prostaglandin D2 synthase [Source:HGNC Symbol;Acc:HGNC:9592]	ENSG00000107317.13	PTGDS	5730	-1.97	5.11	52.1	1.09e-11	4e-11	11
RERGL	0.00023305	0.000259964	0.000254252	12	18080869	18320107	239239	-	ENSG00000111404	protein_coding	chromosome	RERG like [Source:HGNC Symbol;Acc:HGNC:26213]	ENSG00000111404.6	RERGL	79785	-1.64	2.89	24.8	1.39e-06	3.21e-06	5.86
SMC4	0.000227651	0.000196765	0.000169501	3	160399274	160434954	35681	+	ENSG00000113810	protein_coding	chromosome	structural maintenance of chromosomes 4 [Source:HGNC Symbol;Acc:HGNC:14013]	ENSG00000113810.16	SMC4	10051	4.26	7.46	433	8.18e-52	6.13e-49	51.1
AADAT	0.000220623	0.000798982	0.00124301	4	170060222	170091699	31478	-	ENSG00000109576	protein_coding	chromosome	aminoadipate aminotransferase [Source:HGNC Symbol;Acc:HGNC:17929]	ENSG00000109576.14	AADAT	51166	0.836	2.65	21.1	7.84e-06	1.68e-05	5.11
AADAC	0.000216332	0.00281135	0.00395503	3	151814073	151828488	14416	+	ENSG00000114771	protein_coding	chromosome	arylacetamide deacetylase [Source:HGNC Symbol;Acc:HGNC:17]	ENSG00000114771.14	AADAC	13	-3.83	1.83	92.5	3.19e-18	2.09e-17	17.5
GDF5	0.000215116	0.000646843	0.00101701	20	35433347	35454746	21400	-	ENSG00000125965	protein_coding	chromosome	growth differentiation factor 5 [Source:HGNC Symbol;Acc:HGNC:4220]	ENSG00000125965.9	GDF5	8200	-1.25	1.97	16.6	6.65e-05	0.000129	4.18
APOD	0.000214682	0.000173139	0.000141251	3	195568705	195584033	15329	-	ENSG00000189058	protein_coding	chromosome	apolipoprotein D [Source:HGNC Symbol;Acc:HGNC:612]	ENSG00000189058.9	APOD	347	-1.1	9.46	9.18	0.00277	0.00447	2.56
HSPB6	0.000214422	0.000174681	0.000141251	19	35754566	35758079	3514	-	ENSG00000004776	protein_coding	chromosome	heat shock protein family B (small) member 6 [Source:HGNC Symbol;Acc:HGNC:26511]	ENSG00000004776.13	HSPB6	126393	-5.89	7.28	321	2.39e-43	3.25e-41	42.6
HOXA5	0.000189917	0.000169038	0.000141251	7	27141052	27143681	2630	-	ENSG00000106004	protein_coding	chromosome	homeobox A5 [Source:HGNC Symbol;Acc:HGNC:5106]	ENSG00000106004.5	HOXA5	3202	-3.04	3.44	207	1.18e-32	3.54e-31	31.9
ABCC3	0.000186222	0.00050379	0.000819255	17	50634777	50692253	57477	+	ENSG00000108846	protein_coding	chromosome	ATP binding cassette subfamily C member 3 [Source:HGNC Symbol;Acc:HGNC:54]	ENSG00000108846.16	ABCC3	8714	0.382	4.14	3.88	0.0501	0.0673	1.3
MUSTN1	0.000182724	0.000188868	0.000169501	3	52833114	52835019	1906	-	ENSG00000272573	protein_coding	chromosome	musculoskeletal, embryonic nuclear protein 1 [Source:HGNC Symbol;Acc:HGNC:22144]	ENSG00000272573.6	MUSTN1	389125	-3.79	1.49	101	1.63e-19	1.21e-18	18.8
MYZAP	0.000177678	0.000164899	0.000141251	15	57591904	57685364	93461	+	ENSG00000263155	protein_coding	chromosome	myocardial zonula adherens protein [Source:HGNC Symbol;Acc:HGNC:43444]	ENSG00000263155.6	MYZAP	100820829	-4.4	5.73	275	2.13e-39	1.61e-37	38.7
AADACL2	0.000170411	0.0104277	0.0131646	NA	NA	NA	NA	NA	NA	NA	NA	NA	NA	NA	NA	NA	NA	NA	NA	NA	NA
TIMM10	0.000169563	0.00239269	0.00415278	11	57528464	57530803	2340	-	ENSG00000134809	protein_coding	chromosome	translocase of inner mitochondrial membrane 10 [Source:HGNC Symbol;Acc:HGNC:11814]	ENSG00000134809.9	TIMM10	26519	-0.00703	4.6	0.00303	0.956	0.963	0.0195
RBP7	0.000166789	0.000103202	8.47506e-05	1	9997206	10016021	18816	+	ENSG00000162444	protein_coding	chromosome	retinol binding protein 7 [Source:HGNC Symbol;Acc:HGNC:30316]	ENSG00000162444.12	RBP7	116362	-3.33	5.82	215	1.9e-33	6.24e-32	32.7
AAK1	0.000157198	0.00145168	0.00220351	2	69457997	69674349	216353	-	ENSG00000115977	protein_coding	chromosome	AP2 associated kinase 1 [Source:HGNC Symbol;Acc:HGNC:19679]	ENSG00000115977.19	AAK1	22848	0.22	6.06	2.82	0.0947	0.122	1.02
NDC80	0.000149327	0.000127052	0.000113001	18	2571557	2616635	45079	+	ENSG00000080986	protein_coding	chromosome	NDC80 kinetochore complex component [Source:HGNC Symbol;Acc:HGNC:16909]	ENSG00000080986.13	NDC80	10403	4.07	4.63	476	1.22e-54	1.62e-51	53.9
AATF	0.000147187	0.000452281	0.000734505	17	36948954	37056871	107918	+	ENSG00000275700	protein_coding	chromosome	apoptosis antagonizing transcription factor [Source:HGNC Symbol;Acc:HGNC:19235]	ENSG00000275700.5	AATF	26574	0.328	5.07	3.46	0.0644	0.0852	1.19
AATF	0.000147187	0.000452281	0.000734505	CHR_HSCHR17_7_CTG4	36950708	37058704	107997	+	ENSG00000276072	protein_coding	chromosome	apoptosis antagonizing transcription factor [Source:HGNC Symbol;Acc:HGNC:19235]	ENSG00000276072.2	AATF	26574	0.026	3.95	0.00344	0.953	0.96	0.0208
PLIN1	0.000147003	0.000142227	0.000113001	15	89664367	89679427	15061	-	ENSG00000166819	protein_coding	chromosome	perilipin 1 [Source:HGNC Symbol;Acc:HGNC:9076]	ENSG00000166819.12	PLIN1	5346	-6.74	9.38	238	8.66e-36	3.9e-34	35.1
LRRTM2	0.000144665	0.000232298	0.000282502	5	138868921	138875368	6448	-	ENSG00000146006	protein_coding	chromosome	leucine rich repeat transmembrane neuronal 2 [Source:HGNC Symbol;Acc:HGNC:19409]	ENSG00000146006.8	LRRTM2	26045	-2.58	1.46	129	2.55e-23	2.76e-22	22.6
AAAS	0.000143879	0.00138348	0.00234477	12	53307456	53324864	17409	-	ENSG00000094914	protein_coding	chromosome	aladin WD repeat nucleoporin [Source:HGNC Symbol;Acc:HGNC:13666]	ENSG00000094914.14	AAAS	8086	-0.574	4.95	28.8	2.19e-07	5.43e-07	6.66
ABCB10	0.000136559	0.00564139	0.0070908	1	229516582	229558707	42126	-	ENSG00000135776	protein_coding	chromosome	ATP binding cassette subfamily B member 10 [Source:HGNC Symbol;Acc:HGNC:41]	ENSG00000135776.5	ABCB10	23456	1.38	4.81	88.4	1.3e-17	8.1e-17	16.9
KIF15	0.000135163	0.000130844	0.000113001	3	44761721	44873376	111656	+	ENSG00000163808	protein_coding	chromosome	kinesin family member 15 [Source:HGNC Symbol;Acc:HGNC:17273]	ENSG00000163808.17	KIF15	56992	4.91	4.28	350	1.1e-45	2.29e-43	45
C15orf48	0.000134979	0.00164642	0.00276852	15	45430529	45448761	18233	+	ENSG00000166920	protein_coding	chromosome	chromosome 15 open reading frame 48 [Source:HGNC Symbol;Acc:HGNC:29898]	ENSG00000166920.12	C15orf48	84419	1.11	3.38	19.5	1.62e-05	3.37e-05	4.79
ZBTB16	0.000131304	0.000103874	8.47506e-05	11	114059711	114256765	197055	+	ENSG00000109906	protein_coding	chromosome	zinc finger and BTB domain containing 16 [Source:HGNC Symbol;Acc:HGNC:12930]	ENSG00000109906.14	ZBTB16	7704	-2.91	5.85	81.4	1.57e-16	8.87e-16	15.8
ADRA1A	0.000127078	0.00015589	0.000169501	8	26748150	26867278	119129	-	ENSG00000120907	protein_coding	chromosome	adrenoceptor alpha 1A [Source:HGNC Symbol;Acc:HGNC:277]	ENSG00000120907.18	ADRA1A	148	-4.02	2.39	322	1.81e-43	2.52e-41	42.7
ABCF1	0.000125062	0.000737263	0.00124301	CHR_HSCHR6_MHC_SSTO_CTG1	30563598	30589402	25805	+	ENSG00000225989	protein_coding	chromosome	ATP binding cassette subfamily F member 1 [Source:HGNC Symbol;Acc:HGNC:70]	ENSG00000225989.9	ABCF1	23	0.919	5.9	30.9	8.48e-08	2.19e-07	7.07
ABCF1	0.000125062	0.000737263	0.00124301	6	30571393	30597179	25787	+	ENSG00000204574	protein_coding	chromosome	ATP binding cassette subfamily F member 1 [Source:HGNC Symbol;Acc:HGNC:70]	ENSG00000204574.13	ABCF1	23	-1.01	3.48	7.16	0.00807	0.0122	2.09
ABCF1	0.000125062	0.000737263	0.00124301	CHR_HSCHR6_MHC_QBL_CTG1	30560870	30586674	25805	+	ENSG00000206490	protein_coding	chromosome	ATP binding cassette subfamily F member 1 [Source:HGNC Symbol;Acc:HGNC:70]	ENSG00000206490.11	ABCF1	23	-0.334	1.64	0.613	0.435	0.485	0.362
ACTR6	0.000124287	0.000239695	0.000367252	12	100199122	100241865	42744	+	ENSG00000075089	protein_coding	chromosome	actin related protein 6 [Source:HGNC Symbol;Acc:HGNC:24025]	ENSG00000075089.9	ACTR6	64431	1.24	5.17	101	2.04e-19	1.5e-18	18.7
FMO2	0.000123383	0.000201979	0.000226001	1	171185249	171212686	27438	+	ENSG00000094963	protein_coding	chromosome	flavin containing dimethylaniline monoxygenase 2 [Source:HGNC Symbol;Acc:HGNC:3770]	ENSG00000094963.14	FMO2	2327	-0.869	6.65	11.9	0.000696	0.00121	3.16
HBA2	0.000120755	0.0005251	0.000734505	16	172876	173710	835	+	ENSG00000188536	protein_coding	chromosome	hemoglobin subunit alpha 2 [Source:HGNC Symbol;Acc:HGNC:4824]	ENSG00000188536.13	HBA2	3040	-7.7	11.2	140	7.71e-25	9.74e-24	24.1
MECOM	0.000114962	0.00128583	0.00163851	3	169083499	169663775	580277	-	ENSG00000085276	protein_coding	chromosome	MDS1 and EVI1 complex locus [Source:HGNC Symbol;Acc:HGNC:3498]	ENSG00000085276.19	MECOM	2122	6.19	7.67	180	1.17e-29	2.51e-28	28.9
ADH1C	0.000114431	0.000117739	0.000113001	4	99336497	99352746	16250	-	ENSG00000248144	protein_coding	chromosome	alcohol dehydrogenase 1C (class I), gamma polypeptide [Source:HGNC Symbol;Acc:HGNC:251]	ENSG00000248144.6	ADH1C	126	-3.77	3.65	136	2.54e-24	3.06e-23	23.6
HBA1	0.000111694	0.000458656	0.000734505	16	176680	177522	843	+	ENSG00000206172	protein_coding	chromosome	hemoglobin subunit alpha 1 [Source:HGNC Symbol;Acc:HGNC:4823]	ENSG00000206172.8	HBA1	3039	-4.98	8.89	72.4	4.3e-15	2.14e-14	14.4
LRRN4CL	0.000105299	7.42006e-05	5.65004e-05	11	62686406	62689530	3125	-	ENSG00000177363	protein_coding	chromosome	LRRN4 C-terminal like [Source:HGNC Symbol;Acc:HGNC:33724]	ENSG00000177363.5	LRRN4CL	221091	-3.86	3.75	276	2.07e-39	1.56e-37	38.7
ABHD16A	0.000105113	0.000257767	0.000395503	6	31686955	31703356	16402	-	ENSG00000204427	protein_coding	chromosome	abhydrolase domain containing 16A [Source:HGNC Symbol;Acc:HGNC:13921]	ENSG00000204427.12	ABHD16A	7920	0.744	2.86	3.68	0.0565	0.0753	1.25
ABHD16A	0.000105113	0.000257767	0.000395503	CHR_HSCHR6_MHC_COX_CTG1	31674358	31690824	16467	-	ENSG00000235676	protein_coding	chromosome	abhydrolase domain containing 16A [Source:HGNC Symbol;Acc:HGNC:13921]	ENSG00000235676.9	ABHD16A	7920	-0.321	4.36	2	0.159	0.196	0.798
DPP8	9.89135e-05	0.000610387	0.00101701	15	65442463	65517704	75242	-	ENSG00000074603	protein_coding	chromosome	dipeptidyl peptidase 8 [Source:HGNC Symbol;Acc:HGNC:16490]	ENSG00000074603.19	DPP8	54878	-0.0562	5.85	0.283	0.595	0.64	0.225
ANGPT4	9.81728e-05	8.50158e-05	8.47506e-05	20	869900	916334	46435	-	ENSG00000101280	protein_coding	chromosome	angiopoietin 4 [Source:HGNC Symbol;Acc:HGNC:487]	ENSG00000101280.8	ANGPT4	51378	-3.56	1.17	257	1.22e-37	7.21e-36	36.9
ABCA12	9.77246e-05	0.000290582	0.000480253	2	214931542	215138626	207085	-	ENSG00000144452	protein_coding	chromosome	ATP binding cassette subfamily A member 12 [Source:HGNC Symbol;Acc:HGNC:14637]	ENSG00000144452.15	ABCA12	26154	3.43	3.6	56.7	1.72e-12	6.76e-12	11.8
THRSP	9.67915e-05	9.07946e-05	8.47506e-05	11	78063861	78068351	4491	+	ENSG00000151365	protein_coding	chromosome	thyroid hormone responsive [Source:HGNC Symbol;Acc:HGNC:11800]	ENSG00000151365.2	THRSP	7069	-6.13	7.49	228	8.41e-35	3.31e-33	34.1
ABCC12	9.65662e-05	0.000566897	0.000932256	NA	NA	NA	NA	NA	NA	NA	NA	NA	NA	NA	NA	NA	NA	NA	NA	NA	NA
PCOLCE2	9.40502e-05	0.000107464	0.000113001	3	142815922	142889206	73285	-	ENSG00000163710	protein_coding	chromosome	procollagen C-endopeptidase enhancer 2 [Source:HGNC Symbol;Acc:HGNC:8739]	ENSG00000163710.9	PCOLCE2	26577	-3.76	5.93	172	1.01e-28	1.95e-27	28
COMMD4	8.67155e-05	0.000720273	0.00115826	15	75336020	75343224	7205	+	ENSG00000140365	protein_coding	chromosome	COMM domain containing 4 [Source:HGNC Symbol;Acc:HGNC:26027]	ENSG00000140365.16	COMMD4	54939	-0.688	5	15.5	0.000115	0.000218	3.94
VPREB3	8.60742e-05	0.00136249	0.00234477	NA	NA	NA	NA	NA	NA	NA	NA	NA	NA	NA	NA	NA	NA	NA	NA	NA	NA
ABR	8.58347e-05	0.000444043	0.000734505	CHR_HSCHR17_3_CTG2	1003519	1116206	112688	-	ENSG00000276016	protein_coding	chromosome	ABR activator of RhoGEF and GTPase [Source:HGNC Symbol;Acc:HGNC:81]	ENSG00000276016.4	ABR	29	3.93	5.31	153	1.87e-26	2.81e-25	25.7
ABR	8.58347e-05	0.000444043	0.000734505	CHR_HSCHR17_2_CTG2	1003519	1192547	189029	-	ENSG00000278741	protein_coding	chromosome	ABR activator of RhoGEF and GTPase [Source:HGNC Symbol;Acc:HGNC:81]	ENSG00000278741.4	ABR	29	0.69	3.62	8.87	0.00326	0.0052	2.49
ABR	8.58347e-05	0.000444043	0.000734505	17	1003518	1229738	226221	-	ENSG00000159842	protein_coding	chromosome	ABR activator of RhoGEF and GTPase [Source:HGNC Symbol;Acc:HGNC:81]	ENSG00000159842.15	ABR	29	-0.0151	4.02	0.0099	0.931	0.941	0.0311
KCNJ6	7.91133e-05	9.09833e-05	8.47506e-05	21	37607373	38121345	513973	-	ENSG00000157542	protein_coding	chromosome	potassium voltage-gated channel subfamily J member 6 [Source:HGNC Symbol;Acc:HGNC:6267]	ENSG00000157542.11	KCNJ6	3763	5.41	4.55	235	1.53e-35	6.64e-34	34.8
ACSM5	7.65212e-05	8.73377e-05	8.47506e-05	16	20409534	20441336	31803	+	ENSG00000183549	protein_coding	chromosome	acyl-CoA synthetase medium chain family member 5 [Source:HGNC Symbol;Acc:HGNC:26060]	ENSG00000183549.10	ACSM5	54988	-4.81	4.06	336	1.4e-44	2.39e-42	43.9
PLAC1	7.63224e-05	0.000319805	0.000508503	NA	NA	NA	NA	NA	NA	NA	NA	NA	NA	NA	NA	NA	NA	NA	NA	NA	NA
ARID5B	7.52257e-05	0.000589491	0.00104526	10	61901684	62096944	195261	+	ENSG00000150347	protein_coding	chromosome	AT-rich interaction domain 5B [Source:HGNC Symbol;Acc:HGNC:17362]	ENSG00000150347.16	ARID5B	84159	-0.591	6.78	22	4.96e-06	1.09e-05	5.3
CLDN5	7.20574e-05	8.56411e-05	8.47506e-05	22	19523024	19527545	4522	-	ENSG00000184113	protein_coding	chromosome	claudin 5 [Source:HGNC Symbol;Acc:HGNC:2047]	ENSG00000184113.9	CLDN5	7122	-5.15	5.88	255	1.59e-37	9.02e-36	36.8
DACT2	7.11306e-05	9.05246e-05	8.47506e-05	6	168292830	168319777	26948	-	ENSG00000164488	protein_coding	chromosome	dishevelled binding antagonist of beta catenin 2 [Source:HGNC Symbol;Acc:HGNC:21231]	ENSG00000164488.12	DACT2	168002	-2.77	1.31	90.7	6.01e-18	3.85e-17	17.2
RAPGEF6	7.06503e-05	9.83181e-05	0.000113001	5	131423921	131635236	211316	-	ENSG00000158987	protein_coding	chromosome	Rap guanine nucleotide exchange factor 6 [Source:HGNC Symbol;Acc:HGNC:20655]	ENSG00000158987.21	RAPGEF6	51735	5.18	5.53	196	1.85e-31	4.88e-30	30.7
TPRG1	7.06438e-05	6.75022e-05	5.65004e-05	3	188947214	189325304	378091	+	ENSG00000188001	protein_coding	chromosome	tumor protein p63 regulated 1 [Source:HGNC Symbol;Acc:HGNC:24759]	ENSG00000188001.10	TPRG1	285386	-2.08	4.38	98.4	4.24e-19	3.03e-18	18.4
HMMR	7.00823e-05	8.72542e-05	8.47506e-05	5	163460203	163491941	31739	+	ENSG00000072571	protein_coding	chromosome	hyaluronan mediated motility receptor [Source:HGNC Symbol;Acc:HGNC:5012]	ENSG00000072571.20	HMMR	3161	5.56	4.78	453	3.87e-53	3.7e-50	52.4
ARL13B	6.93563e-05	0.000341071	0.000593254	3	93980139	94055678	75540	+	ENSG00000169379	protein_coding	chromosome	ADP ribosylation factor like GTPase 13B [Source:HGNC Symbol;Acc:HGNC:25419]	ENSG00000169379.16	ARL13B	200894	0.411	4.04	8.86	0.00328	0.00523	2.48
MVD	6.89834e-05	0.000763954	0.00129951	16	88651935	88663161	11227	-	ENSG00000167508	protein_coding	chromosome	mevalonate diphosphate decarboxylase [Source:HGNC Symbol;Acc:HGNC:7529]	ENSG00000167508.12	MVD	4597	0.623	4.23	10.8	0.00119	0.002	2.93
SEMA3G	6.80117e-05	6.53501e-05	5.65004e-05	3	52433035	52445103	12069	-	ENSG00000010319	protein_coding	chromosome	semaphorin 3G [Source:HGNC Symbol;Acc:HGNC:30400]	ENSG00000010319.7	SEMA3G	56920	-5.1	6.69	333	2.14e-44	3.61e-42	43.7
ABCB11	6.69379e-05	0.000330165	0.000593254	2	168915498	169031324	115827	-	ENSG00000073734	protein_coding	chromosome	ATP binding cassette subfamily B member 11 [Source:HGNC Symbol;Acc:HGNC:42]	ENSG00000073734.10	ABCB11	8647	-0.328	1.54	1.45	0.23	0.274	0.639
ALDH1L1	6.67042e-05	3.75712e-05	2.82502e-05	3	126103562	126197994	94433	-	ENSG00000144908	protein_coding	chromosome	aldehyde dehydrogenase 1 family member L1 [Source:HGNC Symbol;Acc:HGNC:3978]	ENSG00000144908.13	ALDH1L1	10840	-4.98	5.31	273	3.54e-39	2.55e-37	38.5
C1orf54	6.59543e-05	0.000487748	0.000847506	1	150268200	150280916	12717	+	ENSG00000118292	protein_coding	chromosome	chromosome 1 open reading frame 54 [Source:HGNC Symbol;Acc:HGNC:26258]	ENSG00000118292.9	C1orf54	79630	1.18	3.98	47.3	7.85e-11	2.66e-10	10.1
MUSK	6.48962e-05	0.000951169	0.00161026	NA	NA	NA	NA	NA	NA	NA	NA	NA	NA	NA	NA	NA	NA	NA	NA	NA	NA
ACYP1	6.39611e-05	0.000115092	0.000169501	14	75053237	75069483	16247	-	ENSG00000119640	protein_coding	chromosome	acylphosphatase 1 [Source:HGNC Symbol;Acc:HGNC:179]	ENSG00000119640.9	ACYP1	97	1.22	2.93	78.6	4.36e-16	2.37e-15	15.4
CKMT2	6.03235e-05	3.75712e-05	2.82502e-05	5	81233320	81266398	33079	+	ENSG00000131730	protein_coding	chromosome	creatine kinase, mitochondrial 2 [Source:HGNC Symbol;Acc:HGNC:1996]	ENSG00000131730.16	CKMT2	1160	-3.09	2.68	138	1.31e-24	1.62e-23	23.9
FBXO24	6.02826e-05	0.000624836	0.00104526	7	100583982	100601117	17136	+	ENSG00000106336	protein_coding	chromosome	F-box protein 24 [Source:HGNC Symbol;Acc:HGNC:13595]	ENSG00000106336.13	FBXO24	26261	-0.329	0.297	3.38	0.0937	0.12	1.03
CLSPN	5.96082e-05	3.75712e-05	2.82502e-05	1	35720218	35769978	49761	-	ENSG00000092853	protein_coding	chromosome	claspin [Source:HGNC Symbol;Acc:HGNC:19715]	ENSG00000092853.14	CLSPN	63967	4.1	4.96	421	5.37e-51	2.99e-48	50.3
PIH1D2	5.93272e-05	0.000487965	0.000819255	11	112064010	112074274	10265	-	ENSG00000150773	protein_coding	chromosome	PIH1 domain containing 2 [Source:HGNC Symbol;Acc:HGNC:25210]	ENSG00000150773.10	PIH1D2	120379	-0.268	0.806	3.38	0.0674	0.0888	1.17
ACTB	5.90201e-05	0.000111762	0.000169501	7	5527148	5563784	36637	-	ENSG00000075624	protein_coding	chromosome	actin beta [Source:HGNC Symbol;Acc:HGNC:132]	ENSG00000075624.16	ACTB	60	0.082	11.5	0.304	0.582	0.627	0.235
USHBP1	5.88795e-05	3.80468e-05	2.82502e-05	19	17249171	17282786	33616	-	ENSG00000130307	protein_coding	chromosome	USH1 protein network component harmonin binding protein 1 [Source:HGNC Symbol;Acc:HGNC:24058]	ENSG00000130307.12	USHBP1	83878	-2.92	3.19	223	2.89e-34	1.07e-32	33.5
KIF4A	5.83054e-05	3.662e-05	2.82502e-05	X	70290104	70420886	130783	+	ENSG00000090889	protein_coding	chromosome	kinesin family member 4A [Source:HGNC Symbol;Acc:HGNC:13339]	ENSG00000090889.12	KIF4A	24137	5.02	4.53	349	1.2e-45	2.47e-43	44.9
HPSE2	5.80432e-05	5.76385e-05	5.65004e-05	10	98457077	99235862	778786	-	ENSG00000172987	protein_coding	chromosome	heparanase 2 (inactive) [Source:HGNC Symbol;Acc:HGNC:18374]	ENSG00000172987.12	HPSE2	60495	-2.38	3	56.2	2.12e-12	8.25e-12	11.7
ASPA	5.69371e-05	3.56689e-05	2.82502e-05	17	3472374	3503405	31032	+	ENSG00000108381	protein_coding	chromosome	aspartoacylase [Source:HGNC Symbol;Acc:HGNC:756]	ENSG00000108381.11	ASPA	443	-2.73	3.45	134	5.47e-24	6.38e-23	23.3
CD79A	5.6926e-05	0.000617466	0.00110176	19	41877120	41881372	4253	+	ENSG00000105369	protein_coding	chromosome	CD79a molecule [Source:HGNC Symbol;Acc:HGNC:1698]	ENSG00000105369.9	CD79A	973	1.1	3.36	8.54	0.00387	0.00612	2.41
PDZD7	5.62326e-05	0.000961506	0.00169501	10	101007679	101032295	24617	-	ENSG00000186862	protein_coding	chromosome	PDZ domain containing 7 [Source:HGNC Symbol;Acc:HGNC:26257]	ENSG00000186862.20	PDZD7	79955	-0.00543	0.688	0.000705	0.979	0.982	0.00929
GPC3	5.52253e-05	3.28153e-05	2.82502e-05	X	133535745	133985895	450151	-	ENSG00000147257	protein_coding	chromosome	glypican 3 [Source:HGNC Symbol;Acc:HGNC:4451]	ENSG00000147257.14	GPC3	2719	-3.27	6.14	143	3.31e-25	4.36e-24	24.5
SRP68	5.48579e-05	0.00192297	0.00251427	17	76038775	76072517	33743	-	ENSG00000167881	protein_coding	chromosome	signal recognition particle 68 [Source:HGNC Symbol;Acc:HGNC:11302]	ENSG00000167881.15	SRP68	6730	2.08	6.09	103	7.7e-20	5.95e-19	19.1
GPR135	5.41427e-05	0.000425355	0.000706255	14	59429022	59465342	36321	-	ENSG00000181619	protein_coding	chromosome	G protein-coupled receptor 135 [Source:HGNC Symbol;Acc:HGNC:19991]	ENSG00000181619.11	GPR135	64582	0.0185	1.89	0.0155	0.901	0.916	0.0453
ALMS1	5.27533e-05	0.000518662	0.000932256	2	73385758	73625166	239409	+	ENSG00000116127	protein_coding	chromosome	ALMS1 centrosome and basal body associated protein [Source:HGNC Symbol;Acc:HGNC:428]	ENSG00000116127.18	ALMS1	7840	0.665	6.2	32.9	3.64e-08	9.74e-08	7.44
CEP85L	5.21636e-05	0.000335288	0.000593254	6	118460772	118710075	249304	-	ENSG00000111860	protein_coding	chromosome	centrosomal protein 85 like [Source:HGNC Symbol;Acc:HGNC:21638]	ENSG00000111860.14	CEP85L	387119	1.22	4.5	37.8	4.3e-09	1.25e-08	8.37
DEF8	5.08843e-05	0.000506831	0.000904006	16	89947925	89968060	20136	+	ENSG00000140995	protein_coding	chromosome	differentially expressed in FDCP 8 homolog [Source:HGNC Symbol;Acc:HGNC:25969]	ENSG00000140995.16	DEF8	54849	0.265	5.12	6.78	0.00991	0.0149	2
CHURC1	5.06278e-05	0.00103852	0.00194926	14	64914361	64944591	30231	+	ENSG00000258289	protein_coding	chromosome	churchill domain containing 1 [Source:HGNC Symbol;Acc:HGNC:20099]	ENSG00000258289.8	CHURC1	91612	1.21	6.75	39.2	2.31e-09	6.88e-09	8.64
SVIL	4.80478e-05	0.00226035	0.00316402	10	29457338	29736781	279444	-	ENSG00000197321	protein_coding	chromosome	supervillin [Source:HGNC Symbol;Acc:HGNC:11480]	ENSG00000197321.14	SVIL	6840	1.99	7.09	44.6	2.32e-10	7.57e-10	9.63
GABRD	4.64185e-05	0.000529097	0.000988756	1	2019329	2030758	11430	+	ENSG00000187730	protein_coding	chromosome	gamma-aminobutyric acid type A receptor delta subunit [Source:HGNC Symbol;Acc:HGNC:4084]	ENSG00000187730.9	GABRD	2563	0.883	1.06	10.7	0.00129	0.00217	2.89
ABHD14A	4.59376e-05	0.000143657	0.000226001	3	51971426	51981199	9774	+	ENSG00000248487	protein_coding	chromosome	abhydrolase domain containing 14A [Source:HGNC Symbol;Acc:HGNC:24538]	ENSG00000248487.9	ABHD14A	25864	-1.9	3.66	58.6	8.35e-13	3.37e-12	12.1
NOL3	4.47545e-05	0.000730967	0.00127126	16	67170154	67175735	5582	+	ENSG00000140939	protein_coding	chromosome	nucleolar protein 3 [Source:HGNC Symbol;Acc:HGNC:7869]	ENSG00000140939.14	NOL3	8996	-1.21	4.49	57.2	1.4e-12	5.55e-12	11.9
AP5S1	4.42001e-05	0.000347149	0.000621504	20	3820524	3828838	8315	+	ENSG00000125843	protein_coding	chromosome	adaptor related protein complex 5 subunit sigma 1 [Source:HGNC Symbol;Acc:HGNC:15875]	ENSG00000125843.11	AP5S1	55317	-0.655	3.65	13.9	0.000253	0.000461	3.6
CRYZL1	4.36654e-05	0.000262569	0.000423753	21	33589341	33643926	54586	-	ENSG00000205758	protein_coding	chromosome	crystallin zeta like 1 [Source:HGNC Symbol;Acc:HGNC:2420]	ENSG00000205758.12	CRYZL1	9946	-0.144	5.02	3.03	0.0832	0.108	1.08
ASGR1	4.34383e-05	0.000270695	0.000480253	17	7173431	7179564	6134	-	ENSG00000141505	protein_coding	chromosome	asialoglycoprotein receptor 1 [Source:HGNC Symbol;Acc:HGNC:742]	ENSG00000141505.12	ASGR1	432	-0.382	0.378	6.1	0.0143	0.021	1.84
C12orf43	4.28966e-05	0.000147776	0.000254252	12	121000486	121016502	16017	-	ENSG00000157895	protein_coding	chromosome	chromosome 12 open reading frame 43 [Source:HGNC Symbol;Acc:HGNC:25719]	ENSG00000157895.11	C12orf43	64897	-0.874	4.07	88.6	1.23e-17	7.67e-17	16.9
ADCY7	4.27772e-05	0.000184728	0.000310752	16	50246137	50318135	71999	+	ENSG00000121281	protein_coding	chromosome	adenylate cyclase 7 [Source:HGNC Symbol;Acc:HGNC:238]	ENSG00000121281.12	ADCY7	113	1.19	5.1	35.4	1.22e-08	3.39e-08	7.91
ADCY5	4.22163e-05	3.65433e-05	2.82502e-05	3	123282296	123449758	167463	-	ENSG00000173175	protein_coding	chromosome	adenylate cyclase 5 [Source:HGNC Symbol;Acc:HGNC:236]	ENSG00000173175.14	ADCY5	111	-3.04	4.39	124	1.18e-22	1.19e-21	21.9
ZFP36L1	4.18155e-05	0.000290102	0.000508503	14	68787660	68796253	8594	-	ENSG00000185650	protein_coding	chromosome	ZFP36 ring finger protein like 1 [Source:HGNC Symbol;Acc:HGNC:1107]	ENSG00000185650.9	ZFP36L1	677	-1.33	8.32	50	2.52e-11	8.95e-11	10.6
ZFAND2A	4.13261e-05	0.000440751	0.000762755	7	1152071	1160759	8689	-	ENSG00000178381	protein_coding	chromosome	zinc finger AN1-type containing 2A [Source:HGNC Symbol;Acc:HGNC:28073]	ENSG00000178381.11	ZFAND2A	90637	-0.264	3.65	4.63	0.0327	0.0453	1.49
TFEC	4.12524e-05	0.000356626	0.000452003	7	115935148	116159896	224749	-	ENSG00000105967	protein_coding	chromosome	transcription factor EC [Source:HGNC Symbol;Acc:HGNC:11754]	ENSG00000105967.16	TFEC	22797	5.91	5.18	275	2.34e-39	1.74e-37	38.6
HOXA7	4.06019e-05	3.6178e-05	2.82502e-05	7	27153716	27157936	4221	-	ENSG00000122592	protein_coding	chromosome	homeobox A7 [Source:HGNC Symbol;Acc:HGNC:5108]	ENSG00000122592.8	HOXA7	3204	-2.17	3.52	82.7	9.79e-17	5.61e-16	16
ATP6V0C	4.03525e-05	7.51818e-05	0.000113001	16	2513952	2520218	6267	+	ENSG00000185883	protein_coding	chromosome	ATPase H+ transporting V0 subunit c [Source:HGNC Symbol;Acc:HGNC:855]	ENSG00000185883.12	ATP6V0C	527	0.104	6.39	0.275	0.601	0.645	0.221
HCAR1	4.01784e-05	9.23513e-05	0.000113001	12	122726076	122730844	4769	-	ENSG00000196917	protein_coding	chromosome	hydroxycarboxylic acid receptor 1 [Source:HGNC Symbol;Acc:HGNC:4532]	ENSG00000196917.6	HCAR1	27198	-2.75	4.54	152	2.37e-26	3.5e-25	25.6
MAEL	3.98696e-05	0.000315233	0.000536753	NA	NA	NA	NA	NA	NA	NA	NA	NA	NA	NA	NA	NA	NA	NA	NA	NA	NA
SLIRP	3.9482e-05	0.000436369	0.000762755	14	77708071	77761104	53034	+	ENSG00000119705	protein_coding	chromosome	SRA stem-loop interacting RNA binding protein [Source:HGNC Symbol;Acc:HGNC:20495]	ENSG00000119705.9	SLIRP	81892	1.12	5.75	56.1	2.21e-12	8.6e-12	11.7
VIT	3.90353e-05	9.30949e-05	0.000113001	2	36696690	36814792	118103	+	ENSG00000205221	protein_coding	chromosome	vitrin [Source:HGNC Symbol;Acc:HGNC:12697]	ENSG00000205221.12	VIT	5212	-2.09	3.37	52.9	7.84e-12	2.91e-11	11.1
ACACB	3.87746e-05	0.000159321	0.000197751	12	109116595	109268226	151632	+	ENSG00000076555	protein_coding	chromosome	acetyl-CoA carboxylase beta [Source:HGNC Symbol;Acc:HGNC:85]	ENSG00000076555.15	ACACB	32	-3.43	7.53	280	8.52e-40	6.93e-38	39.1
TNXB	3.76035e-05	3.54206e-05	2.82502e-05	CHR_HSCHR6_MHC_SSTO_CTG1	32033807	32060653	26847	-	ENSG00000236236	protein_coding	chromosome	tenascin XB [Source:HGNC Symbol;Acc:HGNC:11976]	ENSG00000236236.9	TNXB	7148	-5.57	5.02	131	1.3e-23	1.45e-22	22.9
TNXB	3.76035e-05	3.54206e-05	2.82502e-05	6	32041153	32115334	74182	-	ENSG00000168477	protein_coding	chromosome	tenascin XB [Source:HGNC Symbol;Acc:HGNC:11976]	ENSG00000168477.19	TNXB	7148	-3.09	5.91	75.9	1.14e-15	5.99e-15	14.9
TNXB	3.76035e-05	3.54206e-05	2.82502e-05	CHR_HSCHR6_MHC_QBL_CTG1	31998796	32043729	44934	-	ENSG00000229353	protein_coding	chromosome	tenascin XB [Source:HGNC Symbol;Acc:HGNC:11976]	ENSG00000229353.10	TNXB	7148	-3.91	5.12	73.4	2.88e-15	1.45e-14	14.5
TNXB	3.76035e-05	3.54206e-05	2.82502e-05	CHR_HSCHR6_MHC_DBB_CTG1	32016970	32093383	76414	-	ENSG00000231608	protein_coding	chromosome	tenascin XB [Source:HGNC Symbol;Acc:HGNC:11976]	ENSG00000231608.9	TNXB	7148	-3.77	4.37	53.5	6.09e-12	2.28e-11	11.2
TNXB	3.76035e-05	3.54206e-05	2.82502e-05	CHR_HSCHR6_MHC_MCF_CTG1	32117595	32194037	76443	-	ENSG00000206258	protein_coding	chromosome	tenascin XB [Source:HGNC Symbol;Acc:HGNC:11976]	ENSG00000206258.12	TNXB	7148	-0.745	4.2	3.13	0.0782	0.102	1.11
IFT74	3.70684e-05	0.000300199	0.000508503	9	26947039	27062930	115892	+	ENSG00000096872	protein_coding	chromosome	intraflagellar transport 74 [Source:HGNC Symbol;Acc:HGNC:21424]	ENSG00000096872.16	IFT74	80173	1.36	5	77.5	6.57e-16	3.51e-15	15.2
INMT	3.70268e-05	3.35474e-05	2.82502e-05	7	30697985	30757602	59618	+	ENSG00000241644	protein_coding	chromosome	indolethylamine N-methyltransferase [Source:HGNC Symbol;Acc:HGNC:6069]	ENSG00000241644.2	INMT	11185	-2.32	3.69	162	1.68e-27	2.8e-26	26.8
ADAMTSL4	3.60936e-05	0.00012175	0.000197751	1	150549369	150560937	11569	+	ENSG00000143382	protein_coding	chromosome	ADAMTS like 4 [Source:HGNC Symbol;Acc:HGNC:19706]	ENSG00000143382.14	ADAMTSL4	54507	-1.56	4.39	45.7	1.52e-10	5.05e-10	9.82
ABCB4	3.56923e-05	0.000233163	0.000367252	7	87401697	87480435	78739	-	ENSG00000005471	protein_coding	chromosome	ATP binding cassette subfamily B member 4 [Source:HGNC Symbol;Acc:HGNC:45]	ENSG00000005471.17	ABCB4	5244	0.696	0.936	10.2	0.00166	0.00275	2.78
NDUFS8	3.56037e-05	0.000163179	0.000282502	11	68030617	68036644	6028	+	ENSG00000110717	protein_coding	chromosome	NADH:ubiquinone oxidoreductase core subunit S8 [Source:HGNC Symbol;Acc:HGNC:7715]	ENSG00000110717.13	NDUFS8	4728	-1.05	5.5	31.8	5.88e-08	1.54e-07	7.23
HIF3A	3.51907e-05	3.31259e-05	2.82502e-05	19	46297046	46343433	46388	+	ENSG00000124440	protein_coding	chromosome	hypoxia inducible factor 3 subunit alpha [Source:HGNC Symbol;Acc:HGNC:15825]	ENSG00000124440.15	HIF3A	64344	-2.27	2.98	119	5.39e-22	5.1e-21	21.3
LAMP5	3.51299e-05	0.000205036	0.000339002	20	9514358	9530524	16167	+	ENSG00000125869	protein_coding	chromosome	lysosomal associated membrane protein family member 5 [Source:HGNC Symbol;Acc:HGNC:16097]	ENSG00000125869.10	LAMP5	24141	1.45	1.72	27.3	4.32e-07	1.05e-06	6.36
CES1	3.49802e-05	3.44228e-05	2.82502e-05	16	55802851	55833337	30487	-	ENSG00000198848	protein_coding	chromosome	carboxylesterase 1 [Source:HGNC Symbol;Acc:HGNC:1863]	ENSG00000198848.12	CES1	1066	-6.15	6.22	229	6.72e-35	2.68e-33	34.2
CES1	3.49802e-05	3.44228e-05	2.82502e-05	CHR_HSCHR16_1_CTG3_1	55799704	55830035	30332	-	ENSG00000262243	protein_coding	chromosome	carboxylesterase 1 [Source:HGNC Symbol;Acc:HGNC:1863]	ENSG00000262243.5	CES1	1066	-3.29	5.66	99.3	3.13e-19	2.26e-18	18.5
AAMDC	3.49237e-05	0.00017087	0.000310752	11	77821109	77918432	97324	+	ENSG00000087884	protein_coding	chromosome	adipogenesis associated Mth938 domain containing [Source:HGNC Symbol;Acc:HGNC:30205]	ENSG00000087884.14	AAMDC	28971	-1.6	4.49	144	2.63e-25	3.5e-24	24.6
PPEF2	3.49057e-05	0.000675136	0.00113001	4	75859864	75902571	42708	-	ENSG00000156194	protein_coding	chromosome	protein phosphatase with EF-hand domain 2 [Source:HGNC Symbol;Acc:HGNC:9244]	ENSG00000156194.18	PPEF2	5470	3.86	4.99	79.3	3.39e-16	1.86e-15	15.5
ADAMTS15	3.39503e-05	2.94803e-05	2.82502e-05	11	130448974	130476641	27668	+	ENSG00000166106	protein_coding	chromosome	ADAM metallopeptidase with thrombospondin type 1 motif 15 [Source:HGNC Symbol;Acc:HGNC:16305]	ENSG00000166106.3	ADAMTS15	170689	-3.21	4.6	147	1.16e-25	1.6e-24	24.9
TMEM178A	3.37033e-05	3.48892e-05	2.82502e-05	2	39664982	39717963	52982	+	ENSG00000152154	protein_coding	chromosome	transmembrane protein 178A [Source:HGNC Symbol;Acc:HGNC:28517]	ENSG00000152154.11	TMEM178A	130733	-2.72	1.88	152	2.76e-26	4.05e-25	25.6
CYP2A6	3.34248e-05	3.44104e-05	2.82502e-05	19	40843541	40850447	6907	-	ENSG00000255974	protein_coding	chromosome	cytochrome P450 family 2 subfamily A member 6 [Source:HGNC Symbol;Acc:HGNC:2610]	ENSG00000255974.8	CYP2A6	1548	-0.696	0.952	2.85	0.0929	0.119	1.03
NFU1	3.31931e-05	0.000554873	0.000988756	2	69395750	69437628	41879	-	ENSG00000169599	protein_coding	chromosome	NFU1 iron-sulfur cluster scaffold [Source:HGNC Symbol;Acc:HGNC:16287]	ENSG00000169599.12	NFU1	27247	-0.905	5.07	68.8	1.64e-14	7.75e-14	13.8
NTRK2	3.31514e-05	6.80827e-05	8.47506e-05	9	84668551	85027070	358520	+	ENSG00000148053	protein_coding	chromosome	neurotrophic receptor tyrosine kinase 2 [Source:HGNC Symbol;Acc:HGNC:8032]	ENSG00000148053.16	NTRK2	4915	-2.49	7.53	94.3	1.69e-18	1.14e-17	17.8
FUT8	3.24424e-05	0.000395415	0.000649754	14	65410592	65744121	333530	+	ENSG00000033170	protein_coding	chromosome	fucosyltransferase 8 [Source:HGNC Symbol;Acc:HGNC:4019]	ENSG00000033170.16	FUT8	2530	-0.419	5.51	6.92	0.00921	0.0139	2.04
FOXI1	3.19892e-05	0.000566875	0.000762755	5	170105897	170109734	3838	+	ENSG00000168269	protein_coding	chromosome	forkhead box I1 [Source:HGNC Symbol;Acc:HGNC:3815]	ENSG00000168269.10	FOXI1	2299	-2.09	3.68	29.9	1.33e-07	3.37e-07	6.88
CLEC3B	3.18277e-05	3.31118e-05	2.82502e-05	3	45001548	45036071	34524	+	ENSG00000163815	protein_coding	chromosome	C-type lectin domain family 3 member B [Source:HGNC Symbol;Acc:HGNC:11891]	ENSG00000163815.6	CLEC3B	7123	-4.71	6.05	357	2.75e-46	6.08e-44	45.6
COL9A1	3.17059e-05	0.000349682	0.000621504	6	70215061	70303083	88023	-	ENSG00000112280	protein_coding	chromosome	collagen type IX alpha 1 chain [Source:HGNC Symbol;Acc:HGNC:2217]	ENSG00000112280.16	COL9A1	1297	3.53	2.9	58.1	9.83e-13	3.94e-12	12
EREG	3.05197e-05	0.000236647	0.000423753	4	74365145	74388749	23605	+	ENSG00000124882	protein_coding	chromosome	epiregulin [Source:HGNC Symbol;Acc:HGNC:3443]	ENSG00000124882.4	EREG	2069	0.81	1.39	14.9	0.000154	0.000287	3.81
ABO	2.98868e-05	0.000151191	0.000254252	9	133250401	133276024	25624	-	ENSG00000175164	protein_coding	chromosome	ABO, alpha 1-3-N-acetylgalactosaminyltransferase and alpha 1-3-galactosyltransferase [Source:HGNC Symbol;Acc:HGNC:79]	ENSG00000175164.15	ABO	28	-1.76	2.56	67.9	2.24e-14	1.05e-13	13.6
XRN1	2.93782e-05	0.000227309	0.000395503	3	142306607	142448062	141456	-	ENSG00000114127	protein_coding	chromosome	5'-3' exoribonuclease 1 [Source:HGNC Symbol;Acc:HGNC:30654]	ENSG00000114127.10	XRN1	54464	2.36	6.89	122	2.21e-22	2.18e-21	21.7
CWC27	2.92941e-05	8.3066e-05	0.000141251	5	64768930	65018750	249821	+	ENSG00000153015	protein_coding	chromosome	CWC27 spliceosome associated cyclophilin [Source:HGNC Symbol;Acc:HGNC:10664]	ENSG00000153015.16	CWC27	10283	0.592	5.1	33.4	2.87e-08	7.75e-08	7.54
GADD45B	2.89286e-05	0.000160449	0.000282502	19	2476122	2478259	2138	+	ENSG00000099860	protein_coding	chromosome	growth arrest and DNA damage inducible beta [Source:HGNC Symbol;Acc:HGNC:4096]	ENSG00000099860.9	GADD45B	4616	0.204	4.9	1.46	0.228	0.272	0.641
CDK11A	2.85703e-05	0.000187964	0.000339002	1	1702379	1724357	21979	-	ENSG00000008128	protein_coding	chromosome	cyclin dependent kinase 11A [Source:HGNC Symbol;Acc:HGNC:1730]	ENSG00000008128.23	CDK11A	728642	0.157	5.13	1.76	0.186	0.225	0.73
ZBTB32	2.82104e-05	0.000316924	0.000565004	NA	NA	NA	NA	NA	NA	NA	NA	NA	NA	NA	NA	NA	NA	NA	NA	NA	NA
CD3G	2.806e-05	0.000119971	0.000197751	11	118344344	118355161	10818	+	ENSG00000160654	protein_coding	chromosome	CD3g molecule [Source:HGNC Symbol;Acc:HGNC:1675]	ENSG00000160654.10	CD3G	917	0.921	2.91	15	0.000148	0.000276	3.83
ACSM1	2.76021e-05	0.000179295	0.000282502	16	20623237	20698890	75654	-	ENSG00000166743	protein_coding	chromosome	acyl-CoA synthetase medium chain family member 1 [Source:HGNC Symbol;Acc:HGNC:18049]	ENSG00000166743.9	ACSM1	116285	0.536	3.46	1.41	0.236	0.281	0.627
ANKRD26	2.61036e-05	0.000247637	0.000452003	10	26991914	27100498	108585	-	ENSG00000107890	protein_coding	chromosome	ankyrin repeat domain 26 [Source:HGNC Symbol;Acc:HGNC:29186]	ENSG00000107890.16	ANKRD26	22852	2.1	5.63	148	9.31e-26	1.3e-24	25
ACTL6A	2.59514e-05	0.000242651	0.000423753	3	179562886	179588407	25522	+	ENSG00000136518	protein_coding	chromosome	actin like 6A [Source:HGNC Symbol;Acc:HGNC:24124]	ENSG00000136518.17	ACTL6A	86	1.63	6.29	94.7	1.49e-18	1.01e-17	17.8
FOS	2.55965e-05	0.00157898	0.00214701	14	75278826	75282230	3405	+	ENSG00000170345	protein_coding	chromosome	Fos proto-oncogene, AP-1 transcription factor subunit [Source:HGNC Symbol;Acc:HGNC:3796]	ENSG00000170345.10	FOS	2353	1.5	6.06	25.6	9.43e-07	2.21e-06	6.03
BCL2L14	2.53371e-05	0.000185678	0.000310752	12	12049844	12211084	161241	+	ENSG00000121380	protein_coding	chromosome	BCL2 like 14 [Source:HGNC Symbol;Acc:HGNC:16657]	ENSG00000121380.12	BCL2L14	79370	1.41	2.19	37.8	4.27e-09	1.24e-08	8.37
LRRC69	2.52928e-05	0.000194262	0.000254252	8	91101832	91219236	117405	+	ENSG00000214954	protein_coding	chromosome	leucine rich repeat containing 69 [Source:HGNC Symbol;Acc:HGNC:34303]	ENSG00000214954.8	LRRC69	100130742	-1.17	6.62	8.72	0.00352	0.00559	2.45
MBD6	2.5205e-05	0.000108373	0.000169501	12	57520710	57530148	9439	+	ENSG00000166987	protein_coding	chromosome	methyl-CpG binding domain protein 6 [Source:HGNC Symbol;Acc:HGNC:20445]	ENSG00000166987.15	MBD6	114785	-0.542	5.03	9.14	0.00283	0.00455	2.55
CCL28	2.50314e-05	0.000295283	0.000367252	5	43376645	43412391	35747	-	ENSG00000151882	protein_coding	chromosome	C-C motif chemokine ligand 28 [Source:HGNC Symbol;Acc:HGNC:17700]	ENSG00000151882.11	CCL28	56477	-2.68	6.69	82.9	9.16e-17	5.26e-16	16
CHRM1	2.46543e-05	0.000260508	0.000339002	11	62908679	62921807	13129	-	ENSG00000168539	protein_coding	chromosome	cholinergic receptor muscarinic 1 [Source:HGNC Symbol;Acc:HGNC:1950]	ENSG00000168539.4	CHRM1	1128	-2.08	2.57	35.6	1.08e-08	3.02e-08	7.97
ABCA7	2.43369e-05	6.56307e-05	0.000113001	19	1040101	1065572	25472	+	ENSG00000064687	protein_coding	chromosome	ATP binding cassette subfamily A member 7 [Source:HGNC Symbol;Acc:HGNC:37]	ENSG00000064687.12	ABCA7	10347	-0.272	4.03	2.06	0.153	0.189	0.815
AACS	2.42598e-05	0.00807305	0.0130798	12	125065434	125143333	77900	+	ENSG00000081760	protein_coding	chromosome	acetoacetyl-CoA synthetase [Source:HGNC Symbol;Acc:HGNC:21298]	ENSG00000081760.17	AACS	65985	-1.14	5.8	77.5	6.43e-16	3.44e-15	15.2
IL9R	2.40204e-05	0.000120852	0.000197751	NA	NA	NA	NA	NA	NA	NA	NA	NA	NA	NA	NA	NA	NA	NA	NA	NA	NA
ERICH1	2.36621e-05	0.000240679	0.000423753	8	614746	738106	123361	-	ENSG00000104714	protein_coding	chromosome	glutamate rich 1 [Source:HGNC Symbol;Acc:HGNC:27234]	ENSG00000104714.14	ERICH1	157697	-0.217	4.46	1.66	0.199	0.24	0.702
COL11A1	2.35582e-05	0.000124329	0.000226001	1	102876467	103108872	232406	-	ENSG00000060718	protein_coding	chromosome	collagen type XI alpha 1 chain [Source:HGNC Symbol;Acc:HGNC:2186]	ENSG00000060718.22	COL11A1	1301	6.47	7.31	313	1.1e-42	1.31e-40	42
ABCA6	2.28777e-05	0.000645844	0.000847506	17	69078702	69141895	63194	-	ENSG00000154262	protein_coding	chromosome	ATP binding cassette subfamily A member 6 [Source:HGNC Symbol;Acc:HGNC:36]	ENSG00000154262.13	ABCA6	23460	-0.567	5.29	6.12	0.0142	0.0208	1.85
PMEL	2.26461e-05	0.000341312	0.000621504	12	55954105	55973317	19213	-	ENSG00000185664	protein_coding	chromosome	premelanosome protein [Source:HGNC Symbol;Acc:HGNC:10880]	ENSG00000185664.14	PMEL	6490	-0.0981	1.18	0.131	0.718	0.753	0.144
COL25A1	2.2646e-05	0.000221965	0.000282502	4	108808725	109302752	494028	-	ENSG00000188517	protein_coding	chromosome	collagen type XXV alpha 1 chain [Source:HGNC Symbol;Acc:HGNC:18603]	ENSG00000188517.16	COL25A1	84570	-1.18	2.42	16.2	8.2e-05	0.000158	4.09
CHRNA6	2.23991e-05	0.000102935	0.000169501	NA	NA	NA	NA	NA	NA	NA	NA	NA	NA	NA	NA	NA	NA	NA	NA	NA	NA
FAM3B	2.23644e-05	6.84842e-05	8.47506e-05	21	41304212	41357727	53516	+	ENSG00000183844	protein_coding	chromosome	family with sequence similarity 3 member B [Source:HGNC Symbol;Acc:HGNC:1253]	ENSG00000183844.17	FAM3B	54097	-2.35	3.62	51	1.71e-11	6.15e-11	10.8
PATL2	2.23578e-05	0.000122373	0.000197751	15	44665732	44711316	45585	-	ENSG00000229474	protein_coding	chromosome	PAT1 homolog 2 [Source:HGNC Symbol;Acc:HGNC:33630]	ENSG00000229474.6	PATL2	197135	0.79	1.27	13.1	0.000371	0.000662	3.43
ABCA9	2.22223e-05	0.000529404	0.000678004	17	68974488	69060949	86462	-	ENSG00000154258	protein_coding	chromosome	ATP binding cassette subfamily A member 9 [Source:HGNC Symbol;Acc:HGNC:39]	ENSG00000154258.17	ABCA9	10350	-1.5	5.01	44.5	2.49e-10	8.06e-10	9.6
MPHOSPH8	2.21911e-05	0.000278939	0.000480253	13	19633659	19673441	39783	+	ENSG00000196199	protein_coding	chromosome	M-phase phosphoprotein 8 [Source:HGNC Symbol;Acc:HGNC:29810]	ENSG00000196199.14	MPHOSPH8	54737	-0.186	6.5	4.03	0.046	0.0621	1.34
TWISTNB	2.19108e-05	0.000152549	0.000254252	7	19695461	19709037	13577	-	ENSG00000105849	protein_coding	chromosome	TWIST neighbor [Source:HGNC Symbol;Acc:HGNC:18027]	ENSG00000105849.6	TWISTNB	221830	0.584	5.08	24.4	1.62e-06	3.71e-06	5.79
ABCD4	2.15841e-05	4.04247e-05	5.65004e-05	14	74285269	74303055	17787	-	ENSG00000119688	protein_coding	chromosome	ATP binding cassette subfamily D member 4 [Source:HGNC Symbol;Acc:HGNC:68]	ENSG00000119688.21	ABCD4	5826	-0.998	4.95	128	2.95e-23	3.18e-22	22.5
AASS	2.09751e-05	0.00136369	0.00177976	7	122073549	122144255	70707	-	ENSG00000008311	protein_coding	chromosome	aminoadipate-semialdehyde synthase [Source:HGNC Symbol;Acc:HGNC:17366]	ENSG00000008311.15	AASS	10157	-0.812	4.71	31.5	6.65e-08	1.73e-07	7.18
NUTM2B	2.09217e-05	0.00023924	0.000423753	10	79703227	79714681	11455	+	ENSG00000188199	protein_coding	chromosome	NUT family member 2B [Source:HGNC Symbol;Acc:HGNC:23445]	ENSG00000188199.10	NUTM2B	729262	-1.17	0.743	17.7	3.9e-05	7.79e-05	4.41
GREM1	2.07839e-05	9.537e-05	0.000113001	15	32718004	32745106	27103	+	ENSG00000166923	protein_coding	chromosome	gremlin 1, DAN family BMP antagonist [Source:HGNC Symbol;Acc:HGNC:2001]	ENSG00000166923.12	GREM1	26585	4.33	8.57	150	5.11e-26	7.3e-25	25.3
GREM1	2.07839e-05	9.537e-05	0.000113001	CHR_HSCHR15_4_CTG8	32798311	32814964	16654	+	ENSG00000276886	protein_coding	chromosome	gremlin 1, DAN family BMP antagonist [Source:HGNC Symbol;Acc:HGNC:2001]	ENSG00000276886.4	GREM1	26585	1.7	3.85	13.3	0.000341	0.000612	3.47
UTRN	2.07659e-05	0.000312755	0.000536753	6	144285701	144853034	567334	+	ENSG00000152818	protein_coding	chromosome	utrophin [Source:HGNC Symbol;Acc:HGNC:12635]	ENSG00000152818.18	UTRN	7402	-0.364	8.23	4.91	0.0278	0.039	1.56
DPYSL5	2.06445e-05	0.000104557	0.000169501	2	26847747	26950351	102605	+	ENSG00000157851	protein_coding	chromosome	dihydropyrimidinase like 5 [Source:HGNC Symbol;Acc:HGNC:20637]	ENSG00000157851.17	DPYSL5	56896	2.56	1.11	57.2	1.41e-12	5.59e-12	11.8
ACSF2	2.05908e-05	6.68532e-05	0.000113001	17	50426158	50474845	48688	+	ENSG00000167107	protein_coding	chromosome	acyl-CoA synthetase family member 2 [Source:HGNC Symbol;Acc:HGNC:26101]	ENSG00000167107.12	ACSF2	80221	-0.496	4.87	15.4	0.000121	0.000228	3.92
TRIP4	2.05613e-05	8.93434e-05	0.000141251	15	64387748	64455303	67556	+	ENSG00000103671	protein_coding	chromosome	thyroid hormone receptor interactor 4 [Source:HGNC Symbol;Acc:HGNC:12310]	ENSG00000103671.10	TRIP4	9325	0.899	4.76	76.4	1.01e-05	2.14e-05	5
AARS2	2.055e-05	8.79832e-05	0.000141251	6	44298731	44313347	14617	-	ENSG00000124608	protein_coding	chromosome	alanyl-tRNA synthetase 2, mitochondrial [Source:HGNC Symbol;Acc:HGNC:21022]	ENSG00000124608.5	AARS2	57505	-0.138	4.43	0.883	0.349	0.399	0.458
PTPN12	2.037e-05	9.30267e-05	0.000113001	7	77537295	77640069	102775	+	ENSG00000127947	protein_coding	chromosome	protein tyrosine phosphatase non-receptor type 12 [Source:HGNC Symbol;Acc:HGNC:9645]	ENSG00000127947.16	PTPN12	5782	4.37	6.95	234	2.04e-35	8.74e-34	34.7
ARMC3	2.01951e-05	8.9274e-05	0.000141251	NA	NA	NA	NA	NA	NA	NA	NA	NA	NA	NA	NA	NA	NA	NA	NA	NA	NA
PCDHGA10	2.00597e-05	0.000685195	0.00127126	5	141412987	141512979	99993	+	ENSG00000253846	protein_coding	chromosome	protocadherin gamma subfamily A, 10 [Source:HGNC Symbol;Acc:HGNC:8697]	ENSG00000253846.2	PCDHGA10	56106	0.133	2.93	0.705	0.402	0.453	0.395
ACAP1	2.00423e-05	0.000145261	0.000254252	17	7336529	7351477	14949	+	ENSG00000072818	protein_coding	chromosome	ArfGAP with coiled-coil, ankyrin repeat and PH domains 1 [Source:HGNC Symbol;Acc:HGNC:16467]	ENSG00000072818.12	ACAP1	9744	0.0989	3.69	0.148	0.701	0.738	0.154
SGCZ	1.99423e-05	0.000254425	0.000339002	NA	NA	NA	NA	NA	NA	NA	NA	NA	NA	NA	NA	NA	NA	NA	NA	NA	NA
DNASE1	1.98435e-05	0.000131395	0.000226001	16	3611728	3680143	68416	+	ENSG00000213918	protein_coding	chromosome	deoxyribonuclease 1 [Source:HGNC Symbol;Acc:HGNC:2956]	ENSG00000213918.10	DNASE1	1773	-0.176	4.46	1.27	0.262	0.308	0.582
HOXC11	1.96662e-05	0.000196408	0.000339002	12	53973126	53977643	4518	+	ENSG00000123388	protein_coding	chromosome	homeobox C11 [Source:HGNC Symbol;Acc:HGNC:5123]	ENSG00000123388.4	HOXC11	3227	2.07	0.98	39.2	2.26e-09	6.74e-09	8.65
GMNN	1.96602e-05	8.88353e-05	0.000141251	6	24774931	24786099	11169	+	ENSG00000112312	protein_coding	chromosome	geminin DNA replication inhibitor [Source:HGNC Symbol;Acc:HGNC:17493]	ENSG00000112312.10	GMNN	51053	1.36	4.4	132	1.04e-23	1.18e-22	23
PCGF1	1.96083e-05	0.000165552	0.000282502	2	74505043	74507695	2653	-	ENSG00000115289	protein_coding	chromosome	polycomb group ring finger 1 [Source:HGNC Symbol;Acc:HGNC:17615]	ENSG00000115289.14	PCGF1	84759	0.221	3.59	2.4	0.123	0.155	0.91
MMP11	1.95487e-05	0.000163938	0.000282502	CHR_HSCHR22_1_CTG7	23768226	23784316	16091	+	ENSG00000275365	protein_coding	chromosome	matrix metallopeptidase 11 [Source:HGNC Symbol;Acc:HGNC:7157]	ENSG00000275365.3	MMP11	4320	3.74	4.62	150	5.1e-26	7.29e-25	25.3
MMP11	1.95487e-05	0.000163938	0.000282502	22	23768226	23784316	16091	+	ENSG00000099953	protein_coding	chromosome	matrix metallopeptidase 11 [Source:HGNC Symbol;Acc:HGNC:7157]	ENSG00000099953.10	MMP11	4320	5.05	5.28	84.2	5.71e-17	3.35e-16	16.2
TRPV3	1.93375e-05	0.000190899	0.000339002	17	3510502	3557995	47494	-	ENSG00000167723	protein_coding	chromosome	transient receptor potential cation channel subfamily V member 3 [Source:HGNC Symbol;Acc:HGNC:18084]	ENSG00000167723.14	TRPV3	162514	-0.314	2.01	2.2	0.139	0.173	0.856
KLF6	1.92452e-05	0.000219507	0.000395503	10	3775996	3785281	9286	-	ENSG00000067082	protein_coding	chromosome	Kruppel like factor 6 [Source:HGNC Symbol;Acc:HGNC:2235]	ENSG00000067082.15	KLF6	1316	-0.447	7.54	8.16	0.00474	0.00742	2.32
AGMAT	1.91546e-05	0.000189736	0.000339002	1	15571699	15585051	13353	-	ENSG00000116771	protein_coding	chromosome	agmatinase [Source:HGNC Symbol;Acc:HGNC:18407]	ENSG00000116771.6	AGMAT	79814	0.9	1.97	38	3.94e-09	1.15e-08	8.4
ROMO1	1.90726e-05	0.000193888	0.000339002	20	35699272	35700984	1713	+	ENSG00000125995	protein_coding	chromosome	reactive oxygen species modulator 1 [Source:HGNC Symbol;Acc:HGNC:16185]	ENSG00000125995.16	ROMO1	140823	-0.715	5.07	24.1	1.76e-05	3.65e-05	4.75
CCDC137	1.90503e-05	9.70595e-05	0.000169501	17	81666737	81673904	7168	+	ENSG00000185298	protein_coding	chromosome	coiled-coil domain containing 137 [Source:HGNC Symbol;Acc:HGNC:33451]	ENSG00000185298.13	CCDC137	339230	1.39	4.4	109	1.47e-20	1.21e-19	19.8
ALAS2	1.899e-05	0.000162029	0.000197751	NA	NA	NA	NA	NA	NA	NA	NA	NA	NA	NA	NA	NA	NA	NA	NA	NA	NA
KIF19	1.89583e-05	0.0001166	0.000197751	17	74326210	74355820	29611	+	ENSG00000196169	protein_coding	chromosome	kinesin family member 19 [Source:HGNC Symbol;Acc:HGNC:26735]	ENSG00000196169.15	KIF19	124602	0.0707	1.4	0.065	0.799	0.825	0.0974
ADAMTS6	1.88966e-05	0.000117945	0.000197751	5	65148738	65481920	333183	-	ENSG00000049192	protein_coding	chromosome	ADAM metallopeptidase with thrombospondin type 1 motif 6 [Source:HGNC Symbol;Acc:HGNC:222]	ENSG00000049192.15	ADAMTS6	11174	3.67	2.57	186	2.35e-30	5.54e-29	29.6
ARL6IP6	1.87937e-05	6.72663e-05	0.000113001	2	152717893	152761253	43361	+	ENSG00000177917	protein_coding	chromosome	ADP ribosylation factor like GTPase 6 interacting protein 6 [Source:HGNC Symbol;Acc:HGNC:24048]	ENSG00000177917.10	ARL6IP6	151188	0.506	3.98	18.5	2.6e-05	5.3e-05	4.58
XIRP2	1.87301e-05	0.00021276	0.000367252	NA	NA	NA	NA	NA	NA	NA	NA	NA	NA	NA	NA	NA	NA	NA	NA	NA	NA
FUT7	1.86048e-05	0.000186001	0.000339002	NA	NA	NA	NA	NA	NA	NA	NA	NA	NA	NA	NA	NA	NA	NA	NA	NA	NA
MRC1	1.84746e-05	0.000452431	0.000593254	10	17809348	17911164	101817	+	ENSG00000260314	protein_coding	chromosome	mannose receptor C-type 1 [Source:HGNC Symbol;Acc:HGNC:7228]	ENSG00000260314.3	MRC1	4360	0.396	6.09	2.48	0.117	0.147	0.933
IRX1	1.81615e-05	0.000283773	0.000423753	5	3595832	3601403	5572	+	ENSG00000170549	protein_coding	chromosome	iroquois homeobox 1 [Source:HGNC Symbol;Acc:HGNC:14358]	ENSG00000170549.4	IRX1	79192	-1.85	4.32	32.7	3.97e-08	1.06e-07	7.4
ANKS4B	1.81357e-05	0.000139643	0.000226001	16	21233699	21253850	20152	+	ENSG00000175311	protein_coding	chromosome	ankyrin repeat and sterile alpha motif domain containing 4B [Source:HGNC Symbol;Acc:HGNC:26795]	ENSG00000175311.7	ANKS4B	257629	-0.568	1.02	7.35	0.00729	0.0111	2.14
TPSB2	1.7755e-05	0.000149662	0.000254252	16	1227272	1230184	2913	-	ENSG00000197253	protein_coding	chromosome	tryptase beta 2 (gene/pseudogene) [Source:HGNC Symbol;Acc:HGNC:14120]	ENSG00000197253.13	TPSB2	64499	-0.592	3.61	5.18	0.0239	0.0339	1.62
ABCD2	1.75463e-05	0.000111257	0.000141251	12	39550033	39619803	69771	-	ENSG00000173208	protein_coding	chromosome	ATP binding cassette subfamily D member 2 [Source:HGNC Symbol;Acc:HGNC:66]	ENSG00000173208.4	ABCD2	225	-2.71	4.25	102	1.11e-19	8.45e-19	19
PEX16	1.75297e-05	9.68791e-05	0.000169501	11	45909663	45918812	9150	-	ENSG00000121680	protein_coding	chromosome	peroxisomal biogenesis factor 16 [Source:HGNC Symbol;Acc:HGNC:8857]	ENSG00000121680.16	PEX16	9409	-0.944	3.93	33.1	3.2e-08	8.62e-08	7.49
IGF2BP2	1.7529e-05	5.63407e-05	8.47506e-05	3	185643739	185825056	181318	-	ENSG00000073792	protein_coding	chromosome	insulin like growth factor 2 mRNA binding protein 2 [Source:HGNC Symbol;Acc:HGNC:28867]	ENSG00000073792.15	IGF2BP2	10644	1.5	4.05	34.8	1.54e-08	4.26e-08	7.81
PDLIM2	1.73879e-05	0.000262034	0.000423753	8	22578279	22598025	19747	+	ENSG00000120913	protein_coding	chromosome	PDZ and LIM domain 2 [Source:HGNC Symbol;Acc:HGNC:13992]	ENSG00000120913.23	PDLIM2	64236	-1.07	4.59	22.4	4.16e-06	9.18e-06	5.38
GRIN2B	1.71326e-05	8.05767e-05	0.000113001	12	13437942	13981957	544016	-	ENSG00000273079	protein_coding	chromosome	glutamate ionotropic receptor NMDA type subunit 2B [Source:HGNC Symbol;Acc:HGNC:4586]	ENSG00000273079.5	GRIN2B	2904	-1.99	1.96	26.1	7.49e-07	1.78e-06	6.13
MAN1A1	1.70284e-05	0.000254194	0.000339002	6	119177205	119349761	172557	-	ENSG00000111885	protein_coding	chromosome	mannosidase alpha class 1A member 1 [Source:HGNC Symbol;Acc:HGNC:6821]	ENSG00000111885.7	MAN1A1	4121	-1.16	6.76	51.1	1.62e-11	5.86e-11	10.8
SYT2	1.68862e-05	0.000160186	0.000282502	NA	NA	NA	NA	NA	NA	NA	NA	NA	NA	NA	NA	NA	NA	NA	NA	NA	NA
UMOD	1.67702e-05	0.000210436	0.000282502	NA	NA	NA	NA	NA	NA	NA	NA	NA	NA	NA	NA	NA	NA	NA	NA	NA	NA
AGXT	1.65376e-05	7.60936e-05	8.47506e-05	2	240868824	240880502	11679	+	ENSG00000172482	protein_coding	chromosome	alanine--glyoxylate and serine--pyruvate aminotransferase [Source:HGNC Symbol;Acc:HGNC:341]	ENSG00000172482.5	AGXT	189	-2.56	0.569	126	6.3e-23	6.58e-22	22.2
CREB3L4	1.63323e-05	8.86991e-05	0.000141251	1	153967534	153974361	6828	+	ENSG00000143578	protein_coding	chromosome	cAMP responsive element binding protein 3 like 4 [Source:HGNC Symbol;Acc:HGNC:18854]	ENSG00000143578.16	CREB3L4	148327	-0.467	5.06	6.62	0.0108	0.0161	1.97
ABAT	1.62708e-05	4.73847e-05	8.47506e-05	16	8674596	8784575	109980	+	ENSG00000183044	protein_coding	chromosome	4-aminobutyrate aminotransferase [Source:HGNC Symbol;Acc:HGNC:23]	ENSG00000183044.12	ABAT	18	-0.512	3.57	13.9	0.000248	0.000453	3.61
SLC26A4	1.62707e-05	0.000129631	0.000169501	7	107660828	107717809	56982	+	ENSG00000091137	protein_coding	chromosome	solute carrier family 26 member 4 [Source:HGNC Symbol;Acc:HGNC:8818]	ENSG00000091137.14	SLC26A4	5172	-0.965	1.68	20.1	1.22e-05	2.57e-05	4.91
CD8B	1.614e-05	0.000114616	0.000197751	2	86815339	86861924	46586	-	ENSG00000172116	protein_coding	chromosome	CD8b molecule [Source:HGNC Symbol;Acc:HGNC:1707]	ENSG00000172116.23	CD8B	926	0.388	2.5	2.04	0.155	0.19	0.811
AHSA1	1.61122e-05	6.82571e-05	0.000113001	14	77457870	77469472	11603	+	ENSG00000100591	protein_coding	chromosome	activator of HSP90 ATPase activity 1 [Source:HGNC Symbol;Acc:HGNC:1189]	ENSG00000100591.8	AHSA1	10598	0.947	6.3	136	3.07e-24	3.68e-23	23.5
ZBTB20	1.60709e-05	0.000321034	0.000452003	3	114314501	115147271	832771	-	ENSG00000181722	protein_coding	chromosome	zinc finger and BTB domain containing 20 [Source:HGNC Symbol;Acc:HGNC:13503]	ENSG00000181722.16	ZBTB20	26137	1.11	7.69	17.6	4.18e-05	8.32e-05	4.38
DPM3	1.60567e-05	0.000124881	0.000226001	1	155139891	155140595	705	-	ENSG00000179085	protein_coding	chromosome	dolichyl-phosphate mannosyltransferase subunit 3, regulatory [Source:HGNC Symbol;Acc:HGNC:3007]	ENSG00000179085.7	DPM3	54344	-0.253	3.9	2.13	0.146	0.181	0.835
ABCC10	1.60118e-05	0.000564126	0.000706255	6	43427366	43450427	23062	+	ENSG00000124574	protein_coding	chromosome	ATP binding cassette subfamily C member 10 [Source:HGNC Symbol;Acc:HGNC:52]	ENSG00000124574.15	ABCC10	89845	-1.19	4.5	26.5	6.37e-07	1.52e-06	6.2
F13A1	1.57535e-05	0.000488452	0.000649754	6	6144085	6321013	176929	-	ENSG00000124491	protein_coding	chromosome	coagulation factor XIII A chain [Source:HGNC Symbol;Acc:HGNC:3531]	ENSG00000124491.15	F13A1	2162	1.29	7.47	16.8	6.06e-05	0.000118	4.22
CFTR	1.5707e-05	0.000286862	0.000367252	7	117465784	117715971	250188	+	ENSG00000001626	protein_coding	chromosome	CF transmembrane conductance regulator [Source:HGNC Symbol;Acc:HGNC:1884]	ENSG00000001626.15	CFTR	1080	-1	0.792	3.9	0.0498	0.067	1.3
ERBB4	1.57005e-05	0.000209232	0.000367252	2	211375717	212538841	1163125	-	ENSG00000178568	protein_coding	chromosome	erb-b2 receptor tyrosine kinase 4 [Source:HGNC Symbol;Acc:HGNC:3432]	ENSG00000178568.15	ERBB4	2066	-0.612	4.06	2.88	0.0914	0.118	1.04
MYO10	1.56293e-05	0.000192696	0.000339002	5	16661907	16936288	274382	-	ENSG00000145555	protein_coding	chromosome	myosin X [Source:HGNC Symbol;Acc:HGNC:7593]	ENSG00000145555.15	MYO10	4651	1.09	6.65	51.9	1.18e-11	4.33e-11	10.9
MAGI2	1.54666e-05	0.000977565	0.00132776	7	78017055	79453667	1436613	-	ENSG00000187391	protein_coding	chromosome	membrane associated guanylate kinase, WW and PDZ domain containing 2 [Source:HGNC Symbol;Acc:HGNC:18957]	ENSG00000187391.21	MAGI2	9863	1.6	3.81	22.2	4.67e-06	1.03e-05	5.33
ENO3	1.54528e-05	0.000164238	0.000310752	17	4948092	4957131	9040	+	ENSG00000108515	protein_coding	chromosome	enolase 3 [Source:HGNC Symbol;Acc:HGNC:3354]	ENSG00000108515.17	ENO3	2027	0.0195	2.29	0.00817	0.928	0.939	0.0324
RUVBL2	1.5413e-05	0.00023284	0.000395503	19	48993562	49015970	22409	+	ENSG00000183207	protein_coding	chromosome	RuvB like AAA ATPase 2 [Source:HGNC Symbol;Acc:HGNC:10475]	ENSG00000183207.14	RUVBL2	10856	0.216	5.76	2.27	0.134	0.167	0.874
PSMD7	1.5411e-05	6.22787e-05	0.000113001	16	74296814	74306288	9475	+	ENSG00000103035	protein_coding	chromosome	proteasome 26S subunit, non-ATPase 7 [Source:HGNC Symbol;Acc:HGNC:9565]	ENSG00000103035.11	PSMD7	5713	0.748	6.74	66.9	3.35e-14	1.54e-13	13.5
POLR3G	1.53969e-05	7.90968e-05	0.000141251	5	90471748	90514557	42810	+	ENSG00000113356	protein_coding	chromosome	RNA polymerase III subunit G [Source:HGNC Symbol;Acc:HGNC:30075]	ENSG00000113356.12	POLR3G	10622	2.74	3.04	163	1.05e-27	1.79e-26	27
L3HYPDH	1.5328e-05	0.000106874	0.000197751	14	59460363	59484408	24046	-	ENSG00000126790	protein_coding	chromosome	trans-L-3-hydroxyproline dehydratase [Source:HGNC Symbol;Acc:HGNC:20488]	ENSG00000126790.12	L3HYPDH	112849	0.0512	3.6	0.169	0.681	0.72	0.167
TPGS1	1.53192e-05	0.000140377	0.000254252	19	507497	519654	12158	+	ENSG00000141933	protein_coding	chromosome	tubulin polyglutamylase complex subunit 1 [Source:HGNC Symbol;Acc:HGNC:25058]	ENSG00000141933.9	TPGS1	91978	0.574	2.98	7.23	0.00776	0.0118	2.11
RSPH9	1.51631e-05	0.000135526	0.000226001	NA	NA	NA	NA	NA	NA	NA	NA	NA	NA	NA	NA	NA	NA	NA	NA	NA	NA
VAMP5	1.5113e-05	0.000238983	0.000452003	2	85584431	85593406	8976	+	ENSG00000168899	protein_coding	chromosome	vesicle associated membrane protein 5 [Source:HGNC Symbol;Acc:HGNC:12646]	ENSG00000168899.5	VAMP5	10791	-1.36	4.53	65.9	4.8e-14	2.17e-13	13.3
ADH4	1.50235e-05	0.000120323	0.000141251	4	99123657	99157792	34136	-	ENSG00000198099	protein_coding	chromosome	alcohol dehydrogenase 4 (class II), pi polypeptide [Source:HGNC Symbol;Acc:HGNC:252]	ENSG00000198099.8	ADH4	127	-1.37	0.358	19.4	1.73e-05	3.59e-05	4.76
CA11	1.49936e-05	0.00016992	0.000310752	19	48637946	48646187	8242	-	ENSG00000063180	protein_coding	chromosome	carbonic anhydrase 11 [Source:HGNC Symbol;Acc:HGNC:1370]	ENSG00000063180.9	CA11	770	-0.748	3.04	12.6	0.000491	0.000864	3.31
RNASEH2C	1.48217e-05	0.000134336	0.000226001	11	65714005	65720947	6943	-	ENSG00000172922	protein_coding	chromosome	ribonuclease H2 subunit C [Source:HGNC Symbol;Acc:HGNC:24116]	ENSG00000172922.9	RNASEH2C	84153	0.289	5.08	4.39	0.0373	0.0512	1.43
IWS1	1.48109e-05	9.83797e-05	0.000169501	2	127436207	127526886	90680	-	ENSG00000163166	protein_coding	chromosome	interacts with SUPT6H, CTD assembly factor 1 [Source:HGNC Symbol;Acc:HGNC:25467]	ENSG00000163166.15	IWS1	55677	0.806	6.11	37.1	5.8e-09	1.67e-08	8.24
MED12	1.48015e-05	0.000161891	0.000282502	X	71118556	71142454	23899	+	ENSG00000184634	protein_coding	chromosome	mediator complex subunit 12 [Source:HGNC Symbol;Acc:HGNC:11957]	ENSG00000184634.16	MED12	9968	0.192	5.59	2.69	0.103	0.131	0.989
UQCRQ	1.44731e-05	0.000232202	0.000423753	5	132866630	132868847	2218	+	ENSG00000164405	protein_coding	chromosome	ubiquinol-cytochrome c reductase complex III subunit VII [Source:HGNC Symbol;Acc:HGNC:29594]	ENSG00000164405.11	UQCRQ	27089	0.047	6.74	0.0574	0.811	0.836	0.0911
SLC12A1	1.43819e-05	0.000113643	0.000197751	15	48178438	48304078	125641	+	ENSG00000074803	protein_coding	chromosome	solute carrier family 12 member 1 [Source:HGNC Symbol;Acc:HGNC:10910]	ENSG00000074803.19	SLC12A1	6557	2.58	0.968	48.2	5.41e-11	1.86e-10	10.3
USP16	1.42481e-05	0.000151248	0.000254252	21	29024629	29054488	29860	+	ENSG00000156256	protein_coding	chromosome	ubiquitin specific peptidase 16 [Source:HGNC Symbol;Acc:HGNC:12614]	ENSG00000156256.15	USP16	10600	0.283	6.69	5.92	0.0159	0.0231	1.8
EXOSC3	1.41907e-05	4.9211e-05	8.47506e-05	9	37766978	37801437	34460	-	ENSG00000107371	protein_coding	chromosome	exosome component 3 [Source:HGNC Symbol;Acc:HGNC:17944]	ENSG00000107371.13	EXOSC3	51010	1.24	4.37	119	5.12e-22	4.86e-21	21.3
BTK	1.41706e-05	0.000138787	0.000226001	X	101349447	101390796	41350	-	ENSG00000010671	protein_coding	chromosome	Bruton tyrosine kinase [Source:HGNC Symbol;Acc:HGNC:1133]	ENSG00000010671.15	BTK	695	1.83	3.49	85.4	3.76e-17	2.24e-16	16.4
ABCB9	1.40719e-05	5.57183e-05	8.47506e-05	12	122920951	122981649	60699	-	ENSG00000150967	protein_coding	chromosome	ATP binding cassette subfamily B member 9 [Source:HGNC Symbol;Acc:HGNC:50]	ENSG00000150967.18	ABCB9	23457	0.00946	3.11	0.00429	0.948	0.956	0.0233
GTPBP8	1.39738e-05	0.000123898	0.000197751	3	112990984	113015060	24077	+	ENSG00000163607	protein_coding	chromosome	GTP binding protein 8 (putative) [Source:HGNC Symbol;Acc:HGNC:25007]	ENSG00000163607.16	GTPBP8	29083	0.405	3.5	14.1	0.000223	0.000409	3.65
PLCXD2	1.39149e-05	0.000217877	0.000395503	3	111674676	111846447	171772	+	ENSG00000240891	protein_coding	chromosome	phosphatidylinositol specific phospholipase C X domain containing 2 [Source:HGNC Symbol;Acc:HGNC:26462]	ENSG00000240891.8	PLCXD2	257068	1.01	1.64	9.61	0.00222	0.00362	2.65
AKT3	1.36367e-05	0.000274202	0.000480253	1	243488233	243851079	362847	-	ENSG00000117020	protein_coding	chromosome	AKT serine/threonine kinase 3 [Source:HGNC Symbol;Acc:HGNC:393]	ENSG00000117020.18	AKT3	10000	1.46	6.42	48.2	5.23e-11	1.8e-10	10.3
AKT3	1.36367e-05	0.000274202	0.000480253	CHR_HSCHR1_3_CTG32_1	243488233	243855434	367202	-	ENSG00000275199	protein_coding	chromosome	AKT serine/threonine kinase 3 [Source:HGNC Symbol;Acc:HGNC:393]	ENSG00000275199.4	AKT3	10000	3.16	2.98	39.3	2.25e-09	6.71e-09	8.65
LAMA3	1.35307e-05	0.000128766	0.000226001	18	23689443	23956222	266780	+	ENSG00000053747	protein_coding	chromosome	laminin subunit alpha 3 [Source:HGNC Symbol;Acc:HGNC:6483]	ENSG00000053747.16	LAMA3	3909	-1.02	6.17	16.4	7.37e-05	0.000143	4.13
SLC14A2	1.35218e-05	8.59028e-05	0.000113001	18	45212995	45683686	470692	+	ENSG00000132874	protein_coding	chromosome	solute carrier family 14 member 2 [Source:HGNC Symbol;Acc:HGNC:10919]	ENSG00000132874.14	SLC14A2	8170	-3.62	2.1	279	9.4e-40	7.54e-38	39
CFDP1	1.34127e-05	3.70191e-05	5.65004e-05	16	75293698	75433503	139806	-	ENSG00000153774	protein_coding	chromosome	craniofacial development protein 1 [Source:HGNC Symbol;Acc:HGNC:1873]	ENSG00000153774.9	CFDP1	10428	0.703	6.19	50.6	1.99e-11	7.12e-11	10.7
VSIG4	1.33775e-05	0.000578897	0.000791005	X	66021738	66040125	18388	-	ENSG00000155659	protein_coding	chromosome	V-set and immunoglobulin domain containing 4 [Source:HGNC Symbol;Acc:HGNC:17032]	ENSG00000155659.15	VSIG4	11326	-0.854	4.95	16.2	8.17e-05	0.000158	4.09
NSG1	1.32985e-05	5.18856e-05	8.47506e-05	4	4348140	4419058	70919	+	ENSG00000168824	protein_coding	chromosome	neuronal vesicle trafficking associated 1 [Source:HGNC Symbol;Acc:HGNC:18790]	ENSG00000168824.14	NSG1	27065	7.91	5.43	163	1.32e-27	2.23e-26	26.9
ARHGAP9	1.32913e-05	7.53695e-05	0.000141251	12	57472264	57488814	16551	-	ENSG00000123329	protein_coding	chromosome	Rho GTPase activating protein 9 [Source:HGNC Symbol;Acc:HGNC:14130]	ENSG00000123329.19	ARHGAP9	64333	0.361	3.56	3.85	0.051	0.0685	1.29
PIK3C2G	1.31702e-05	0.000146478	0.000197751	12	18247614	18648416	400803	+	ENSG00000139144	protein_coding	chromosome	phosphatidylinositol-4-phosphate 3-kinase catalytic subunit type 2 gamma [Source:HGNC Symbol;Acc:HGNC:8973]	ENSG00000139144.9	PIK3C2G	5288	0.193	4.84	0.314	0.576	0.621	0.24
TMOD4	1.3084e-05	9.55785e-05	0.000169501	NA	NA	NA	NA	NA	NA	NA	NA	NA	NA	NA	NA	NA	NA	NA	NA	NA	NA
NPB	1.30165e-05	6.14636e-05	0.000113001	17	81900745	81902905	2161	+	ENSG00000183979	protein_coding	chromosome	neuropeptide B [Source:HGNC Symbol;Acc:HGNC:30099]	ENSG00000183979.8	NPB	256933	2.97	0.0807	74	2.38e-15	1.21e-14	14.6
CA14	1.29405e-05	0.000234313	0.000310752	1	150257251	150265078	7828	+	ENSG00000118298	protein_coding	chromosome	carbonic anhydrase 14 [Source:HGNC Symbol;Acc:HGNC:1372]	ENSG00000118298.12	CA14	23632	-1.04	0.885	14.4	0.000192	0.000354	3.72
POP1	1.27824e-05	0.000158849	0.000282502	8	98117293	98159835	42543	+	ENSG00000104356	protein_coding	chromosome	POP1 homolog, ribonuclease P/MRP subunit [Source:HGNC Symbol;Acc:HGNC:30129]	ENSG00000104356.11	POP1	10940	0.395	3.98	4.18	0.0423	0.0575	1.37
ACTN2	1.27457e-05	8.84694e-05	0.000141251	NA	NA	NA	NA	NA	NA	NA	NA	NA	NA	NA	NA	NA	NA	NA	NA	NA	NA
POU5F1	1.26563e-05	0.000179793	0.000226001	6	31164337	31180731	16395	-	ENSG00000204531	protein_coding	chromosome	POU class 5 homeobox 1 [Source:HGNC Symbol;Acc:HGNC:9221]	ENSG00000204531.18	POU5F1	5460	-1.38	2.07	20.8	8.86e-06	1.89e-05	5.05
HOXA6	1.25683e-05	0.000159041	0.000282502	7	27145396	27150603	5208	-	ENSG00000106006	protein_coding	chromosome	homeobox A6 [Source:HGNC Symbol;Acc:HGNC:5107]	ENSG00000106006.6	HOXA6	3203	-2.67	1.99	154	1.4e-26	2.13e-25	25.9
CCDC167	1.25653e-05	4.92722e-05	8.47506e-05	6	37482938	37499893	16956	-	ENSG00000198937	protein_coding	chromosome	coiled-coil domain containing 167 [Source:HGNC Symbol;Acc:HGNC:21239]	ENSG00000198937.9	CCDC167	154467	1.44	3.73	91.9	3.95e-18	2.57e-17	17.4
TMEM213	1.24812e-05	8.54772e-05	0.000113001	7	138797952	138838101	40150	+	ENSG00000214128	protein_coding	chromosome	transmembrane protein 213 [Source:HGNC Symbol;Acc:HGNC:27220]	ENSG00000214128.11	TMEM213	155006	-2.05	3.57	52.8	8.38e-12	3.1e-11	11.1
CD3D	1.24731e-05	5.19559e-05	8.47506e-05	11	118338954	118342744	3791	-	ENSG00000167286	protein_coding	chromosome	CD3d molecule [Source:HGNC Symbol;Acc:HGNC:1673]	ENSG00000167286.9	CD3D	915	1.72	2.85	37	5.87e-09	1.68e-08	8.23
HARBI1	1.24626e-05	9.37626e-05	0.000169501	11	46602861	46617909	15049	-	ENSG00000180423	protein_coding	chromosome	harbinger transposase derived 1 [Source:HGNC Symbol;Acc:HGNC:26522]	ENSG00000180423.4	HARBI1	283254	0.439	2.25	14.6	0.00018	0.000333	3.75
ADAMTS18	1.24587e-05	8.00689e-05	0.000113001	16	77247813	77435034	187222	-	ENSG00000140873	protein_coding	chromosome	ADAM metallopeptidase with thrombospondin type 1 motif 18 [Source:HGNC Symbol;Acc:HGNC:17110]	ENSG00000140873.16	ADAMTS18	170692	-2.8	2.62	110	1.02e-20	8.49e-20	20
CCL21	1.24084e-05	0.000218765	0.000395503	9	34709005	34710136	1132	-	ENSG00000137077	protein_coding	chromosome	C-C motif chemokine ligand 21 [Source:HGNC Symbol;Acc:HGNC:10620]	ENSG00000137077.8	CCL21	6366	-2.91	4.84	71.1	6.96e-15	3.41e-14	14.2
ALG11	1.24081e-05	5.3662e-05	8.47506e-05	13	52012398	52033600	21203	+	ENSG00000253710	protein_coding	chromosome	ALG11 alpha-1,2-mannosyltransferase [Source:HGNC Symbol;Acc:HGNC:32456]	ENSG00000253710.4	ALG11	440138	1.06	5.93	65.6	5.48e-14	2.47e-13	13.3
FANCA	1.22921e-05	0.000126571	0.000226001	16	89737549	89816657	79109	-	ENSG00000187741	protein_coding	chromosome	FA complementation group A [Source:HGNC Symbol;Acc:HGNC:3582]	ENSG00000187741.15	FANCA	2175	2.16	3.76	115	1.79e-21	1.6e-20	20.7
AGPAT2	1.22728e-05	3.42421e-05	5.65004e-05	9	136673143	136687457	14315	-	ENSG00000169692	protein_coding	chromosome	1-acylglycerol-3-phosphate O-acyltransferase 2 [Source:HGNC Symbol;Acc:HGNC:325]	ENSG00000169692.13	AGPAT2	10555	-4.33	7.39	218	7.83e-34	2.75e-32	33.1
ADAMTS14	1.22467e-05	0.000113042	0.000197751	10	70672506	70762441	89936	+	ENSG00000138316	protein_coding	chromosome	ADAM metallopeptidase with thrombospondin type 1 motif 14 [Source:HGNC Symbol;Acc:HGNC:14899]	ENSG00000138316.11	ADAMTS14	140766	2.45	1.2	73.8	2.54e-15	1.29e-14	14.6
ARIH2	1.21913e-05	7.65114e-05	0.000141251	3	48918821	48986382	67562	+	ENSG00000177479	protein_coding	chromosome	ariadne RBR E3 ubiquitin protein ligase 2 [Source:HGNC Symbol;Acc:HGNC:690]	ENSG00000177479.19	ARIH2	10425	-0.18	6.11	3.84	0.0514	0.0689	1.29
HEXA	1.21792e-05	5.19232e-05	8.47506e-05	15	72340919	72376476	35558	-	ENSG00000213614	protein_coding	chromosome	hexosaminidase subunit alpha [Source:HGNC Symbol;Acc:HGNC:4878]	ENSG00000213614.9	HEXA	3073	-0.565	6.49	21.3	7.08e-06	1.52e-05	5.15
FUOM	1.21325e-05	0.000253495	0.000452003	10	133355158	133358025	2868	-	ENSG00000148803	protein_coding	chromosome	fucose mutarotase [Source:HGNC Symbol;Acc:HGNC:24733]	ENSG00000148803.12	FUOM	282969	-1.19	2.96	45.1	1.9e-10	6.24e-10	9.72
FLT3LG	1.20219e-05	4.73092e-05	8.47506e-05	19	49474207	49486231	12025	+	ENSG00000090554	protein_coding	chromosome	fms related tyrosine kinase 3 ligand [Source:HGNC Symbol;Acc:HGNC:3766]	ENSG00000090554.13	FLT3LG	2323	-1.28	2.8	50	2.55e-11	9.05e-11	10.6
ATP1A4	1.20186e-05	0.000129176	0.000226001	1	160151570	160186977	35408	+	ENSG00000132681	protein_coding	chromosome	ATPase Na+/K+ transporting subunit alpha 4 [Source:HGNC Symbol;Acc:HGNC:14073]	ENSG00000132681.16	ATP1A4	480	-1.23	0.905	36.7	6.79e-09	1.94e-08	8.17
RPS6KL1	1.19993e-05	0.000208974	0.000282502	14	74903954	74923396	19443	-	ENSG00000198208	protein_coding	chromosome	ribosomal protein S6 kinase like 1 [Source:HGNC Symbol;Acc:HGNC:20222]	ENSG00000198208.11	RPS6KL1	83694	-1.11	2.71	28.3	2.8e-07	6.92e-07	6.55
AKR1C2	1.19868e-05	0.000154043	0.000197751	10	4987400	5018031	30632	-	ENSG00000151632	protein_coding	chromosome	aldo-keto reductase family 1 member C2 [Source:HGNC Symbol;Acc:HGNC:385]	ENSG00000151632.17	AKR1C2	1646	-2.14	7.53	28	3.13e-07	7.69e-07	6.5
SEC14L5	1.19328e-05	0.000163927	0.000282502	16	4958330	5019157	60828	+	ENSG00000103184	protein_coding	chromosome	SEC14 like lipid binding 5 [Source:HGNC Symbol;Acc:HGNC:29032]	ENSG00000103184.12	SEC14L5	9717	-0.455	0.517	4.98	0.0267	0.0375	1.57
RNF8	1.18231e-05	9.73342e-05	0.000169501	6	37353979	37394734	40756	+	ENSG00000112130	protein_coding	chromosome	ring finger protein 8 [Source:HGNC Symbol;Acc:HGNC:10071]	ENSG00000112130.17	RNF8	9025	0.819	4.54	65.9	4.81e-14	2.17e-13	13.3
TSSK3	1.18059e-05	0.00209888	0.00279677	NA	NA	NA	NA	NA	NA	NA	NA	NA	NA	NA	NA	NA	NA	NA	NA	NA	NA
CKMT1A	1.17277e-05	0.000149637	0.000254252	15	43692886	43699222	6337	+	ENSG00000223572	protein_coding	chromosome	creatine kinase, mitochondrial 1A [Source:HGNC Symbol;Acc:HGNC:31736]	ENSG00000223572.9	CKMT1A	548596	1.49	3.4	23.4	2.64e-06	5.93e-06	5.58
MIF4GD	1.17175e-05	9.9109e-05	0.000169501	17	75266228	75271227	5000	-	ENSG00000125457	protein_coding	chromosome	MIF4G domain containing [Source:HGNC Symbol;Acc:HGNC:24030]	ENSG00000125457.14	MIF4GD	57409	-0.737	3.98	23.9	2.1e-06	4.77e-06	5.68
CD6	1.15141e-05	3.60717e-05	5.65004e-05	11	60971680	61020377	48698	+	ENSG00000013725	protein_coding	chromosome	CD6 molecule [Source:HGNC Symbol;Acc:HGNC:1691]	ENSG00000013725.14	CD6	923	-0.021	3.06	0.0112	0.916	0.928	0.0381
ABHD3	1.14606e-05	8.34063e-05	0.000141251	18	21650901	21704780	53880	-	ENSG00000158201	protein_coding	chromosome	abhydrolase domain containing 3 [Source:HGNC Symbol;Acc:HGNC:18718]	ENSG00000158201.10	ABHD3	171586	0.387	4.18	9.14	0.00283	0.00456	2.55
ABHD16B	1.14213e-05	0.000186274	0.000226001	NA	NA	NA	NA	NA	NA	NA	NA	NA	NA	NA	NA	NA	NA	NA	NA	NA	NA
CLEC12A	1.14068e-05	0.000166532	0.000310752	12	9951316	9995694	44379	+	ENSG00000172322	protein_coding	chromosome	C-type lectin domain family 12 member A [Source:HGNC Symbol;Acc:HGNC:31713]	ENSG00000172322.14	CLEC12A	160364	1.55	1.85	38.1	3.66e-09	1.07e-08	8.44
SON	1.12878e-05	0.000151496	0.000197751	21	33543038	33577514	34477	+	ENSG00000159140	protein_coding	chromosome	SON DNA binding protein [Source:HGNC Symbol;Acc:HGNC:11183]	ENSG00000159140.20	SON	6651	0.88	8.56	14.6	0.000178	0.00033	3.75
GRAP2	1.12519e-05	6.53343e-05	0.000113001	22	39901084	39973721	72638	+	ENSG00000100351	protein_coding	chromosome	GRB2 related adaptor protein 2 [Source:HGNC Symbol;Acc:HGNC:4563]	ENSG00000100351.17	GRAP2	9402	0.162	2.65	0.669	0.414	0.465	0.383
ZNF35	1.11806e-05	0.00012107	0.000197751	3	44648732	44660791	12060	+	ENSG00000169981	protein_coding	chromosome	zinc finger protein 35 [Source:HGNC Symbol;Acc:HGNC:13099]	ENSG00000169981.11	ZNF35	7584	0.259	3.24	5.05	0.0258	0.0362	1.59
CAND2	1.11698e-05	6.40491e-05	0.000113001	3	12796472	12871916	75445	+	ENSG00000144712	protein_coding	chromosome	cullin associated and neddylation dissociated 2 (putative) [Source:HGNC Symbol;Acc:HGNC:30689]	ENSG00000144712.12	CAND2	23066	0.0664	2.25	0.0803	0.777	0.806	0.109
AKR1B1	1.11037e-05	3.42893e-05	5.65004e-05	7	134442356	134459284	16929	-	ENSG00000085662	protein_coding	chromosome	aldo-keto reductase family 1 member B [Source:HGNC Symbol;Acc:HGNC:381]	ENSG00000085662.14	AKR1B1	231	-0.778	5.52	22.6	3.74e-06	8.29e-06	5.43
CHMP2A	1.10841e-05	0.000105423	0.000169501	19	58551566	58555105	3540	-	ENSG00000130724	protein_coding	chromosome	charged multivesicular body protein 2A [Source:HGNC Symbol;Acc:HGNC:30216]	ENSG00000130724.9	CHMP2A	27243	-0.71	6.29	40.7	1.19e-09	3.64e-09	8.92
DTNA	1.10484e-05	0.000209759	0.000367252	18	34493290	34891844	398555	+	ENSG00000134769	protein_coding	chromosome	dystrobrevin alpha [Source:HGNC Symbol;Acc:HGNC:3057]	ENSG00000134769.21	DTNA	1837	0.13	4.41	0.608	0.436	0.486	0.36
TRHDE	1.10378e-05	0.000103236	0.000141251	12	72087266	72670758	583493	+	ENSG00000072657	protein_coding	chromosome	thyrotropin releasing hormone degrading enzyme [Source:HGNC Symbol;Acc:HGNC:30748]	ENSG00000072657.9	TRHDE	29953	-1.78	2.28	24	1.97e-06	4.49e-06	5.71
ATP6V1B1	1.09846e-05	0.000135019	0.000169501	2	70935900	70965431	29532	+	ENSG00000116039	protein_coding	chromosome	ATPase H+ transporting V1 subunit B1 [Source:HGNC Symbol;Acc:HGNC:853]	ENSG00000116039.13	ATP6V1B1	525	-1.92	4.13	45.2	1.82e-10	6e-10	9.74
CALML5	1.0944e-05	0.000214583	0.000395503	10	5498697	5499570	874	-	ENSG00000178372	protein_coding	chromosome	calmodulin like 5 [Source:HGNC Symbol;Acc:HGNC:18180]	ENSG00000178372.8	CALML5	51806	1.74	5.87	16.6	6.56e-05	0.000128	4.18
DCT	1.09402e-05	8.81191e-05	0.000113001	13	94436811	94479682	42872	-	ENSG00000080166	protein_coding	chromosome	dopachrome tautomerase [Source:HGNC Symbol;Acc:HGNC:2709]	ENSG00000080166.16	DCT	1638	0.522	1.22	2.1	0.149	0.184	0.826
PROCA1	1.09218e-05	6.71487e-05	0.000113001	17	28703197	28711854	8658	-	ENSG00000167525	protein_coding	chromosome	protein interacting with cyclin A1 [Source:HGNC Symbol;Acc:HGNC:28600]	ENSG00000167525.13	PROCA1	147011	-0.324	1.1	3.39	0.65	0.691	0.187
SLCO1A2	1.07559e-05	0.000296381	0.000395503	12	21264600	21419594	154995	-	ENSG00000084453	protein_coding	chromosome	solute carrier organic anion transporter family member 1A2 [Source:HGNC Symbol;Acc:HGNC:10956]	ENSG00000084453.16	SLCO1A2	6579	1.11	3.35	9	0.00305	0.00488	2.52
SCN11A	1.07008e-05	0.000111263	0.000197751	3	38845767	39051941	206175	-	ENSG00000168356	protein_coding	chromosome	sodium voltage-gated channel alpha subunit 11 [Source:HGNC Symbol;Acc:HGNC:10583]	ENSG00000168356.12	SCN11A	11280	-0.837	1.3	25	1.28e-06	2.97e-06	5.89
WDR66	1.06592e-05	6.18355e-05	8.47506e-05	12	121918592	122003927	85336	+	ENSG00000158023	protein_coding	chromosome	WD repeat domain 66 [Source:HGNC Symbol;Acc:HGNC:28506]	ENSG00000158023.10	WDR66	144406	-1.81	4.32	65.3	6.1e-14	2.73e-13	13.2
SPRY1	1.06418e-05	0.000230102	0.000395503	4	123396795	123403760	6966	+	ENSG00000164056	protein_coding	chromosome	sprouty RTK signaling antagonist 1 [Source:HGNC Symbol;Acc:HGNC:11269]	ENSG00000164056.11	SPRY1	10252	-1.81	5.51	139	1.17e-24	1.45e-23	23.9
CLEC1A	1.06126e-05	6.2984e-05	0.000113001	12	10069554	10111627	42074	-	ENSG00000150048	protein_coding	chromosome	C-type lectin domain family 1 member A [Source:HGNC Symbol;Acc:HGNC:24355]	ENSG00000150048.10	CLEC1A	51267	-1.72	2.34	131	1.39e-23	1.55e-22	22.9
ID2	1.05659e-05	6.76002e-05	0.000113001	2	8678845	8684461	5617	+	ENSG00000115738	protein_coding	chromosome	inhibitor of DNA binding 2 [Source:HGNC Symbol;Acc:HGNC:5361]	ENSG00000115738.10	ID2	3398	0.226	5.65	3.28	0.0717	0.094	1.14
CCR10	1.05503e-05	5.88307e-05	8.47506e-05	17	42678889	42683917	5029	-	ENSG00000184451	protein_coding	chromosome	C-C motif chemokine receptor 10 [Source:HGNC Symbol;Acc:HGNC:4474]	ENSG00000184451.5	CCR10	2826	-3.67	1.56	125	8.04e-23	8.31e-22	22.1
ARHGDIA	1.04484e-05	1.75966e-05	2.82502e-05	17	81867721	81871378	3658	-	ENSG00000141522	protein_coding	chromosome	Rho GDP dissociation inhibitor alpha [Source:HGNC Symbol;Acc:HGNC:678]	ENSG00000141522.12	ARHGDIA	396	0.153	7.18	0.772	0.381	0.431	0.419
KIF1A	1.03731e-05	9.25615e-05	0.000169501	2	240713761	240821036	107276	-	ENSG00000130294	protein_coding	chromosome	kinesin family member 1A [Source:HGNC Symbol;Acc:HGNC:888]	ENSG00000130294.16	KIF1A	547	4.86	4.22	130	1.65e-23	1.82e-22	22.8
CENPA	1.0331e-05	5.13772e-05	8.47506e-05	2	26764289	26801067	36779	+	ENSG00000115163	protein_coding	chromosome	centromere protein A [Source:HGNC Symbol;Acc:HGNC:1851]	ENSG00000115163.15	CENPA	1058	2.72	2.7	119	4.4e-22	4.2e-21	21.4
CDC27	1.03308e-05	7.46554e-05	0.000141251	17	47117703	47189422	71720	-	ENSG00000004897	protein_coding	chromosome	cell division cycle 27 [Source:HGNC Symbol;Acc:HGNC:1728]	ENSG00000004897.12	CDC27	996	0.0917	6.28	0.608	0.436	0.486	0.36
CERCAM	1.02566e-05	0.00067734	0.00118651	9	128411751	128437351	25601	+	ENSG00000167123	protein_coding	chromosome	cerebral endothelial cell adhesion molecule [Source:HGNC Symbol;Acc:HGNC:23723]	ENSG00000167123.19	CERCAM	51148	-0.709	5.33	11.7	0.000767	0.00132	3.12
KCNJ3	1.02274e-05	0.000148584	0.000197751	2	154697855	154858354	160500	+	ENSG00000162989	protein_coding	chromosome	potassium voltage-gated channel subfamily J member 3 [Source:HGNC Symbol;Acc:HGNC:6264]	ENSG00000162989.5	KCNJ3	3760	2.51	4.84	47.7	6.58e-11	2.25e-10	10.2
SLC4A11	1.01373e-05	8.46961e-05	0.000141251	20	3227417	3239559	12143	-	ENSG00000088836	protein_coding	chromosome	solute carrier family 4 member 11 [Source:HGNC Symbol;Acc:HGNC:16438]	ENSG00000088836.14	SLC4A11	83959	1.02	3.07	13.4	0.000328	0.000589	3.48
CEP72	1.01335e-05	0.000123409	0.000226001	5	612340	667168	54829	+	ENSG00000112877	protein_coding	chromosome	centrosomal protein 72 [Source:HGNC Symbol;Acc:HGNC:25547]	ENSG00000112877.8	CEP72	55722	1.01	2.39	40.5	1.33e-09	4.04e-09	8.88
SETD5	1.01152e-05	0.000123006	0.000226001	3	9397615	9479240	81626	+	ENSG00000168137	protein_coding	chromosome	SET domain containing 5 [Source:HGNC Symbol;Acc:HGNC:25566]	ENSG00000168137.16	SETD5	55209	0.962	7.21	55.2	3.13e-12	1.2e-11	11.5
FCRL1	1.00817e-05	4.656e-05	8.47506e-05	NA	NA	NA	NA	NA	NA	NA	NA	NA	NA	NA	NA	NA	NA	NA	NA	NA	NA
ADAMDEC1	1.0075e-05	8.41949e-05	0.000113001	8	24384285	24406013	21729	+	ENSG00000134028	protein_coding	chromosome	ADAM like decysin 1 [Source:HGNC Symbol;Acc:HGNC:16299]	ENSG00000134028.14	ADAMDEC1	27299	5.63	4.36	256	1.35e-37	7.82e-36	36.9
CCDC12	9.9845e-06	6.23061e-05	0.000113001	3	46921726	46982010	60285	-	ENSG00000160799	protein_coding	chromosome	coiled-coil domain containing 12 [Source:HGNC Symbol;Acc:HGNC:28332]	ENSG00000160799.11	CCDC12	151903	-0.267	4.84	5.29	0.0225	0.0319	1.65
ASB14	9.8769e-06	0.000194746	0.000254252	NA	NA	NA	NA	NA	NA	NA	NA	NA	NA	NA	NA	NA	NA	NA	NA	NA	NA
ANKMY1	9.86103e-06	0.000121494	0.000226001	2	240479422	240569209	89788	-	ENSG00000144504	protein_coding	chromosome	ankyrin repeat and MYND domain containing 1 [Source:HGNC Symbol;Acc:HGNC:20987]	ENSG00000144504.15	ANKMY1	51281	-0.296	3.72	3.45	0.08	0.104	1.1
RBM17	9.79135e-06	0.000119251	0.000226001	10	6089034	6117457	28424	+	ENSG00000134453	protein_coding	chromosome	RNA binding motif protein 17 [Source:HGNC Symbol;Acc:HGNC:16944]	ENSG00000134453.16	RBM17	84991	0.914	6.7	55	3.34e-12	1.27e-11	11.5
TCL1A	9.74812e-06	9.59848e-05	0.000169501	NA	NA	NA	NA	NA	NA	NA	NA	NA	NA	NA	NA	NA	NA	NA	NA	NA	NA
CCDC86	9.70396e-06	4.90577e-05	8.47506e-05	11	60842113	60851081	8969	+	ENSG00000110104	protein_coding	chromosome	coiled-coil domain containing 86 [Source:HGNC Symbol;Acc:HGNC:28359]	ENSG00000110104.13	CCDC86	79080	-0.694	4.49	18	3.35e-05	6.73e-05	4.48
RHAG	9.6307e-06	6.8056e-05	8.47506e-05	NA	NA	NA	NA	NA	NA	NA	NA	NA	NA	NA	NA	NA	NA	NA	NA	NA	NA
ABCC8	9.52354e-06	0.000233037	0.000310752	11	17392498	17476879	84382	-	ENSG00000006071	protein_coding	chromosome	ATP binding cassette subfamily C member 8 [Source:HGNC Symbol;Acc:HGNC:59]	ENSG00000006071.14	ABCC8	6833	-2	1.4	41.9	7.2e-10	2.24e-09	9.14
CHST12	9.34093e-06	0.000147844	0.000254252	7	2403588	2448484	44897	+	ENSG00000136213	protein_coding	chromosome	carbohydrate sulfotransferase 12 [Source:HGNC Symbol;Acc:HGNC:17423]	ENSG00000136213.10	CHST12	55501	-0.831	4.9	19.4	1.74e-05	3.6e-05	4.76
QPRT	9.2761e-06	8.50771e-05	0.000141251	16	29663279	29698699	35421	+	ENSG00000103485	protein_coding	chromosome	quinolinate phosphoribosyltransferase [Source:HGNC Symbol;Acc:HGNC:9755]	ENSG00000103485.19	QPRT	23475	0.522	4.05	6.73	0.0102	0.0153	1.99
PMFBP1	9.09815e-06	0.000104571	0.000141251	16	72112157	72176878	64722	-	ENSG00000118557	protein_coding	chromosome	polyamine modulated factor 1 binding protein 1 [Source:HGNC Symbol;Acc:HGNC:17728]	ENSG00000118557.16	PMFBP1	83449	-0.248	0.494	0.573	0.45	0.5	0.347
CHD7	9.09655e-06	0.000110285	0.000197751	8	60678740	60868028	189289	+	ENSG00000171316	protein_coding	chromosome	chromodomain helicase DNA binding protein 7 [Source:HGNC Symbol;Acc:HGNC:20626]	ENSG00000171316.12	CHD7	55636	2.07	6.29	72.8	3.69e-15	1.84e-14	14.4
UBXN4	9.06844e-06	0.000117973	0.000197751	2	135741734	135785056	43323	+	ENSG00000144224	protein_coding	chromosome	UBX domain protein 4 [Source:HGNC Symbol;Acc:HGNC:14860]	ENSG00000144224.17	UBXN4	23190	0.779	7.73	34	2.18e-08	5.96e-08	7.66
RSPO2	9.06497e-06	0.000127386	0.000169501	NA	NA	NA	NA	NA	NA	NA	NA	NA	NA	NA	NA	NA	NA	NA	NA	NA	NA
ADAT3	9.00284e-06	3.11695e-05	5.65004e-05	19	1905399	1913447	8049	+	ENSG00000213638	protein_coding	chromosome	adenosine deaminase tRNA specific 3 [Source:HGNC Symbol;Acc:HGNC:25151]	ENSG00000213638.6	ADAT3	113179	0.718	1.13	6.82	0.00968	0.0145	2.01
RSF1	8.97131e-06	0.000110312	0.000197751	11	77659996	77821017	161022	-	ENSG00000048649	protein_coding	chromosome	remodeling and spacing factor 1 [Source:HGNC Symbol;Acc:HGNC:18118]	ENSG00000048649.13	RSF1	51773	0.922	7.12	30.3	1.14e-07	2.9e-07	6.94
HIGD1B	8.82399e-06	6.34356e-05	0.000113001	17	44846353	44850476	4124	+	ENSG00000131097	protein_coding	chromosome	HIG1 hypoxia inducible domain family member 1B [Source:HGNC Symbol;Acc:HGNC:24318]	ENSG00000131097.7	HIGD1B	51751	-3.05	1.87	162	1.75e-27	2.9e-26	26.8
HPX	8.80894e-06	0.000108081	0.000197751	11	6431049	6442617	11569	-	ENSG00000110169	protein_coding	chromosome	hemopexin [Source:HGNC Symbol;Acc:HGNC:5171]	ENSG00000110169.11	HPX	3263	0.257	1.99	0.539	0.464	0.514	0.334
FEZF2	8.73267e-06	3.42421e-05	5.65004e-05	3	62369681	62374324	4644	-	ENSG00000153266	protein_coding	chromosome	FEZ family zinc finger 2 [Source:HGNC Symbol;Acc:HGNC:13506]	ENSG00000153266.13	FEZF2	55079	5.2	4.42	104	6.68e-20	5.19e-19	19.2
PIGR	8.71445e-06	9.15363e-05	0.000113001	1	206928522	206946466	17945	-	ENSG00000162896	protein_coding	chromosome	polymeric immunoglobulin receptor [Source:HGNC Symbol;Acc:HGNC:8968]	ENSG00000162896.6	PIGR	5284	-2.97	7.99	44.5	2.48e-10	8.05e-10	9.61
SMN1	8.69002e-06	3.33258e-05	5.65004e-05	5	70925030	70953942	28913	+	ENSG00000172062	protein_coding	chromosome	survival of motor neuron 1, telomeric [Source:HGNC Symbol;Acc:HGNC:11117]	ENSG00000172062.16	SMN1	6606	0.612	3.4	4.72	0.031	0.0431	1.51
SMN1	8.69002e-06	3.33258e-05	5.65004e-05	CHR_HSCHR5_1_CTG1_1	70268827	70296783	27957	+	ENSG00000275349	protein_coding	chromosome	survival of motor neuron 1, telomeric [Source:HGNC Symbol;Acc:HGNC:11117]	ENSG00000275349.4	SMN1	6606	-0.453	2.6	1.12	0.292	0.34	0.535
EFCAB3	8.54882e-06	0.000134554	0.000169501	17	62343941	62416479	72539	+	ENSG00000172421	protein_coding	chromosome	EF-hand calcium binding domain 3 [Source:HGNC Symbol;Acc:HGNC:26379]	ENSG00000172421.9	EFCAB3	146779	-0.408	2.43	2.44	0.12	0.151	0.922
HLA.DOA	8.54465e-06	9.36762e-05	0.000169501	NA	NA	NA	NA	NA	NA	NA	NA	NA	NA	NA	NA	NA	NA	NA	NA	NA	NA
APIP	8.53087e-06	8.1648e-05	0.000141251	11	34853094	34916379	63286	-	ENSG00000149089	protein_coding	chromosome	APAF1 interacting protein [Source:HGNC Symbol;Acc:HGNC:17581]	ENSG00000149089.13	APIP	51074	0.237	4.83	2.82	0.0947	0.122	1.02
ANKRD17	8.46196e-06	3.10263e-05	5.65004e-05	4	73073376	73258798	185423	-	ENSG00000132466	protein_coding	chromosome	ankyrin repeat domain 17 [Source:HGNC Symbol;Acc:HGNC:23575]	ENSG00000132466.19	ANKRD17	26057	1.88	7.49	231	3.88e-35	1.6e-33	34.4
CEP112	8.44806e-06	2.93216e-05	5.65004e-05	17	65635537	66192133	556597	-	ENSG00000154240	protein_coding	chromosome	centrosomal protein 112 [Source:HGNC Symbol;Acc:HGNC:28514]	ENSG00000154240.17	CEP112	201134	-0.403	4.78	7.59	0.00642	0.00988	2.19
CYFIP2	8.44215e-06	6.57297e-05	0.000113001	5	157266079	157395595	129517	+	ENSG00000055163	protein_coding	chromosome	cytoplasmic FMR1 interacting protein 2 [Source:HGNC Symbol;Acc:HGNC:13760]	ENSG00000055163.20	CYFIP2	26999	0.469	4.49	6.41	0.0121	0.0179	1.92
SPATA1	8.43481e-06	3.61214e-05	5.65004e-05	1	84506300	84566194	59895	+	ENSG00000122432	protein_coding	chromosome	spermatogenesis associated 1 [Source:HGNC Symbol;Acc:HGNC:14682]	ENSG00000122432.17	SPATA1	100505741	0.75	-0.203	10.8	0.0012	0.00203	2.92
SLC2A3	8.30564e-06	8.05774e-05	0.000141251	12	7919230	7936187	16958	-	ENSG00000059804	protein_coding	chromosome	solute carrier family 2 member 3 [Source:HGNC Symbol;Acc:HGNC:11007]	ENSG00000059804.16	SLC2A3	6515	2.36	5.46	178	2.3e-29	4.8e-28	28.6
PLCG2	8.2866e-06	6.79114e-05	8.47506e-05	16	81739097	81962685	223589	+	ENSG00000197943	protein_coding	chromosome	phospholipase C gamma 2 [Source:HGNC Symbol;Acc:HGNC:9066]	ENSG00000197943.10	PLCG2	5336	2.24	11.2	33.4	2.89e-08	7.81e-08	7.54
ADAMTS16	8.28523e-06	8.15712e-05	0.000141251	5	5140330	5320304	179975	+	ENSG00000145536	protein_coding	chromosome	ADAM metallopeptidase with thrombospondin type 1 motif 16 [Source:HGNC Symbol;Acc:HGNC:17108]	ENSG00000145536.15	ADAMTS16	170690	0.106	2.81	0.122	0.727	0.761	0.138
OGDHL	8.13486e-06	0.000104276	0.000169501	NA	NA	NA	NA	NA	NA	NA	NA	NA	NA	NA	NA	NA	NA	NA	NA	NA	NA
PIGY	8.12846e-06	4.73948e-05	5.65004e-05	NA	NA	NA	NA	NA	NA	NA	NA	NA	NA	NA	NA	NA	NA	NA	NA	NA	NA
MEFV	8.11426e-06	0.000262021	0.000339002	16	3242028	3256627	14600	-	ENSG00000103313	protein_coding	chromosome	MEFV innate immuity regulator, pyrin [Source:HGNC Symbol;Acc:HGNC:6998]	ENSG00000103313.12	MEFV	4210	-1.22	2.16	30.8	8.95e-08	2.31e-07	7.05
MARK1	8.10564e-06	6.29811e-05	8.47506e-05	1	220528183	220664461	136279	+	ENSG00000116141	protein_coding	chromosome	microtubule affinity regulating kinase 1 [Source:HGNC Symbol;Acc:HGNC:6896]	ENSG00000116141.15	MARK1	4139	0.775	4.02	7.95	0.0053	0.00825	2.28
ABCG2	8.09712e-06	0.000198842	0.000254252	4	88090150	88231628	141479	-	ENSG00000118777	protein_coding	chromosome	ATP binding cassette subfamily G member 2 (Junior blood group) [Source:HGNC Symbol;Acc:HGNC:74]	ENSG00000118777.12	ABCG2	9429	-1.55	2.53	66.5	3.84e-14	1.75e-13	13.4
IBA57	8.08445e-06	7.46673e-05	0.000141251	1	228165804	228182257	16454	+	ENSG00000181873	protein_coding	chromosome	iron-sulfur cluster assembly factor IBA57 [Source:HGNC Symbol;Acc:HGNC:27302]	ENSG00000181873.13	IBA57	200205	0.294	4.28	3.37	0.068	0.0895	1.17
DCTN5	8.04411e-06	7.33722e-05	0.000141251	16	23641466	23677472	36007	+	ENSG00000166847	protein_coding	chromosome	dynactin subunit 5 [Source:HGNC Symbol;Acc:HGNC:24594]	ENSG00000166847.10	DCTN5	84516	0.418	6.3	22.2	4.56e-06	1e-05	5.34
CDHR4	8.02769e-06	4.16878e-05	5.65004e-05	3	49790732	49799873	9142	-	ENSG00000187492	protein_coding	chromosome	cadherin related family member 4 [Source:HGNC Symbol;Acc:HGNC:34527]	ENSG00000187492.9	CDHR4	389118	-0.826	1.11	6.75	0.0101	0.0151	2
ABHD14B	8.01956e-06	4.89852e-05	8.47506e-05	3	51968510	51983409	14900	-	ENSG00000114779	protein_coding	chromosome	abhydrolase domain containing 14B [Source:HGNC Symbol;Acc:HGNC:28235]	ENSG00000114779.19	ABHD14B	84836	-2.38	6.06	105	5.18e-20	4.07e-19	19.3
AUH	7.98446e-06	5.36355e-05	0.000113001	9	91213815	91361913	148099	-	ENSG00000148090	protein_coding	chromosome	AU RNA binding methylglutaconyl-CoA hydratase [Source:HGNC Symbol;Acc:HGNC:890]	ENSG00000148090.11	AUH	549	-0.0828	4.27	0.497	0.482	0.531	0.317
GPR25	7.90242e-06	0.000102311	0.000169501	NA	NA	NA	NA	NA	NA	NA	NA	NA	NA	NA	NA	NA	NA	NA	NA	NA	NA
EPB41L2	7.88356e-06	9.23647e-05	0.000113001	6	130839347	131063322	223976	-	ENSG00000079819	protein_coding	chromosome	erythrocyte membrane protein band 4.1 like 2 [Source:HGNC Symbol;Acc:HGNC:3379]	ENSG00000079819.19	EPB41L2	2037	-0.825	7.49	33.9	2.34e-08	6.36e-08	7.63
ARHGAP15	7.88107e-06	3.38689e-05	5.65004e-05	2	143091362	143768352	676991	+	ENSG00000075884	protein_coding	chromosome	Rho GTPase activating protein 15 [Source:HGNC Symbol;Acc:HGNC:21030]	ENSG00000075884.14	ARHGAP15	55843	1.53	4.23	68.2	2.07e-14	9.72e-14	13.7
SPIDR	7.8765e-06	3.38662e-05	5.65004e-05	8	47260878	47736306	475429	+	ENSG00000164808	protein_coding	chromosome	scaffold protein involved in DNA repair [Source:HGNC Symbol;Acc:HGNC:28971]	ENSG00000164808.17	SPIDR	23514	1.51	5.87	108	1.5e-20	1.24e-19	19.8
PTPRQ	7.85933e-06	0.000463333	0.000621504	12	80402178	80680273	278096	+	ENSG00000139304	protein_coding	chromosome	protein tyrosine phosphatase receptor type Q [Source:HGNC Symbol;Acc:HGNC:9679]	ENSG00000139304.16	PTPRQ	374462	-2.9	2.2	65.7	5.34e-14	2.41e-13	13.3
TRPM6	7.85604e-06	9.77145e-05	0.000169501	9	74722495	74888094	165600	-	ENSG00000119121	protein_coding	chromosome	transient receptor potential cation channel subfamily M member 6 [Source:HGNC Symbol;Acc:HGNC:17995]	ENSG00000119121.22	TRPM6	140803	0.182	1.97	0.831	0.363	0.413	0.44
PYROXD2	7.83803e-06	9.88038e-05	0.000141251	10	98383565	98415182	31618	-	ENSG00000119943	protein_coding	chromosome	pyridine nucleotide-disulphide oxidoreductase domain 2 [Source:HGNC Symbol;Acc:HGNC:23517]	ENSG00000119943.13	PYROXD2	84795	-1.67	4.14	86.1	3.01e-17	1.81e-16	16.5
SPOCK2	7.828e-06	4.91648e-05	8.47506e-05	10	72059034	72089032	29999	-	ENSG00000107742	protein_coding	chromosome	SPARC (osteonectin), cwcv and kazal like domains proteoglycan 2 [Source:HGNC Symbol;Acc:HGNC:13564]	ENSG00000107742.13	SPOCK2	9806	2.27	4.78	103	8.19e-20	6.3e-19	19.1
ALKBH6	7.79072e-06	5.10072e-05	8.47506e-05	19	36009120	36014239	5120	-	ENSG00000239382	protein_coding	chromosome	alkB homolog 6 [Source:HGNC Symbol;Acc:HGNC:28243]	ENSG00000239382.10	ALKBH6	84964	-0.16	3.3	1.32	0.251	0.297	0.6
MOK	7.75893e-06	4.99704e-05	8.47506e-05	14	102224500	102305190	80691	-	ENSG00000080823	protein_coding	chromosome	MOK protein kinase [Source:HGNC Symbol;Acc:HGNC:9833]	ENSG00000080823.23	MOK	5891	0.0739	3.89	0.347	0.557	0.603	0.255
RASEF	7.75037e-06	4.69317e-05	5.65004e-05	9	82979590	83063177	83588	-	ENSG00000165105	protein_coding	chromosome	RAS and EF-hand domain containing [Source:HGNC Symbol;Acc:HGNC:26464]	ENSG00000165105.10	RASEF	158158	-1.38	6.21	30.6	9.93e-08	2.55e-07	7
ADCK5	7.72861e-06	3.48226e-05	5.65004e-05	8	144373101	144393242	20142	+	ENSG00000173137	protein_coding	chromosome	aarF domain containing kinase 5 [Source:HGNC Symbol;Acc:HGNC:21738]	ENSG00000173137.12	ADCK5	203054	0.47	2.99	7.98	0.00522	0.00813	2.28
WDR18	7.71038e-06	0.000728133	0.00129951	19	984271	998438	14168	+	ENSG00000065268	protein_coding	chromosome	WD repeat domain 18 [Source:HGNC Symbol;Acc:HGNC:17956]	ENSG00000065268.10	WDR18	57418	-0.536	4.2	7.74	0.00591	0.00914	2.23
ZFHX2	7.67183e-06	0.000177423	0.000310752	14	23520857	23556192	35336	-	ENSG00000136367	protein_coding	chromosome	zinc finger homeobox 2 [Source:HGNC Symbol;Acc:HGNC:20152]	ENSG00000136367.14	ZFHX2	85446	-0.636	1.96	8.66	0.00363	0.00576	2.44
NBEAL1	7.65073e-06	8.65685e-05	0.000113001	2	203014879	203226378	211500	+	ENSG00000144426	protein_coding	chromosome	neurobeachin like 1 [Source:HGNC Symbol;Acc:HGNC:20681]	ENSG00000144426.18	NBEAL1	65065	1.01	7.03	16.4	7.28e-05	0.000141	4.14
ARL11	7.64761e-06	4.94915e-05	8.47506e-05	13	49628507	49633872	5366	+	ENSG00000152213	protein_coding	chromosome	ADP ribosylation factor like GTPase 11 [Source:HGNC Symbol;Acc:HGNC:24046]	ENSG00000152213.4	ARL11	115761	2.06	2.21	48.5	4.65e-11	1.61e-10	10.3
CBR1	7.62561e-06	3.4728e-05	5.65004e-05	21	36069941	36073166	3226	+	ENSG00000159228	protein_coding	chromosome	carbonyl reductase 1 [Source:HGNC Symbol;Acc:HGNC:1548]	ENSG00000159228.13	CBR1	873	-0.191	5.37	1.49	0.223	0.267	0.651
YBX3	7.6156e-06	8.35297e-05	0.000113001	12	10699089	10723323	24235	-	ENSG00000060138	protein_coding	chromosome	Y-box binding protein 3 [Source:HGNC Symbol;Acc:HGNC:2428]	ENSG00000060138.13	YBX3	8531	1.77	7.39	63.5	1.24e-13	5.39e-13	12.9
COL16A1	7.61249e-06	3.33612e-05	5.65004e-05	1	31652263	31704319	52057	-	ENSG00000084636	protein_coding	chromosome	collagen type XVI alpha 1 chain [Source:HGNC Symbol;Acc:HGNC:2193]	ENSG00000084636.18	COL16A1	1307	-0.45	6.4	7.6	0.00636	0.00981	2.2
ETV3L	7.60346e-06	4.87245e-05	5.65004e-05	1	157092043	157112412	20370	-	ENSG00000253831	protein_coding	chromosome	ETS variant 3 like [Source:HGNC Symbol;Acc:HGNC:33834]	ENSG00000253831.3	ETV3L	440695	-1.67	0.094	26.1	7.67e-07	1.82e-06	6.12
SLC5A11	7.595e-06	4.87162e-05	8.47506e-05	NA	NA	NA	NA	NA	NA	NA	NA	NA	NA	NA	NA	NA	NA	NA	NA	NA	NA
APOO	7.59186e-06	2.98347e-05	5.65004e-05	X	23833353	23907938	74586	-	ENSG00000184831	protein_coding	chromosome	apolipoprotein O [Source:HGNC Symbol;Acc:HGNC:28727]	ENSG00000184831.14	APOO	79135	1.55	3.53	69.2	1.41e-14	6.7e-14	13.9
FAM13C	7.56206e-06	0.000190119	0.000339002	10	59246130	59363181	117052	-	ENSG00000148541	protein_coding	chromosome	family with sequence similarity 13 member C [Source:HGNC Symbol;Acc:HGNC:19371]	ENSG00000148541.13	FAM13C	220965	-2.12	3.66	121	2.51e-22	2.45e-21	21.6
PCDHA2	7.5531e-06	0.000769781	0.00101701	NA	NA	NA	NA	NA	NA	NA	NA	NA	NA	NA	NA	NA	NA	NA	NA	NA	NA
GRAP	7.5465e-06	4.42588e-05	8.47506e-05	17	19020673	19047637	26965	-	ENSG00000154016	protein_coding	chromosome	GRB2 related adaptor protein [Source:HGNC Symbol;Acc:HGNC:4562]	ENSG00000154016.13	GRAP	10750	-1.16	2.79	34.7	1.62e-08	4.46e-08	7.79
ORAI2	7.47719e-06	4.96294e-05	8.47506e-05	7	102433106	102456825	23720	+	ENSG00000160991	protein_coding	chromosome	ORAI calcium release-activated calcium modulator 2 [Source:HGNC Symbol;Acc:HGNC:21667]	ENSG00000160991.16	ORAI2	80228	0.802	5.19	40.7	1.24e-09	3.79e-09	8.9
C1QTNF6	7.44614e-06	4.8215e-05	8.47506e-05	22	37180166	37199385	19220	-	ENSG00000133466	protein_coding	chromosome	C1q and TNF related 6 [Source:HGNC Symbol;Acc:HGNC:14343]	ENSG00000133466.14	C1QTNF6	114904	0.801	3.94	18.8	2.29e-05	4.68e-05	4.64
ANKEF1	7.43122e-06	8.29463e-05	0.000141251	20	9986126	10058303	72178	+	ENSG00000132623	protein_coding	chromosome	ankyrin repeat and EF-hand domain containing 1 [Source:HGNC Symbol;Acc:HGNC:15803]	ENSG00000132623.16	ANKEF1	63926	-0.297	3.84	4.44	0.0364	0.05	1.44
ADAMTSL3	7.33539e-06	8.63911e-05	0.000169501	15	83654088	84039842	385755	+	ENSG00000156218	protein_coding	chromosome	ADAMTS like 3 [Source:HGNC Symbol;Acc:HGNC:14633]	ENSG00000156218.13	ADAMTSL3	57188	0.0976	6.11	0.189	0.664	0.704	0.178
BLOC1S1	7.3297e-06	7.85128e-05	0.000141251	12	55716037	55720087	4051	+	ENSG00000135441	protein_coding	chromosome	biogenesis of lysosomal organelles complex 1 subunit 1 [Source:HGNC Symbol;Acc:HGNC:4200]	ENSG00000135441.7	BLOC1S1	2647	-0.737	5.4	42.7	5.3e-10	1.67e-09	9.28
KRT73	7.31394e-06	4.83086e-05	8.47506e-05	NA	NA	NA	NA	NA	NA	NA	NA	NA	NA	NA	NA	NA	NA	NA	NA	NA	NA
ABCD3	7.29548e-06	0.000292485	0.000367252	1	94418389	94518666	100278	+	ENSG00000117528	protein_coding	chromosome	ATP binding cassette subfamily D member 3 [Source:HGNC Symbol;Acc:HGNC:67]	ENSG00000117528.14	ABCD3	5825	1.04	6.14	70.7	7.85e-15	3.83e-14	14.1
ANKRD11	7.28155e-06	8.47177e-05	0.000169501	16	89267630	89490561	222932	-	ENSG00000167522	protein_coding	chromosome	ankyrin repeat domain 11 [Source:HGNC Symbol;Acc:HGNC:21316]	ENSG00000167522.16	ANKRD11	29123	0.237	7.21	6.39	0.0123	0.0182	1.91
APOE	7.17796e-06	4.33285e-05	8.47506e-05	19	44905791	44909393	3603	+	ENSG00000130203	protein_coding	chromosome	apolipoprotein E [Source:HGNC Symbol;Acc:HGNC:613]	ENSG00000130203.10	APOE	348	-0.149	7.94	0.621	0.432	0.482	0.365
PTCRA	7.1657e-06	6.44999e-05	0.000113001	NA	NA	NA	NA	NA	NA	NA	NA	NA	NA	NA	NA	NA	NA	NA	NA	NA	NA
LIME1	7.12907e-06	6.18478e-05	0.000113001	20	63736283	63739103	2821	+	ENSG00000203896	protein_coding	chromosome	Lck interacting transmembrane adaptor 1 [Source:HGNC Symbol;Acc:HGNC:26016]	ENSG00000203896.10	LIME1	54923	0.848	2.55	7.58	0.00646	0.00994	2.19
ZFP36	7.12588e-06	6.62321e-05	0.000113001	19	39406847	39409412	2566	+	ENSG00000128016	protein_coding	chromosome	ZFP36 ring finger protein [Source:HGNC Symbol;Acc:HGNC:12862]	ENSG00000128016.7	ZFP36	7538	0.254	5.63	1.83	0.178	0.216	0.75
STMN4	7.07013e-06	7.11224e-05	0.000113001	NA	NA	NA	NA	NA	NA	NA	NA	NA	NA	NA	NA	NA	NA	NA	NA	NA	NA
GJC3	7.05477e-06	4.16292e-05	5.65004e-05	7	99923266	99929620	6355	-	ENSG00000176402	protein_coding	chromosome	gap junction protein gamma 3 [Source:HGNC Symbol;Acc:HGNC:17495]	ENSG00000176402.6	GJC3	349149	-2.76	2.31	114	2.59e-21	2.29e-20	20.6
CCDC124	6.99209e-06	3.19619e-05	5.65004e-05	19	17933015	17943991	10977	+	ENSG00000007080	protein_coding	chromosome	coiled-coil domain containing 124 [Source:HGNC Symbol;Acc:HGNC:25171]	ENSG00000007080.11	CCDC124	115098	-0.324	5.32	3.9	0.0497	0.0668	1.3
DPF1	6.97025e-06	5.68568e-05	0.000113001	19	38211006	38229714	18709	-	ENSG00000011332	protein_coding	chromosome	double PHD fingers 1 [Source:HGNC Symbol;Acc:HGNC:20225]	ENSG00000011332.19	DPF1	8193	1.87	-0.00988	45.7	1.5e-10	4.96e-10	9.83
DNAJC19	6.96848e-06	0.000108877	0.000197751	3	180983709	180989774	6066	-	ENSG00000205981	protein_coding	chromosome	DnaJ heat shock protein family (Hsp40) member C19 [Source:HGNC Symbol;Acc:HGNC:30528]	ENSG00000205981.8	DNAJC19	131118	0.687	5.36	27.9	3.29e-07	8.06e-07	6.48
KIAA2026	6.96783e-06	6.08398e-05	0.000113001	9	5881596	6008482	126887	-	ENSG00000183354	protein_coding	chromosome	KIAA2026 [Source:HGNC Symbol;Acc:HGNC:23378]	ENSG00000183354.12	KIAA2026	158358	0.653	6.1	38	3.94e-09	1.15e-08	8.4
ASH1L	6.94058e-06	3.42187e-05	5.65004e-05	1	155335268	155562807	227540	-	ENSG00000116539	protein_coding	chromosome	ASH1 like histone lysine methyltransferase [Source:HGNC Symbol;Acc:HGNC:19088]	ENSG00000116539.13	ASH1L	55870	0.656	7.68	35.5	1.13e-08	3.15e-08	7.95
TFF3	6.91517e-06	0.000112562	0.000197751	21	42311667	42315651	3985	-	ENSG00000160180	protein_coding	chromosome	trefoil factor 3 [Source:HGNC Symbol;Acc:HGNC:11757]	ENSG00000160180.15	TFF3	7033	-1.15	3.77	8.55	0.00385	0.00609	2.41
AQP9	6.89352e-06	0.000128158	0.000169501	15	58138169	58185911	47743	+	ENSG00000103569	protein_coding	chromosome	aquaporin 9 [Source:HGNC Symbol;Acc:HGNC:643]	ENSG00000103569.10	AQP9	366	1.58	2.74	19.9	1.35e-05	2.83e-05	4.87
WNT3	6.86585e-06	8.31934e-05	0.000141251	17	46762506	46833154	70649	-	ENSG00000108379	protein_coding	chromosome	Wnt family member 3 [Source:HGNC Symbol;Acc:HGNC:12782]	ENSG00000108379.10	WNT3	7473	-2.61	1.57	59.1	6.87e-13	2.79e-12	12.2
TNRC6B	6.85434e-06	8.52279e-05	0.000113001	22	40044817	40335808	290992	+	ENSG00000100354	protein_coding	chromosome	trinucleotide repeat containing adaptor 6B [Source:HGNC Symbol;Acc:HGNC:29190]	ENSG00000100354.21	TNRC6B	23112	0.93	6.62	13.9	0.000249	0.000454	3.6
ABCB5	6.85348e-06	2.75839e-05	2.82502e-05	7	20615207	20777038	161832	+	ENSG00000004846	protein_coding	chromosome	ATP binding cassette subfamily B member 5 [Source:HGNC Symbol;Acc:HGNC:46]	ENSG00000004846.16	ABCB5	340273	-0.444	1.82	3.33	0.0696	0.0915	1.16
NAA25	6.83637e-06	6.17188e-05	0.000113001	12	112026689	112108796	82108	-	ENSG00000111300	protein_coding	chromosome	N(alpha)-acetyltransferase 25, NatB auxiliary subunit [Source:HGNC Symbol;Acc:HGNC:25783]	ENSG00000111300.10	NAA25	80018	0.994	5.53	76.7	8.75e-16	4.63e-15	15.1
PELO	6.8172e-06	4.50563e-05	8.47506e-05	5	52787916	52804044	16129	+	ENSG00000152684	protein_coding	chromosome	pelota mRNA surveillance and ribosome rescue factor [Source:HGNC Symbol;Acc:HGNC:8829]	ENSG00000152684.11	PELO	53918	-1.05	4.27	73.5	2.82e-15	1.42e-14	14.5
CAV3	6.76222e-06	6.75786e-05	8.47506e-05	NA	NA	NA	NA	NA	NA	NA	NA	NA	NA	NA	NA	NA	NA	NA	NA	NA	NA
IZUMO1	6.74337e-06	5.98468e-05	0.000113001	NA	NA	NA	NA	NA	NA	NA	NA	NA	NA	NA	NA	NA	NA	NA	NA	NA	NA
CLSTN2	6.74281e-06	4.19897e-05	5.65004e-05	3	139935185	140577397	642213	+	ENSG00000158258	protein_coding	chromosome	calsyntenin 2 [Source:HGNC Symbol;Acc:HGNC:17448]	ENSG00000158258.16	CLSTN2	64084	-3.36	6.76	151	3.06e-26	4.47e-25	25.5
MIXL1	6.73354e-06	3.33592e-05	5.65004e-05	NA	NA	NA	NA	NA	NA	NA	NA	NA	NA	NA	NA	NA	NA	NA	NA	NA	NA
ISCU	6.6935e-06	7.74916e-05	0.000141251	12	108562582	108569384	6803	+	ENSG00000136003	protein_coding	chromosome	iron-sulfur cluster assembly enzyme [Source:HGNC Symbol;Acc:HGNC:29882]	ENSG00000136003.15	ISCU	23479	-0.855	6.58	89.5	8.94e-18	5.65e-17	17
ABHD13	6.66709e-06	2.37792e-05	2.82502e-05	13	108218392	108234243	15852	+	ENSG00000139826	protein_coding	chromosome	abhydrolase domain containing 13 [Source:HGNC Symbol;Acc:HGNC:20293]	ENSG00000139826.6	ABHD13	84945	1.66	5.16	144	2.32e-25	3.1e-24	24.6
ABCB7	6.64026e-06	2.97787e-05	5.65004e-05	X	75051048	75156732	105685	-	ENSG00000131269	protein_coding	chromosome	ATP binding cassette subfamily B member 7 [Source:HGNC Symbol;Acc:HGNC:48]	ENSG00000131269.19	ABCB7	22	0.185	4.95	4.49	0.0352	0.0485	1.45
ADAM9	6.63991e-06	2.33037e-05	2.82502e-05	8	38996869	39105261	108393	+	ENSG00000168615	protein_coding	chromosome	ADAM metallopeptidase domain 9 [Source:HGNC Symbol;Acc:HGNC:216]	ENSG00000168615.12	ADAM9	8754	1.74	7.14	87.4	1.9e-17	1.16e-16	16.7
ADAM9	6.63991e-06	2.33037e-05	2.82502e-05	CHR_HSCHR8_9_CTG1	39101863	39105144	3282	+	ENSG00000282230	protein_coding	chromosome	ADAM metallopeptidase domain 9 [Source:HGNC Symbol;Acc:HGNC:216]	ENSG00000282230.1	ADAM9	8754	1.21	4.43	6.11	0.0143	0.0209	1.84
IL20RA	6.63786e-06	8.77605e-05	0.000141251	6	136999971	137045180	45210	-	ENSG00000016402	protein_coding	chromosome	interleukin 20 receptor subunit alpha [Source:HGNC Symbol;Acc:HGNC:6003]	ENSG00000016402.13	IL20RA	53832	-1.36	3.98	33.3	3.04e-08	8.19e-08	7.52
ARSK	6.56927e-06	2.80003e-05	5.65004e-05	5	95555101	95605102	50002	+	ENSG00000164291	protein_coding	chromosome	arylsulfatase family member K [Source:HGNC Symbol;Acc:HGNC:25239]	ENSG00000164291.17	ARSK	153642	0.483	3.11	16.8	0.216	0.258	0.666
CDADC1	6.51637e-06	2.96833e-05	5.65004e-05	13	49247925	49293485	45561	+	ENSG00000102543	protein_coding	chromosome	cytidine and dCMP deaminase domain containing 1 [Source:HGNC Symbol;Acc:HGNC:20299]	ENSG00000102543.14	CDADC1	81602	-0.441	3.27	12.7	0.000454	0.000803	3.34
ARFRP1	6.4822e-06	8.06269e-05	0.000141251	20	63698642	63708025	9384	-	ENSG00000101246	protein_coding	chromosome	ADP ribosylation factor related protein 1 [Source:HGNC Symbol;Acc:HGNC:662]	ENSG00000101246.20	ARFRP1	10139	-0.629	4.95	15.8	9.99e-05	0.000191	4
PLEKHS1	6.42257e-06	6.61095e-05	8.47506e-05	10	113751262	113783429	32168	+	ENSG00000148735	protein_coding	chromosome	pleckstrin homology domain containing S1 [Source:HGNC Symbol;Acc:HGNC:26285]	ENSG00000148735.15	PLEKHS1	79949	0.117	5.13	0.143	0.706	0.742	0.151
AFP	6.41616e-06	8.67367e-05	0.000113001	NA	NA	NA	NA	NA	NA	NA	NA	NA	NA	NA	NA	NA	NA	NA	NA	NA	NA
PDE5A	6.409e-06	0.000236831	0.000395503	4	119494397	119628804	134408	-	ENSG00000138735	protein_coding	chromosome	phosphodiesterase 5A [Source:HGNC Symbol;Acc:HGNC:8784]	ENSG00000138735.16	PDE5A	8654	-0.0594	5.15	0.115	0.735	0.769	0.134
SCGB1A1	6.38936e-06	6.44313e-05	0.000113001	NA	NA	NA	NA	NA	NA	NA	NA	NA	NA	NA	NA	NA	NA	NA	NA	NA	NA
TXNDC12	6.36418e-06	3.56326e-05	5.65004e-05	1	52020131	52056171	36041	-	ENSG00000117862	protein_coding	chromosome	thioredoxin domain containing 12 [Source:HGNC Symbol;Acc:HGNC:24626]	ENSG00000117862.12	TXNDC12	51060	0.507	5.29	18.8	2.31e-05	4.72e-05	4.64
FIBP	6.35878e-06	6.21772e-05	0.000113001	11	65883741	65888539	4799	-	ENSG00000172500	protein_coding	chromosome	FGF1 intracellular binding protein [Source:HGNC Symbol;Acc:HGNC:3705]	ENSG00000172500.12	FIBP	9158	-0.276	4.97	3.07	0.0813	0.106	1.09
SORBS2	6.34613e-06	0.000109502	0.000197751	4	185585444	185956652	371209	-	ENSG00000154556	protein_coding	chromosome	sorbin and SH3 domain containing 2 [Source:HGNC Symbol;Acc:HGNC:24098]	ENSG00000154556.18	SORBS2	8470	-0.572	6.27	8.69	0.00358	0.00568	2.45
LDLRAD2	6.33595e-06	0.000128155	0.000169501	NA	NA	NA	NA	NA	NA	NA	NA	NA	NA	NA	NA	NA	NA	NA	NA	NA	NA
FBXO39	6.31578e-06	1.58421e-05	2.82502e-05	NA	NA	NA	NA	NA	NA	NA	NA	NA	NA	NA	NA	NA	NA	NA	NA	NA	NA
TTC24	6.30034e-06	5.683e-05	0.000113001	NA	NA	NA	NA	NA	NA	NA	NA	NA	NA	NA	NA	NA	NA	NA	NA	NA	NA
C4orf19	6.25753e-06	1.80722e-05	2.82502e-05	4	37453925	37623495	169571	+	ENSG00000154274	protein_coding	chromosome	chromosome 4 open reading frame 19 [Source:HGNC Symbol;Acc:HGNC:25618]	ENSG00000154274.15	C4orf19	55286	-1.03	3.78	34.3	1.97e-08	5.4e-08	7.71
CFP	6.24964e-06	3.10221e-05	5.65004e-05	X	47623172	47630305	7134	-	ENSG00000126759	protein_coding	chromosome	complement factor properdin [Source:HGNC Symbol;Acc:HGNC:8864]	ENSG00000126759.13	CFP	5199	-1.7	1.66	46.3	1.18e-10	3.94e-10	9.93
CRYBA4	6.19778e-06	3.52327e-05	5.65004e-05	NA	NA	NA	NA	NA	NA	NA	NA	NA	NA	NA	NA	NA	NA	NA	NA	NA	NA
CD40LG	6.18946e-06	4.777e-05	8.47506e-05	X	136648193	136660390	12198	+	ENSG00000102245	protein_coding	chromosome	CD40 ligand [Source:HGNC Symbol;Acc:HGNC:11935]	ENSG00000102245.7	CD40LG	959	0.694	0.874	9.06	0.00295	0.00474	2.53
SIRT4	6.17901e-06	5.22443e-05	8.47506e-05	12	120302316	120313249	10934	+	ENSG00000089163	protein_coding	chromosome	sirtuin 4 [Source:HGNC Symbol;Acc:HGNC:14932]	ENSG00000089163.4	SIRT4	23409	-1.45	0.237	54.5	4.21e-12	1.59e-11	11.4
PKD1L2	6.16865e-06	6.20502e-05	8.47506e-05	16	81100875	81220370	119496	-	ENSG00000166473	polymorphic_pseudogene	chromosome	polycystin 1 like 2 (gene/pseudogene) [Source:HGNC Symbol;Acc:HGNC:21715]	ENSG00000166473.17	PKD1L2	114780	-2.87	3.55	131	1.41e-23	1.57e-22	22.9
ABCC4	6.16601e-06	1.71211e-05	2.82502e-05	13	95019835	95301475	281641	-	ENSG00000125257	protein_coding	chromosome	ATP binding cassette subfamily C member 4 [Source:HGNC Symbol;Acc:HGNC:55]	ENSG00000125257.16	ABCC4	10257	1.53	4.25	116	1.38e-21	1.25e-20	20.9
CLEC5A	6.16601e-06	1.71211e-05	2.82502e-05	7	141927357	141947007	19651	-	ENSG00000258227	protein_coding	chromosome	C-type lectin domain containing 5A [Source:HGNC Symbol;Acc:HGNC:2054]	ENSG00000258227.7	CLEC5A	23601	4.75	3.26	274	2.74e-39	2.02e-37	38.6
COL6A5	6.16601e-06	1.71211e-05	2.82502e-05	NA	NA	NA	NA	NA	NA	NA	NA	NA	NA	NA	NA	NA	NA	NA	NA	NA	NA
MALSU1	6.11217e-06	3.38611e-05	5.65004e-05	7	23298739	23311729	12991	+	ENSG00000156928	protein_coding	chromosome	mitochondrial assembly of ribosomal large subunit 1 [Source:HGNC Symbol;Acc:HGNC:21721]	ENSG00000156928.5	MALSU1	115416	-0.528	4.03	25	1.28e-06	2.96e-06	5.89
AKNA	6.09673e-06	3.07471e-05	5.65004e-05	9	114334156	114394405	60250	-	ENSG00000106948	protein_coding	chromosome	AT-hook transcription factor [Source:HGNC Symbol;Acc:HGNC:24108]	ENSG00000106948.16	AKNA	80709	-0.327	5.41	4.05	0.0454	0.0615	1.34
RASSF10	6.09053e-06	8.6133e-05	0.000113001	11	13009316	13012119	2804	+	ENSG00000189431	protein_coding	chromosome	Ras association domain family member 10 [Source:HGNC Symbol;Acc:HGNC:33984]	ENSG00000189431.8	RASSF10	644943	-0.934	2.81	11.5	0.00083	0.00142	3.08
ITCH	6.03728e-06	7.28674e-05	0.000141251	20	34363241	34540748	177508	+	ENSG00000078747	protein_coding	chromosome	itchy E3 ubiquitin protein ligase [Source:HGNC Symbol;Acc:HGNC:13890]	ENSG00000078747.15	ITCH	83737	1.09	6.55	35.4	1.17e-08	3.26e-08	7.93
CRABP1	5.98256e-06	0.00012835	0.000197751	15	78340353	78348225	7873	+	ENSG00000166426	protein_coding	chromosome	cellular retinoic acid binding protein 1 [Source:HGNC Symbol;Acc:HGNC:2338]	ENSG00000166426.8	CRABP1	1381	1.13	5.53	8.26	0.00449	0.00705	2.35
C1QTNF9B	5.9825e-06	4.70829e-05	5.65004e-05	NA	NA	NA	NA	NA	NA	NA	NA	NA	NA	NA	NA	NA	NA	NA	NA	NA	NA
ZCCHC9	5.94538e-06	3.3856e-05	5.65004e-05	5	81301587	81313297	11711	+	ENSG00000131732	protein_coding	chromosome	zinc finger CCHC-type containing 9 [Source:HGNC Symbol;Acc:HGNC:25424]	ENSG00000131732.12	ZCCHC9	84240	-0.0851	4.34	1.03	0.31	0.359	0.508
HAUS8	5.91182e-06	4.77817e-05	8.47506e-05	19	17049729	17075625	25897	-	ENSG00000131351	protein_coding	chromosome	HAUS augmin like complex subunit 8 [Source:HGNC Symbol;Acc:HGNC:30532]	ENSG00000131351.15	HAUS8	93323	0.613	3.23	23.6	2.36e-06	5.32e-06	5.63
PDE11A	5.88386e-06	2.10772e-05	2.82502e-05	2	177623244	178072777	449534	-	ENSG00000128655	protein_coding	chromosome	phosphodiesterase 11A [Source:HGNC Symbol;Acc:HGNC:8773]	ENSG00000128655.18	PDE11A	50940	-2.25	3.27	117	1.07e-21	9.84e-21	21
OTX1	5.82863e-06	4.86371e-05	8.47506e-05	2	63050057	63057836	7780	+	ENSG00000115507	protein_coding	chromosome	orthodenticle homeobox 1 [Source:HGNC Symbol;Acc:HGNC:8521]	ENSG00000115507.10	OTX1	5013	2.55	1.65	63.2	1.38e-13	5.99e-13	12.9
GABBR2	5.82357e-06	5.50332e-05	8.47506e-05	9	98288109	98708935	420827	-	ENSG00000136928	protein_coding	chromosome	gamma-aminobutyric acid type B receptor subunit 2 [Source:HGNC Symbol;Acc:HGNC:4507]	ENSG00000136928.7	GABBR2	9568	4.48	1.93	141	6.25e-25	7.98e-24	24.2
CA3	5.80091e-06	5.00912e-05	8.47506e-05	8	85373436	85449040	75605	+	ENSG00000164879	protein_coding	chromosome	carbonic anhydrase 3 [Source:HGNC Symbol;Acc:HGNC:1374]	ENSG00000164879.7	CA3	761	-3.01	4.34	83.5	7.36e-17	4.25e-16	16.1
ABCA1	5.78779e-06	0.000535984	0.000678004	9	104781006	104928155	147150	-	ENSG00000165029	protein_coding	chromosome	ATP binding cassette subfamily A member 1 [Source:HGNC Symbol;Acc:HGNC:29]	ENSG00000165029.16	ABCA1	19	-0.151	6.71	0.767	0.382	0.433	0.418
SPESP1	5.76456e-06	0.000186785	0.000339002	15	68818221	68946811	128591	+	ENSG00000258484	protein_coding	chromosome	sperm equatorial segment protein 1 [Source:HGNC Symbol;Acc:HGNC:15570]	ENSG00000258484.4	SPESP1	246777	0.971	1.91	12	0.000641	0.00112	3.19
MYO9B	5.75807e-06	3.02693e-05	5.65004e-05	19	17075781	17214537	138757	+	ENSG00000099331	protein_coding	chromosome	myosin IXB [Source:HGNC Symbol;Acc:HGNC:7609]	ENSG00000099331.13	MYO9B	4650	1.47	6.58	93.2	2.5e-18	1.65e-17	17.6
MFSD3	5.74975e-06	1.8501e-05	2.82502e-05	8	144509070	144511213	2144	+	ENSG00000167700	protein_coding	chromosome	major facilitator superfamily domain containing 3 [Source:HGNC Symbol;Acc:HGNC:25157]	ENSG00000167700.9	MFSD3	113655	0.304	3.74	1.16	0.282	0.33	0.549
TNFAIP3	5.74457e-06	3.24775e-05	5.65004e-05	6	137867214	137883312	16099	+	ENSG00000118503	protein_coding	chromosome	TNF alpha induced protein 3 [Source:HGNC Symbol;Acc:HGNC:11896]	ENSG00000118503.15	TNFAIP3	7128	2.61	5.41	240	4.9e-36	2.28e-34	35.3
SH2D1A	5.72512e-06	4.73606e-05	8.47506e-05	X	124227868	124373197	145330	+	ENSG00000183918	protein_coding	chromosome	SH2 domain containing 1A [Source:HGNC Symbol;Acc:HGNC:10820]	ENSG00000183918.16	SH2D1A	4068	2.01	2.44	62.8	1.62e-13	7.01e-13	12.8
ZNF580	5.69521e-06	1.75714e-05	2.82502e-05	19	55635016	55643470	8455	+	ENSG00000213015	protein_coding	chromosome	zinc finger protein 580 [Source:HGNC Symbol;Acc:HGNC:29473]	ENSG00000213015.9	ZNF580	51157	-1.18	3.99	42.1	6.84e-10	2.13e-09	9.17
AFAP1	5.67609e-06	0.00022879	0.000395503	4	7758714	7939926	181213	-	ENSG00000196526	protein_coding	chromosome	actin filament associated protein 1 [Source:HGNC Symbol;Acc:HGNC:24017]	ENSG00000196526.10	AFAP1	60312	-0.216	5.65	3.53	0.0616	0.0817	1.21
CACUL1	5.67601e-06	4.58704e-05	8.47506e-05	10	118674167	118755249	81083	-	ENSG00000151893	protein_coding	chromosome	CDK2 associated cullin domain 1 [Source:HGNC Symbol;Acc:HGNC:23727]	ENSG00000151893.15	CACUL1	143384	0.494	6.25	28.7	2.29e-07	5.68e-07	6.64
F8A1	5.67196e-06	1.71506e-05	2.82502e-05	X	154886349	154888061	1713	+	ENSG00000277203	protein_coding	chromosome	coagulation factor VIII associated 1 [Source:HGNC Symbol;Acc:HGNC:3547]	ENSG00000277203.1	F8A1	8263	-1.3	4.45	22	5.15e-06	1.13e-05	5.29
TSPAN1	5.64487e-06	3.55708e-05	5.65004e-05	1	46175073	46185962	10890	+	ENSG00000117472	protein_coding	chromosome	tetraspanin 1 [Source:HGNC Symbol;Acc:HGNC:20657]	ENSG00000117472.10	TSPAN1	10103	0.91	3.59	7.36	0.00724	0.0111	2.14
CCDC127	5.6332e-06	1.89238e-05	2.82502e-05	5	196868	218153	21286	-	ENSG00000164366	protein_coding	chromosome	coiled-coil domain containing 127 [Source:HGNC Symbol;Acc:HGNC:30520]	ENSG00000164366.4	CCDC127	133957	-0.572	4.64	24.9	1.29e-06	2.98e-06	5.89
FPR1	5.63315e-06	4.62996e-05	8.47506e-05	19	51745172	51804110	58939	-	ENSG00000171051	protein_coding	chromosome	formyl peptide receptor 1 [Source:HGNC Symbol;Acc:HGNC:3826]	ENSG00000171051.8	FPR1	2357	-0.493	3.08	4.03	0.0459	0.0621	1.34
MYH2	5.618e-06	6.79745e-05	8.47506e-05	NA	NA	NA	NA	NA	NA	NA	NA	NA	NA	NA	NA	NA	NA	NA	NA	NA	NA
MYL6	5.60827e-06	0.000104826	0.000169501	12	56158161	56163496	5336	+	ENSG00000092841	protein_coding	chromosome	myosin light chain 6 [Source:HGNC Symbol;Acc:HGNC:7587]	ENSG00000092841.18	MYL6	4637	-0.22	9.91	2.79	0.0966	0.124	1.01
PRKG1	5.60473e-06	4.54957e-05	8.47506e-05	10	50990888	52298423	1307536	+	ENSG00000185532	protein_coding	chromosome	protein kinase cGMP-dependent 1 [Source:HGNC Symbol;Acc:HGNC:9414]	ENSG00000185532.19	PRKG1	5592	0.347	4.37	4.58	0.0336	0.0464	1.47
ABHD5	5.60348e-06	0.000112377	0.000197751	3	43690108	43734371	44264	+	ENSG00000011198	protein_coding	chromosome	abhydrolase domain containing 5 [Source:HGNC Symbol;Acc:HGNC:21396]	ENSG00000011198.10	ABHD5	51099	-0.91	5.54	61.5	2.62e-13	1.11e-12	12.6
HYAL2	5.59349e-06	3.56298e-05	5.65004e-05	3	50317790	50322782	4993	-	ENSG00000068001	protein_coding	chromosome	hyaluronidase 2 [Source:HGNC Symbol;Acc:HGNC:5321]	ENSG00000068001.14	HYAL2	8692	-0.48	5.35	5.51	0.0199	0.0285	1.7
AK8	5.58447e-06	3.02345e-05	5.65004e-05	9	132725578	132878777	153200	-	ENSG00000165695	protein_coding	chromosome	adenylate kinase 8 [Source:HGNC Symbol;Acc:HGNC:26526]	ENSG00000165695.9	AK8	158067	-0.459	0.386	3.34	0.0691	0.0909	1.16
DNAJB4	5.55324e-06	0.000147736	0.000197751	1	77979175	78017964	38790	+	ENSG00000162616	protein_coding	chromosome	DnaJ heat shock protein family (Hsp40) member B4 [Source:HGNC Symbol;Acc:HGNC:14886]	ENSG00000162616.9	DNAJB4	11080	1.27	5.48	75.1	1.58e-15	8.16e-15	14.8
B3GALT5	5.54541e-06	8.82416e-05	0.000113001	21	39556442	39673137	116696	+	ENSG00000183778	protein_coding	chromosome	beta-1,3-galactosyltransferase 5 [Source:HGNC Symbol;Acc:HGNC:920]	ENSG00000183778.17	B3GALT5	10317	-1.01	4.18	9.54	0.00229	0.00373	2.64
DALRD3	5.52744e-06	6.04142e-05	0.000113001	3	49015488	49022293	6806	-	ENSG00000178149	protein_coding	chromosome	DALR anticodon binding domain containing 3 [Source:HGNC Symbol;Acc:HGNC:25536]	ENSG00000178149.17	DALRD3	55152	-1.39	4.29	51.1	1.65e-11	5.93e-11	10.8
C2orf16	5.52735e-06	0.000269312	0.000367252	NA	NA	NA	NA	NA	NA	NA	NA	NA	NA	NA	NA	NA	NA	NA	NA	NA	NA
RGPD6	5.51214e-06	6.79555e-05	0.000113001	2	110513812	110577185	63374	-	ENSG00000183054	protein_coding	chromosome	RANBP2 like and GRIP domain containing 6 [Source:HGNC Symbol;Acc:HGNC:32419]	ENSG00000183054.11	RGPD6	729540	2.27	5.78	47.6	6.88e-11	2.34e-10	10.2
ARHGEF17	5.50846e-06	5.71794e-05	0.000113001	11	73308276	73369388	61113	+	ENSG00000110237	protein_coding	chromosome	Rho guanine nucleotide exchange factor 17 [Source:HGNC Symbol;Acc:HGNC:21726]	ENSG00000110237.5	ARHGEF17	9828	-1.19	5.74	44.4	2.52e-10	8.16e-10	9.6
C1orf53	5.50636e-06	4.72329e-05	8.47506e-05	1	197902630	197907367	4738	+	ENSG00000203724	protein_coding	chromosome	chromosome 1 open reading frame 53 [Source:HGNC Symbol;Acc:HGNC:30003]	ENSG00000203724.11	C1orf53	388722	-0.0844	0.625	0.181	0.671	0.711	0.174
CTSW	5.49153e-06	1.53296e-05	2.82502e-05	11	65879837	65883741	3905	+	ENSG00000172543	protein_coding	chromosome	cathepsin W [Source:HGNC Symbol;Acc:HGNC:2546]	ENSG00000172543.8	CTSW	1521	-0.225	2.46	1.04	0.308	0.357	0.511
C19orf44	5.47062e-06	3.02513e-05	5.65004e-05	19	16496394	16521352	24959	+	ENSG00000105072	protein_coding	chromosome	chromosome 19 open reading frame 44 [Source:HGNC Symbol;Acc:HGNC:26141]	ENSG00000105072.9	C19orf44	84167	0.0579	2.84	0.239	0.626	0.669	0.204
TPO	5.4279e-06	4.90695e-05	8.47506e-05	2	1374066	1543711	169646	+	ENSG00000115705	protein_coding	chromosome	thyroid peroxidase [Source:HGNC Symbol;Acc:HGNC:12015]	ENSG00000115705.21	TPO	7173	-2.88	1.75	84.5	5.29e-17	3.12e-16	16.3
BSCL2	5.42471e-06	3.19986e-05	5.65004e-05	11	62690275	62709845	19571	-	ENSG00000168000	protein_coding	chromosome	BSCL2 lipid droplet biogenesis associated, seipin [Source:HGNC Symbol;Acc:HGNC:15832]	ENSG00000168000.14	BSCL2	26580	-0.231	4.89	0.658	0.418	0.469	0.378
CCDC22	5.42348e-06	4.7307e-05	8.47506e-05	X	49235470	49250520	15051	+	ENSG00000101997	protein_coding	chromosome	coiled-coil domain containing 22 [Source:HGNC Symbol;Acc:HGNC:28909]	ENSG00000101997.13	CCDC22	28952	-0.768	3.74	19.8	1.45e-05	3.02e-05	4.84
ACE	5.39997e-06	1.57291e-05	2.82502e-05	17	63477061	63498380	21320	+	ENSG00000159640	protein_coding	chromosome	angiotensin I converting enzyme [Source:HGNC Symbol;Acc:HGNC:2707]	ENSG00000159640.16	ACE	1636	-0.841	4.69	30.8	8.91e-08	2.3e-07	7.05
MRPS36	5.39171e-06	5.94829e-05	0.000113001	5	69217760	69230158	12399	+	ENSG00000134056	protein_coding	chromosome	mitochondrial ribosomal protein S36 [Source:HGNC Symbol;Acc:HGNC:16631]	ENSG00000134056.12	MRPS36	92259	-0.677	4.02	15.3	0.000126	0.000237	3.9
ATG2A	5.38855e-06	1.53443e-05	2.82502e-05	11	64894546	64917211	22666	-	ENSG00000110046	protein_coding	chromosome	autophagy related 2A [Source:HGNC Symbol;Acc:HGNC:29028]	ENSG00000110046.13	ATG2A	23130	-1.04	4.53	42.5	5.76e-10	1.81e-09	9.24
DNAH3	5.38818e-06	4.87328e-05	8.47506e-05	16	20933111	21159441	226331	-	ENSG00000158486	protein_coding	chromosome	dynein axonemal heavy chain 3 [Source:HGNC Symbol;Acc:HGNC:2949]	ENSG00000158486.13	DNAH3	55567	1.39	-0.089	34.8	1.54e-08	4.26e-08	7.81
EFNA2	5.37471e-06	4.82961e-05	5.65004e-05	NA	NA	NA	NA	NA	NA	NA	NA	NA	NA	NA	NA	NA	NA	NA	NA	NA	NA
BBS7	5.37285e-06	3.1587e-05	5.65004e-05	4	121824329	121870487	46159	-	ENSG00000138686	protein_coding	chromosome	Bardet-Biedl syndrome 7 [Source:HGNC Symbol;Acc:HGNC:18758]	ENSG00000138686.10	BBS7	55212	0.815	3.87	32.1	5.16e-08	1.36e-07	7.29
STRA8	5.34536e-06	3.51254e-05	5.65004e-05	NA	NA	NA	NA	NA	NA	NA	NA	NA	NA	NA	NA	NA	NA	NA	NA	NA	NA
HCST	5.33917e-06	4.68208e-05	8.47506e-05	19	35902529	35904377	1849	+	ENSG00000126264	protein_coding	chromosome	hematopoietic cell signal transducer [Source:HGNC Symbol;Acc:HGNC:16977]	ENSG00000126264.10	HCST	10870	-0.714	2.28	7.13	0.0082	0.0124	2.09
ERCC4	5.30829e-06	3.33307e-05	5.65004e-05	16	13920157	13952345	32189	+	ENSG00000175595	protein_coding	chromosome	ERCC excision repair 4, endonuclease catalytic subunit [Source:HGNC Symbol;Acc:HGNC:3436]	ENSG00000175595.14	ERCC4	2072	0.887	4.49	37.5	4.79e-09	1.39e-08	8.32
CAGE1	5.29979e-06	2.66358e-05	5.65004e-05	NA	NA	NA	NA	NA	NA	NA	NA	NA	NA	NA	NA	NA	NA	NA	NA	NA	NA
AIP	5.24833e-06	1.52867e-05	2.82502e-05	11	67483026	67491103	8078	+	ENSG00000110711	protein_coding	chromosome	aryl hydrocarbon receptor interacting protein [Source:HGNC Symbol;Acc:HGNC:358]	ENSG00000110711.10	AIP	9049	-0.579	5.02	15.5	0.000117	0.000221	3.93
HLA.DRA	5.24801e-06	6.36008e-05	0.000113001	NA	NA	NA	NA	NA	NA	NA	NA	NA	NA	NA	NA	NA	NA	NA	NA	NA	NA
PHKA2	5.23347e-06	6.5626e-05	0.000113001	X	18892298	18984114	91817	-	ENSG00000044446	protein_coding	chromosome	phosphorylase kinase regulatory subunit alpha 2 [Source:HGNC Symbol;Acc:HGNC:8926]	ENSG00000044446.12	PHKA2	5256	-0.903	5.33	39.3	2.17e-09	6.47e-09	8.66
CCNE2	5.22005e-06	1.62158e-05	2.82502e-05	8	94879770	94896678	16909	-	ENSG00000175305	protein_coding	chromosome	cyclin E2 [Source:HGNC Symbol;Acc:HGNC:1590]	ENSG00000175305.17	CCNE2	9134	4.96	4.21	390	9.51e-49	3.7e-46	48
ACOT1	5.20772e-06	3.0913e-05	5.65004e-05	14	73537143	73543796	6654	+	ENSG00000184227	protein_coding	chromosome	acyl-CoA thioesterase 1 [Source:HGNC Symbol;Acc:HGNC:33128]	ENSG00000184227.8	ACOT1	641371	-3.33	3.81	163	1.28e-27	2.17e-26	26.9
C7orf50	5.20277e-06	4.78258e-05	8.47506e-05	7	996986	1138260	141275	-	ENSG00000146540	protein_coding	chromosome	chromosome 7 open reading frame 50 [Source:HGNC Symbol;Acc:HGNC:22421]	ENSG00000146540.15	C7orf50	84310	0.673	5.79	28	3.22e-07	7.9e-07	6.49
CEP152	5.19681e-06	3.72595e-05	5.65004e-05	15	48712928	48811146	98219	-	ENSG00000103995	protein_coding	chromosome	centrosomal protein 152 [Source:HGNC Symbol;Acc:HGNC:29298]	ENSG00000103995.14	CEP152	22995	2.52	4.39	134	4.84e-24	5.69e-23	23.3
ARHGAP27	5.14277e-06	4.59943e-05	8.47506e-05	CHR_HSCHR17_1_CTG5	45393920	45434353	40434	-	ENSG00000276836	protein_coding	chromosome	Rho GTPase activating protein 27 [Source:HGNC Symbol;Acc:HGNC:31813]	ENSG00000276836.4	ARHGAP27	201176	-0.558	3.08	3.33	0.0697	0.0916	1.16
ARHGAP27	5.14277e-06	4.59943e-05	8.47506e-05	CHR_HSCHR17_2_CTG5	45393902	45434423	40522	-	ENSG00000276907	protein_coding	chromosome	Rho GTPase activating protein 27 [Source:HGNC Symbol;Acc:HGNC:31813]	ENSG00000276907.4	ARHGAP27	201176	0.235	4.19	2.06	0.153	0.189	0.815
ARID4A	5.14129e-06	6.21608e-05	0.000113001	14	58298504	58373887	75384	+	ENSG00000032219	protein_coding	chromosome	AT-rich interaction domain 4A [Source:HGNC Symbol;Acc:HGNC:9885]	ENSG00000032219.19	ARID4A	5926	0.86	6.03	31.1	8.06e-08	2.08e-07	7.09
LTBP4	5.13679e-06	3.5153e-05	5.65004e-05	19	40592883	40629818	36936	+	ENSG00000090006	protein_coding	chromosome	latent transforming growth factor beta binding protein 4 [Source:HGNC Symbol;Acc:HGNC:6717]	ENSG00000090006.17	LTBP4	8425	-2.54	6.3	175	5.13e-29	1.03e-27	28.3
CORIN	5.13305e-06	4.19335e-05	8.47506e-05	4	47593999	47838106	244108	-	ENSG00000145244	protein_coding	chromosome	corin, serine peptidase [Source:HGNC Symbol;Acc:HGNC:19012]	ENSG00000145244.12	CORIN	10699	2.64	2.16	150	4.87e-26	6.96e-25	25.3
HOXD9	5.1283e-06	9.99e-05	0.000169501	2	176122719	176124937	2219	+	ENSG00000128709	protein_coding	chromosome	homeobox D9 [Source:HGNC Symbol;Acc:HGNC:5140]	ENSG00000128709.13	HOXD9	3235	-1.99	2.61	83.9	6.36e-17	3.7e-16	16.2
MFAP2	5.12333e-06	3.78536e-05	5.65004e-05	1	16974502	16980632	6131	-	ENSG00000117122	protein_coding	chromosome	microfibril associated protein 2 [Source:HGNC Symbol;Acc:HGNC:7033]	ENSG00000117122.14	MFAP2	4237	1.63	4.81	53	7.46e-12	2.77e-11	11.1
VTI1A	5.12233e-06	6.49412e-05	0.000113001	10	112446998	112818744	371747	+	ENSG00000151532	protein_coding	chromosome	vesicle transport through interaction with t-SNAREs 1A [Source:HGNC Symbol;Acc:HGNC:17792]	ENSG00000151532.13	VTI1A	143187	0.356	4.86	6.13	0.0141	0.0207	1.85
ZNF559.ZNF177	5.11091e-06	6.55588e-05	0.000113001	NA	NA	NA	NA	NA	NA	NA	NA	NA	NA	NA	NA	NA	NA	NA	NA	NA	NA
ITPRIPL1	5.10372e-06	7.09635e-05	0.000113001	2	96325331	96330517	5187	+	ENSG00000198885	protein_coding	chromosome	ITPRIP like 1 [Source:HGNC Symbol;Acc:HGNC:29371]	ENSG00000198885.9	ITPRIPL1	150771	-1.96	3.06	106	3.07e-20	2.46e-19	19.5
MEF2B	5.09417e-06	4.02552e-05	8.47506e-05	19	19145567	19192131	46565	-	ENSG00000213999	protein_coding	chromosome	myocyte enhancer factor 2B [Source:HGNC Symbol;Acc:HGNC:6995]	ENSG00000213999.17	MEF2B	4207	-0.328	1.06	1.12	0.29	0.338	0.537
GPN2	5.09341e-06	4.95592e-05	5.65004e-05	1	26876132	26890283	14152	-	ENSG00000142751	protein_coding	chromosome	GPN-loop GTPase 2 [Source:HGNC Symbol;Acc:HGNC:25513]	ENSG00000142751.15	GPN2	54707	-1.11	4.45	14.7	0.000172	0.00032	3.76
OXNAD1	5.09155e-06	4.59633e-05	8.47506e-05	3	16265160	16350299	85140	+	ENSG00000154814	protein_coding	chromosome	oxidoreductase NAD binding domain containing 1 [Source:HGNC Symbol;Acc:HGNC:25128]	ENSG00000154814.14	OXNAD1	92106	0.519	4.19	27	4.92e-07	1.18e-06	6.31
ADCK1	5.09042e-06	1.35173e-05	2.82502e-05	14	77800109	77935014	134906	+	ENSG00000063761	protein_coding	chromosome	aarF domain containing kinase 1 [Source:HGNC Symbol;Acc:HGNC:19038]	ENSG00000063761.16	ADCK1	57143	-0.86	2.59	29.8	0.00312	0.00499	2.51
CCDC28B	5.08511e-06	4.47263e-05	8.47506e-05	1	32200386	32205387	5002	+	ENSG00000160050	protein_coding	chromosome	coiled-coil domain containing 28B [Source:HGNC Symbol;Acc:HGNC:28163]	ENSG00000160050.14	CCDC28B	79140	0.523	2.65	6.49	0.0116	0.0172	1.94
EPS8L3	5.08018e-06	0.00143445	0.00183626	NA	NA	NA	NA	NA	NA	NA	NA	NA	NA	NA	NA	NA	NA	NA	NA	NA	NA
ANKRD35	5.07444e-06	2.71353e-05	5.65004e-05	1	145866560	145885866	19307	-	ENSG00000198483	protein_coding	chromosome	ankyrin repeat domain 35 [Source:HGNC Symbol;Acc:HGNC:26323]	ENSG00000198483.13	ANKRD35	148741	-1.44	3.28	46.9	9.11e-11	3.07e-10	10
EGF	5.05841e-06	8.39645e-05	0.000113001	4	109912883	110013766	100884	+	ENSG00000138798	protein_coding	chromosome	epidermal growth factor [Source:HGNC Symbol;Acc:HGNC:3229]	ENSG00000138798.13	EGF	1950	-1.02	4.4	9.87	0.00193	0.00317	2.71
ITPR2	5.05625e-06	8.89015e-05	0.000169501	12	26335352	26833194	497843	-	ENSG00000123104	protein_coding	chromosome	inositol 1,4,5-trisphosphate receptor type 2 [Source:HGNC Symbol;Acc:HGNC:6181]	ENSG00000123104.12	ITPR2	3709	0.804	7.86	15	0.000143	0.000268	3.84
TMEM234	5.0451e-06	6.42375e-05	0.000113001	1	32214472	32222359	7888	-	ENSG00000160055	protein_coding	chromosome	transmembrane protein 234 [Source:HGNC Symbol;Acc:HGNC:28837]	ENSG00000160055.19	TMEM234	56063	-0.227	3.16	3.41	0.0663	0.0875	1.18
CDHR1	5.03619e-06	4.55509e-05	8.47506e-05	10	84194537	84219621	25085	+	ENSG00000148600	protein_coding	chromosome	cadherin related family member 1 [Source:HGNC Symbol;Acc:HGNC:14550]	ENSG00000148600.15	CDHR1	92211	3.92	2.41	69	1.5e-14	7.13e-14	13.8
NDUFB8	5.02852e-06	4.77284e-05	8.47506e-05	10	100523740	100530000	6261	-	ENSG00000166136	protein_coding	chromosome	NADH:ubiquinone oxidoreductase subunit B8 [Source:HGNC Symbol;Acc:HGNC:7703]	ENSG00000166136.16	NDUFB8	4714	-0.565	6.22	25.2	1.13e-06	2.63e-06	5.95
APLP1	5.01209e-06	6.04303e-05	0.000113001	19	35867899	35879791	11893	+	ENSG00000105290	protein_coding	chromosome	amyloid beta precursor like protein 1 [Source:HGNC Symbol;Acc:HGNC:597]	ENSG00000105290.12	APLP1	333	2.03	3.17	44.2	2.8e-10	9.02e-10	9.55
SLC25A18	5.00326e-06	4.86475e-05	5.65004e-05	22	17563450	17590995	27546	+	ENSG00000182902	protein_coding	chromosome	solute carrier family 25 member 18 [Source:HGNC Symbol;Acc:HGNC:10988]	ENSG00000182902.14	SLC25A18	83733	-3.29	1.65	112	4.88e-21	4.21e-20	20.3
PPP2R2C	5.00261e-06	0.00013289	0.000169501	4	6320578	6563600	243023	-	ENSG00000074211	protein_coding	chromosome	protein phosphatase 2 regulatory subunit Bgamma [Source:HGNC Symbol;Acc:HGNC:9306]	ENSG00000074211.14	PPP2R2C	5522	5.1	5.16	306	4.29e-42	4.68e-40	41.4
SAA2.SAA4	4.99035e-06	4.56362e-05	5.65004e-05	NA	NA	NA	NA	NA	NA	NA	NA	NA	NA	NA	NA	NA	NA	NA	NA	NA	NA
ISG15	4.98851e-06	4.37922e-05	8.47506e-05	1	1001138	1014540	13403	+	ENSG00000187608	protein_coding	chromosome	ISG15 ubiquitin like modifier [Source:HGNC Symbol;Acc:HGNC:4053]	ENSG00000187608.10	ISG15	9636	2.13	5.41	60.3	4.21e-13	1.75e-12	12.4
AASDH	4.98702e-06	0.000929293	0.00121476	4	56338287	56387508	49222	-	ENSG00000157426	protein_coding	chromosome	aminoadipate-semialdehyde dehydrogenase [Source:HGNC Symbol;Acc:HGNC:23993]	ENSG00000157426.14	AASDH	132949	0.323	4.24	4.28	0.0398	0.0544	1.4
BLOC1S6	4.97851e-06	6.15957e-05	0.000113001	15	45587214	45615945	28732	+	ENSG00000104164	protein_coding	chromosome	biogenesis of lysosomal organelles complex 1 subunit 6 [Source:HGNC Symbol;Acc:HGNC:8549]	ENSG00000104164.11	BLOC1S6	26258	0.614	7.44	21.9	5.3e-06	1.16e-05	5.28
PRSS50	4.97276e-06	7.13389e-05	0.000113001	3	46712115	46812574	100460	-	ENSG00000206549	protein_coding	chromosome	serine protease 50 [Source:HGNC Symbol;Acc:HGNC:17910]	ENSG00000206549.13	PRSS50	NA	-0.948	-0.146	8.71	0.00355	0.00564	2.45
RPL17.C18orf32	4.97166e-06	6.65513e-05	8.47506e-05	NA	NA	NA	NA	NA	NA	NA	NA	NA	NA	NA	NA	NA	NA	NA	NA	NA	NA
CAPRIN2	4.9645e-06	5.9933e-05	0.000113001	12	30709552	30754951	45400	-	ENSG00000110888	protein_coding	chromosome	caprin family member 2 [Source:HGNC Symbol;Acc:HGNC:21259]	ENSG00000110888.17	CAPRIN2	65981	1.11	4.93	70.7	7.81e-15	3.81e-14	14.1
ADAM8	4.96086e-06	4.73675e-05	8.47506e-05	10	133262420	133276868	14449	-	ENSG00000151651	protein_coding	chromosome	ADAM metallopeptidase domain 8 [Source:HGNC Symbol;Acc:HGNC:215]	ENSG00000151651.16	ADAM8	101	1.73	3.77	62	2.19e-13	9.35e-13	12.7
AHI1	4.95674e-06	5.81369e-05	0.000113001	6	135283532	135497765	214234	-	ENSG00000135541	protein_coding	chromosome	Abelson helper integration site 1 [Source:HGNC Symbol;Acc:HGNC:21575]	ENSG00000135541.21	AHI1	54806	1.1	5.78	23.5	2.55e-06	5.74e-06	5.59
FHIT	4.94746e-06	4.77614e-05	8.47506e-05	3	59747277	61251459	1504183	-	ENSG00000189283	protein_coding	chromosome	fragile histidine triad diadenosine triphosphatase [Source:HGNC Symbol;Acc:HGNC:3701]	ENSG00000189283.10	FHIT	2272	-1.16	3.08	24.2	1.83e-06	4.17e-06	5.74
PCSK1N	4.94662e-06	3.33122e-05	5.65004e-05	X	48831096	48835610	4515	-	ENSG00000102109	protein_coding	chromosome	proprotein convertase subtilisin/kexin type 1 inhibitor [Source:HGNC Symbol;Acc:HGNC:17301]	ENSG00000102109.9	PCSK1N	27344	4.97	3.26	129	2.36e-23	2.56e-22	22.6
HBG2	4.89799e-06	0.000184659	0.000254252	NA	NA	NA	NA	NA	NA	NA	NA	NA	NA	NA	NA	NA	NA	NA	NA	NA	NA
FAM167B	4.87996e-06	4.85843e-05	8.47506e-05	1	32247222	32248856	1635	+	ENSG00000183615	protein_coding	chromosome	family with sequence similarity 167 member B [Source:HGNC Symbol;Acc:HGNC:28133]	ENSG00000183615.6	FAM167B	84734	-0.58	1.23	5.26	0.0228	0.0324	1.64
LRRTM4	4.8633e-06	4.03832e-05	5.65004e-05	2	76747719	77593319	845601	-	ENSG00000176204	protein_coding	chromosome	leucine rich repeat transmembrane neuronal 4 [Source:HGNC Symbol;Acc:HGNC:19411]	ENSG00000176204.13	LRRTM4	80059	-1.18	1.99	12.9	0.000423	0.000751	3.37
FAM78A	4.85007e-06	5.80754e-05	0.000113001	9	131258076	131276510	18435	-	ENSG00000126882	protein_coding	chromosome	family with sequence similarity 78 member A [Source:HGNC Symbol;Acc:HGNC:25465]	ENSG00000126882.13	FAM78A	286336	-0.709	3.37	13.9	0.000249	0.000454	3.6
MAD1L1	4.81933e-06	6.07542e-05	0.000113001	7	1815793	2233243	417451	-	ENSG00000002822	protein_coding	chromosome	mitotic arrest deficient 1 like 1 [Source:HGNC Symbol;Acc:HGNC:6762]	ENSG00000002822.15	MAD1L1	8379	0.154	4.24	1.15	0.284	0.331	0.547
STARD8	4.81766e-06	3.60504e-05	5.65004e-05	X	68647666	68725842	78177	+	ENSG00000130052	protein_coding	chromosome	StAR related lipid transfer domain containing 8 [Source:HGNC Symbol;Acc:HGNC:19161]	ENSG00000130052.13	STARD8	9754	-0.697	3.79	27.2	4.61e-07	1.11e-06	6.34
ADHFE1	4.8161e-06	4.15932e-05	5.65004e-05	8	66432492	66468907	36416	+	ENSG00000147576	protein_coding	chromosome	alcohol dehydrogenase iron containing 1 [Source:HGNC Symbol;Acc:HGNC:16354]	ENSG00000147576.17	ADHFE1	137872	-2.32	3.59	167	4.26e-28	7.68e-27	27.4
CD164L2	4.75811e-06	8.56913e-05	0.000113001	1	27379176	27383333	4158	-	ENSG00000174950	protein_coding	chromosome	CD164 molecule like 2 [Source:HGNC Symbol;Acc:HGNC:32043]	ENSG00000174950.11	CD164L2	388611	-1.39	1.49	17.8	3.68e-05	7.35e-05	4.43
AASDHPPT	4.74995e-06	0.000859382	0.00110176	11	106075501	106098699	23199	+	ENSG00000149313	protein_coding	chromosome	aminoadipate-semialdehyde dehydrogenase-phosphopantetheinyl transferase [Source:HGNC Symbol;Acc:HGNC:14235]	ENSG00000149313.11	AASDHPPT	60496	0.383	5.13	20.5	1.03e-05	2.18e-05	4.99
HSD11B2	4.74231e-06	7.74103e-05	0.000141251	16	67430652	67437553	6902	+	ENSG00000176387	protein_coding	chromosome	hydroxysteroid 11-beta dehydrogenase 2 [Source:HGNC Symbol;Acc:HGNC:5209]	ENSG00000176387.7	HSD11B2	3291	-0.213	2.5	0.624	0.431	0.481	0.366
KCNK3	4.741e-06	3.20054e-05	5.65004e-05	2	26692690	26733420	40731	+	ENSG00000171303	protein_coding	chromosome	potassium two pore domain channel subfamily K member 3 [Source:HGNC Symbol;Acc:HGNC:6278]	ENSG00000171303.7	KCNK3	3777	-1.55	2.44	40.2	1.52e-09	4.59e-09	8.82
AKR1C1	4.73282e-06	0.000216673	0.000282502	10	4963253	4983283	20031	+	ENSG00000187134	protein_coding	chromosome	aldo-keto reductase family 1 member C1 [Source:HGNC Symbol;Acc:HGNC:384]	ENSG00000187134.14	AKR1C1	1645	-2.56	6.63	48.3	5.06e-11	1.74e-10	10.3
RPS19BP1	4.70534e-06	5.67804e-05	0.000113001	22	39529093	39532761	3669	-	ENSG00000187051	protein_coding	chromosome	ribosomal protein S19 binding protein 1 [Source:HGNC Symbol;Acc:HGNC:28749]	ENSG00000187051.9	RPS19BP1	91582	-0.739	5.73	27.1	4.82e-07	1.16e-06	6.32
PKD1L1	4.68711e-06	0.00012941	0.000169501	7	47740202	47948491	208290	-	ENSG00000158683	protein_coding	chromosome	polycystin 1 like 1, transient receptor potential channel interacting [Source:HGNC Symbol;Acc:HGNC:18053]	ENSG00000158683.8	PKD1L1	168507	-2.29	1.76	83.7	6.98e-17	4.04e-16	16.2
HHIPL2	4.65717e-06	7.30282e-05	0.000141251	1	222522258	222548104	25847	-	ENSG00000143512	protein_coding	chromosome	HHIP like 2 [Source:HGNC Symbol;Acc:HGNC:25842]	ENSG00000143512.13	HHIPL2	79802	2.72	1.19	49.6	3e-11	1.06e-10	10.5
C11orf53	4.64844e-06	4.16241e-05	5.65004e-05	NA	NA	NA	NA	NA	NA	NA	NA	NA	NA	NA	NA	NA	NA	NA	NA	NA	NA
ZNF354B	4.64376e-06	6.78988e-05	8.47506e-05	5	178859953	178888122	28170	+	ENSG00000178338	protein_coding	chromosome	zinc finger protein 354B [Source:HGNC Symbol;Acc:HGNC:17197]	ENSG00000178338.11	ZNF354B	117608	3.24	6.57	58.6	8.23e-13	3.33e-12	12.1
PAX6	4.62547e-06	6.33746e-05	8.47506e-05	11	31784779	31817961	33183	-	ENSG00000007372	protein_coding	chromosome	paired box 6 [Source:HGNC Symbol;Acc:HGNC:8620]	ENSG00000007372.23	PAX6	5080	4.91	2.58	190	9.16e-31	2.25e-29	30
PRSS12	4.614e-06	4.3254e-05	8.47506e-05	4	118280038	118353003	72966	-	ENSG00000164099	protein_coding	chromosome	serine protease 12 [Source:HGNC Symbol;Acc:HGNC:9477]	ENSG00000164099.3	PRSS12	8492	0.731	3.3	7.81	0.00569	0.00882	2.24
EPHA6	4.6055e-06	7.2265e-05	8.47506e-05	NA	NA	NA	NA	NA	NA	NA	NA	NA	NA	NA	NA	NA	NA	NA	NA	NA	NA
PET100	4.58471e-06	4.90747e-05	8.47506e-05	19	7629793	7631956	2164	+	ENSG00000229833	protein_coding	chromosome	PET100 cytochrome c oxidase chaperone [Source:HGNC Symbol;Acc:HGNC:40038]	ENSG00000229833.10	PET100	100131801	0.432	5.48	2.63	0.107	0.136	0.972
CSF3R	4.58073e-06	4.91213e-05	8.47506e-05	1	36466043	36483278	17236	-	ENSG00000119535	protein_coding	chromosome	colony stimulating factor 3 receptor [Source:HGNC Symbol;Acc:HGNC:2439]	ENSG00000119535.17	CSF3R	1441	-0.308	4.15	2.17	0.143	0.177	0.846
EP300	4.57549e-06	3.24242e-05	5.65004e-05	22	41092592	41180077	87486	+	ENSG00000100393	protein_coding	chromosome	E1A binding protein p300 [Source:HGNC Symbol;Acc:HGNC:3373]	ENSG00000100393.13	EP300	2033	1.06	6.98	52.2	1.03e-11	3.78e-11	11
LTF	4.54881e-06	6.1667e-05	8.47506e-05	3	46435645	46485234	49590	-	ENSG00000012223	protein_coding	chromosome	lactotransferrin [Source:HGNC Symbol;Acc:HGNC:6720]	ENSG00000012223.13	LTF	4057	-0.277	9.41	0.521	0.471	0.521	0.327
KCNJ16	4.5025e-06	6.25101e-05	8.47506e-05	17	70053429	70135608	82180	+	ENSG00000153822	protein_coding	chromosome	potassium voltage-gated channel subfamily J member 16 [Source:HGNC Symbol;Acc:HGNC:6262]	ENSG00000153822.13	KCNJ16	3773	-0.411	1.56	1.48	0.225	0.269	0.647
FAM118A	4.48751e-06	5.78101e-05	8.47506e-05	22	45308968	45341955	32988	+	ENSG00000100376	protein_coding	chromosome	family with sequence similarity 118 member A [Source:HGNC Symbol;Acc:HGNC:1313]	ENSG00000100376.12	FAM118A	55007	0.105	4.47	0.466	0.496	0.545	0.305
C17orf67	4.4765e-06	3.50243e-05	5.65004e-05	17	56791913	56838773	46861	-	ENSG00000214226	protein_coding	chromosome	chromosome 17 open reading frame 67 [Source:HGNC Symbol;Acc:HGNC:27900]	ENSG00000214226.9	C17orf67	339210	0.477	1.31	10.9	0.00113	0.00192	2.95
GLIPR1L2	4.46839e-06	4.68725e-05	8.47506e-05	12	75391089	75432688	41600	+	ENSG00000180481	protein_coding	chromosome	GLIPR1 like 2 [Source:HGNC Symbol;Acc:HGNC:28592]	ENSG00000180481.11	GLIPR1L2	144321	-0.839	1.95	27.8	3.42e-07	8.37e-07	6.47
RND1	4.46074e-06	3.02109e-05	5.65004e-05	12	48857145	48865870	8726	-	ENSG00000172602	protein_coding	chromosome	Rho family GTPase 1 [Source:HGNC Symbol;Acc:HGNC:18314]	ENSG00000172602.11	RND1	27289	0.799	2.3	11.2	0.000984	0.00168	3.01
HTT	4.41382e-06	6.20916e-05	8.47506e-05	4	3041422	3243960	202539	+	ENSG00000197386	protein_coding	chromosome	huntingtin [Source:HGNC Symbol;Acc:HGNC:4851]	ENSG00000197386.12	HTT	3064	2.67	6.47	91.2	4.96e-18	3.21e-17	17.3
RIPK3	4.40782e-06	5.08618e-05	8.47506e-05	14	24336025	24340022	3998	-	ENSG00000129465	protein_coding	chromosome	receptor interacting serine/threonine kinase 3 [Source:HGNC Symbol;Acc:HGNC:10021]	ENSG00000129465.16	RIPK3	11035	-1.11	2.56	45	2.01e-10	6.59e-10	9.7
ANKRD1	4.40087e-06	6.21664e-05	0.000113001	10	90912096	90921276	9181	-	ENSG00000148677	protein_coding	chromosome	ankyrin repeat domain 1 [Source:HGNC Symbol;Acc:HGNC:15819]	ENSG00000148677.6	ANKRD1	27063	5.35	2.31	129	2.14e-23	2.33e-22	22.7
DCP1A	4.39879e-06	4.36806e-05	8.47506e-05	3	53283429	53347586	64158	-	ENSG00000272886	protein_coding	chromosome	decapping mRNA 1A [Source:HGNC Symbol;Acc:HGNC:18714]	ENSG00000272886.6	DCP1A	55802	-0.427	5.33	16.9	5.83e-05	0.000114	4.23
SLC30A3	4.35984e-06	1.80614e-05	2.82502e-05	NA	NA	NA	NA	NA	NA	NA	NA	NA	NA	NA	NA	NA	NA	NA	NA	NA	NA
CITED4	4.34638e-06	3.33188e-05	5.65004e-05	1	40861054	40862363	1310	-	ENSG00000179862	protein_coding	chromosome	Cbp/p300 interacting transactivator with Glu/Asp rich carboxy-terminal domain 4 [Source:HGNC Symbol;Acc:HGNC:18696]	ENSG00000179862.7	CITED4	163732	-0.985	5.03	9.5	0.00234	0.00381	2.63
SALL4	4.34406e-06	2.97887e-05	5.65004e-05	20	51782331	51802521	20191	-	ENSG00000101115	protein_coding	chromosome	spalt like transcription factor 4 [Source:HGNC Symbol;Acc:HGNC:15924]	ENSG00000101115.13	SALL4	57167	2.17	1.08	70	1.03e-14	4.98e-14	14
AICDA	4.31713e-06	2.11883e-05	2.82502e-05	12	8602170	8612867	10698	-	ENSG00000111732	protein_coding	chromosome	activation induced cytidine deaminase [Source:HGNC Symbol;Acc:HGNC:13203]	ENSG00000111732.11	AICDA	57379	0.428	-0.11	2.72	0.101	0.129	0.996
MEI1	4.2986e-06	1.71773e-05	2.82502e-05	22	41699503	41799456	99954	+	ENSG00000167077	protein_coding	chromosome	meiotic double-stranded break formation protein 1 [Source:HGNC Symbol;Acc:HGNC:28613]	ENSG00000167077.13	MEI1	150365	0.0134	2.18	0.00317	0.955	0.962	0.0199
FIS1	4.28422e-06	1.89908e-05	2.82502e-05	7	101239458	101252316	12859	-	ENSG00000214253	protein_coding	chromosome	fission, mitochondrial 1 [Source:HGNC Symbol;Acc:HGNC:21689]	ENSG00000214253.9	FIS1	51024	-0.728	6.36	46.4	1.1e-10	3.68e-10	9.96
RTF1	4.23628e-06	1.62811e-05	2.82502e-05	15	41408408	41483563	75156	+	ENSG00000137815	protein_coding	chromosome	RTF1 homolog, Paf1/RNA polymerase II complex component [Source:HGNC Symbol;Acc:HGNC:28996]	ENSG00000137815.14	RTF1	23168	1.07	6.25	68.5	1.8e-14	8.47e-14	13.7
OSTN	4.23362e-06	6.91116e-05	8.47506e-05	NA	NA	NA	NA	NA	NA	NA	NA	NA	NA	NA	NA	NA	NA	NA	NA	NA	NA
ACSF3	4.22911e-06	2.91964e-05	5.65004e-05	16	89088375	89164121	75747	+	ENSG00000176715	protein_coding	chromosome	acyl-CoA synthetase family member 3 [Source:HGNC Symbol;Acc:HGNC:27288]	ENSG00000176715.16	ACSF3	197322	-0.492	4.56	18.2	3.11e-05	6.27e-05	4.51
WSCD2	4.20263e-06	5.77404e-05	8.47506e-05	12	108129288	108250537	121250	+	ENSG00000075035	protein_coding	chromosome	WSC domain containing 2 [Source:HGNC Symbol;Acc:HGNC:29117]	ENSG00000075035.10	WSCD2	9671	-1.38	1.3	20.4	1.07e-05	2.26e-05	4.97
PLXNA3	4.18974e-06	4.95211e-05	8.47506e-05	X	154458281	154477779	19499	+	ENSG00000130827	protein_coding	chromosome	plexin A3 [Source:HGNC Symbol;Acc:HGNC:9101]	ENSG00000130827.6	PLXNA3	55558	0.733	5.31	14.3	0.000204	0.000375	3.69
CPA3	4.17831e-06	1.71725e-05	2.82502e-05	3	148865296	148897203	31908	+	ENSG00000163751	protein_coding	chromosome	carboxypeptidase A3 [Source:HGNC Symbol;Acc:HGNC:2298]	ENSG00000163751.4	CPA3	1359	0.44	3.36	3.06	0.0819	0.106	1.09
SEMA6A	4.15915e-06	0.000131885	0.000226001	5	116443616	116574934	131319	-	ENSG00000092421	protein_coding	chromosome	semaphorin 6A [Source:HGNC Symbol;Acc:HGNC:10738]	ENSG00000092421.16	SEMA6A	57556	-0.499	4.66	6.77	0.00996	0.0149	2
ACVRL1	4.15367e-06	1.89827e-05	2.82502e-05	12	51906908	51923361	16454	+	ENSG00000139567	protein_coding	chromosome	activin A receptor like type 1 [Source:HGNC Symbol;Acc:HGNC:175]	ENSG00000139567.12	ACVRL1	94	-1.6	4.82	67	3.2e-14	1.47e-13	13.5
ZCRB1	4.1363e-06	1.71214e-05	2.82502e-05	12	42312086	42326118	14033	-	ENSG00000139168	protein_coding	chromosome	zinc finger CCHC-type and RNA binding motif containing 1 [Source:HGNC Symbol;Acc:HGNC:29620]	ENSG00000139168.8	ZCRB1	85437	0.309	6.04	8.25	0.00453	0.0071	2.34
LIPC	4.09746e-06	4.24649e-05	8.47506e-05	15	58410569	58569844	159276	+	ENSG00000166035	protein_coding	chromosome	lipase C, hepatic type [Source:HGNC Symbol;Acc:HGNC:6619]	ENSG00000166035.11	LIPC	3990	-1.22	-0.00999	42.4	6.02e-10	1.89e-09	9.22
GRM4	4.09591e-06	1.71114e-05	2.82502e-05	NA	NA	NA	NA	NA	NA	NA	NA	NA	NA	NA	NA	NA	NA	NA	NA	NA	NA
EGFL8	4.05966e-06	9.77202e-05	0.000169501	CHR_HSCHR6_MHC_APD_CTG1	32231591	32235290	3700	+	ENSG00000240389	protein_coding	chromosome	EGF like domain multiple 8 [Source:HGNC Symbol;Acc:HGNC:13944]	ENSG00000240389.5	EGFL8	80864	-2.02	1.59	40.6	1.28e-09	3.9e-09	8.89
EGFL8	4.05966e-06	9.77202e-05	0.000169501	CHR_HSCHR6_MHC_COX_CTG1	32113054	32116752	3699	+	ENSG00000242038	protein_coding	chromosome	EGF like domain multiple 8 [Source:HGNC Symbol;Acc:HGNC:13944]	ENSG00000242038.5	EGFL8	80864	-1.85	1.08	27	4.97e-07	1.2e-06	6.3
EGFL8	4.05966e-06	9.77202e-05	0.000169501	6	32164595	32168281	3687	+	ENSG00000241404	protein_coding	chromosome	EGF like domain multiple 8 [Source:HGNC Symbol;Acc:HGNC:13944]	ENSG00000241404.7	EGFL8	80864	-1.99	1.51	22.3	4.32e-06	9.53e-06	5.36
DIAPH3	4.05124e-06	4.41342e-05	8.47506e-05	13	59665583	60163928	498346	-	ENSG00000139734	protein_coding	chromosome	diaphanous related formin 3 [Source:HGNC Symbol;Acc:HGNC:15480]	ENSG00000139734.19	DIAPH3	81624	3.77	4.36	360	1.55e-46	3.57e-44	45.8
CGRRF1	4.04692e-06	1.76087e-05	2.82502e-05	14	54509812	54539292	29481	+	ENSG00000100532	protein_coding	chromosome	cell growth regulator with ring finger domain 1 [Source:HGNC Symbol;Acc:HGNC:15528]	ENSG00000100532.12	CGRRF1	10668	-0.359	3.58	7.8	0.00574	0.00889	2.24
GPATCH4	4.04641e-06	9.13201e-05	0.000169501	1	156594487	156601496	7010	-	ENSG00000160818	protein_coding	chromosome	G-patch domain containing 4 [Source:HGNC Symbol;Acc:HGNC:25982]	ENSG00000160818.16	GPATCH4	54865	0.528	5.41	19.2	1.9e-05	3.92e-05	4.72
IL7R	4.01141e-06	1.58045e-05	2.82502e-05	5	35852695	35879603	26909	+	ENSG00000168685	protein_coding	chromosome	interleukin 7 receptor [Source:HGNC Symbol;Acc:HGNC:6024]	ENSG00000168685.15	IL7R	3575	1.98	5.64	93.9	1.96e-18	1.31e-17	17.7
PNMA5	4.0077e-06	3.9153e-05	5.65004e-05	NA	NA	NA	NA	NA	NA	NA	NA	NA	NA	NA	NA	NA	NA	NA	NA	NA	NA
CAPN15	3.99404e-06	1.6695e-05	2.82502e-05	16	527712	554636	26925	+	ENSG00000103326	protein_coding	chromosome	calpain 15 [Source:HGNC Symbol;Acc:HGNC:11182]	ENSG00000103326.12	CAPN15	6650	0.71	4.44	12.4	0.000531	0.000933	3.27
TRAPPC13	3.9909e-06	2.03035e-05	2.82502e-05	5	65625004	65666233	41230	+	ENSG00000113597	protein_coding	chromosome	trafficking protein particle complex 13 [Source:HGNC Symbol;Acc:HGNC:25828]	ENSG00000113597.18	TRAPPC13	80006	0.746	4.37	51	1.73e-11	6.21e-11	10.8
TMIE	3.97984e-06	1.7157e-05	2.82502e-05	3	46694528	46710886	16359	+	ENSG00000181585	protein_coding	chromosome	transmembrane inner ear [Source:HGNC Symbol;Acc:HGNC:30800]	ENSG00000181585.6	TMIE	259236	-1.43	-0.321	51.9	1.19e-11	4.33e-11	10.9
TPTE2	3.97051e-06	1.71773e-05	2.82502e-05	NA	NA	NA	NA	NA	NA	NA	NA	NA	NA	NA	NA	NA	NA	NA	NA	NA	NA
EDC4	3.96425e-06	5.13385e-05	8.47506e-05	16	67873052	67884499	11448	+	ENSG00000038358	protein_coding	chromosome	enhancer of mRNA decapping 4 [Source:HGNC Symbol;Acc:HGNC:17157]	ENSG00000038358.15	EDC4	23644	-0.635	5.21	21.5	6.39e-06	1.38e-05	5.19
CCDC18	3.9603e-06	1.53577e-05	2.82502e-05	1	93179919	93278730	98812	+	ENSG00000122483	protein_coding	chromosome	coiled-coil domain containing 18 [Source:HGNC Symbol;Acc:HGNC:30370]	ENSG00000122483.17	CCDC18	343099	2.41	4.76	101	1.7e-19	1.27e-18	18.8
SLTM	3.95851e-06	1.49011e-05	2.82502e-05	15	58879050	58933679	54630	-	ENSG00000137776	protein_coding	chromosome	SAFB like transcription modulator [Source:HGNC Symbol;Acc:HGNC:20709]	ENSG00000137776.17	SLTM	79811	0.75	7.19	53.5	6.1e-12	2.28e-11	11.2
FAM20A	3.9574e-06	1.89288e-05	2.82502e-05	17	68535113	68601367	66255	-	ENSG00000108950	protein_coding	chromosome	FAM20A golgi associated secretory pathway pseudokinase [Source:HGNC Symbol;Acc:HGNC:23015]	ENSG00000108950.12	FAM20A	54757	-0.575	4.43	9.23	0.0027	0.00435	2.57
PCOLCE	3.95729e-06	6.94654e-05	0.000113001	7	100602363	100608175	5813	+	ENSG00000106333	protein_coding	chromosome	procollagen C-endopeptidase enhancer [Source:HGNC Symbol;Acc:HGNC:8738]	ENSG00000106333.13	PCOLCE	5118	-1.28	6.02	38.4	3.2e-09	9.4e-09	8.49
LRRC15	3.95529e-06	0.000105205	0.000169501	3	194355247	194369743	14497	-	ENSG00000172061	protein_coding	chromosome	leucine rich repeat containing 15 [Source:HGNC Symbol;Acc:HGNC:20818]	ENSG00000172061.8	LRRC15	131578	2.87	4.95	84.4	5.47e-17	3.21e-16	16.3
LIAS	3.94986e-06	3.06058e-05	5.65004e-05	4	39459004	39485109	26106	+	ENSG00000121897	protein_coding	chromosome	lipoic acid synthetase [Source:HGNC Symbol;Acc:HGNC:16429]	ENSG00000121897.15	LIAS	11019	-1.07	4.12	165	6.89e-28	1.21e-26	27.2
ATOX1	3.94312e-06	1.85079e-05	2.82502e-05	5	151742316	151772532	30217	-	ENSG00000177556	protein_coding	chromosome	antioxidant 1 copper chaperone [Source:HGNC Symbol;Acc:HGNC:798]	ENSG00000177556.12	ATOX1	475	-0.783	4.85	22	5.16e-06	1.13e-05	5.29
PLA2G7	3.92743e-06	2.46126e-05	2.82502e-05	6	46704201	46735693	31493	-	ENSG00000146070	protein_coding	chromosome	phospholipase A2 group VII [Source:HGNC Symbol;Acc:HGNC:9040]	ENSG00000146070.17	PLA2G7	7941	2.99	4.34	162	1.52e-27	2.54e-26	26.8
CTRC	3.92549e-06	2.19028e-05	2.82502e-05	1	15438442	15449242	10801	+	ENSG00000162438	protein_coding	chromosome	chymotrypsin C [Source:HGNC Symbol;Acc:HGNC:2523]	ENSG00000162438.12	CTRC	11330	-1.37	0.912	30	1.27e-07	3.23e-07	6.9
PURA	3.91959e-06	4.81743e-05	8.47506e-05	5	140107777	140125619	17843	+	ENSG00000185129	protein_coding	chromosome	purine rich element binding protein A [Source:HGNC Symbol;Acc:HGNC:9701]	ENSG00000185129.7	PURA	5813	-0.0801	6.11	0.463	0.497	0.546	0.304
ASB11	3.91359e-06	3.4752e-05	5.65004e-05	NA	NA	NA	NA	NA	NA	NA	NA	NA	NA	NA	NA	NA	NA	NA	NA	NA	NA
TLCD2	3.90781e-06	9.96266e-05	0.000197751	CHR_HSCHR17_1_CTG2	1702790	1710438	7649	-	ENSG00000275246	protein_coding	chromosome	TLC domain containing 2 [Source:HGNC Symbol;Acc:HGNC:33522]	ENSG00000275246.2	TLCD2	727910	-4.07	3.47	62	2.14e-13	9.16e-13	12.7
TLCD2	3.90781e-06	9.96266e-05	0.000197751	17	1702816	1710377	7562	-	ENSG00000185561	protein_coding	chromosome	TLC domain containing 2 [Source:HGNC Symbol;Acc:HGNC:33522]	ENSG00000185561.10	TLCD2	727910	-1.81	4.78	42	6.94e-10	2.16e-09	9.16
ARL14EP	3.90281e-06	1.44312e-05	2.82502e-05	11	30323104	30338223	15120	+	ENSG00000152219	protein_coding	chromosome	ADP ribosylation factor like GTPase 14 effector protein [Source:HGNC Symbol;Acc:HGNC:26798]	ENSG00000152219.5	ARL14EP	120534	0.846	5.19	45.5	1.66e-10	5.47e-10	9.78
APC	3.87801e-06	4.45961e-05	8.47506e-05	5	112707498	112846239	138742	+	ENSG00000134982	protein_coding	chromosome	APC regulator of WNT signaling pathway [Source:HGNC Symbol;Acc:HGNC:583]	ENSG00000134982.17	APC	324	0.283	6.06	3.01	0.0841	0.109	1.08
NTRK3	3.87728e-06	1.805e-05	2.82502e-05	15	87859751	88256768	397018	-	ENSG00000140538	protein_coding	chromosome	neurotrophic receptor tyrosine kinase 3 [Source:HGNC Symbol;Acc:HGNC:8033]	ENSG00000140538.16	NTRK3	4916	-1.37	4.11	34.4	1.82e-08	5e-08	7.74
FCGR2A	3.87687e-06	2.10518e-05	2.82502e-05	1	161505430	161524013	18584	+	ENSG00000143226	protein_coding	chromosome	Fc fragment of IgG receptor IIa [Source:HGNC Symbol;Acc:HGNC:3616]	ENSG00000143226.13	FCGR2A	2212	1.49	5.76	66.7	3.53e-14	1.62e-13	13.5
NDUFA7	3.87426e-06	1.8061e-05	2.82502e-05	19	8308768	8321375	12608	-	ENSG00000267855	protein_coding	chromosome	NADH:ubiquinone oxidoreductase subunit A7 [Source:HGNC Symbol;Acc:HGNC:7691]	ENSG00000267855.6	NDUFA7	4701	-0.537	4.37	24.3	1.76e-06	4.02e-06	5.76
FRG2B	3.87341e-06	0.000157552	0.000197751	NA	NA	NA	NA	NA	NA	NA	NA	NA	NA	NA	NA	NA	NA	NA	NA	NA	NA
NDUFS6	3.86373e-06	1.89362e-05	2.82502e-05	5	1801400	1816605	15206	+	ENSG00000145494	protein_coding	chromosome	NADH:ubiquinone oxidoreductase subunit S6 [Source:HGNC Symbol;Acc:HGNC:7713]	ENSG00000145494.11	NDUFS6	4726	-0.0155	5.39	0.0146	0.904	0.918	0.0439
TMC6	3.86293e-06	1.85119e-05	2.82502e-05	17	78110458	78132407	21950	-	ENSG00000141524	protein_coding	chromosome	transmembrane channel like 6 [Source:HGNC Symbol;Acc:HGNC:18021]	ENSG00000141524.15	TMC6	11322	0.217	5.33	2.15	0.144	0.179	0.842
MCMDC2	3.85047e-06	4.64046e-05	8.47506e-05	8	66870749	66922048	51300	+	ENSG00000178460	protein_coding	chromosome	minichromosome maintenance domain containing 2 [Source:HGNC Symbol;Acc:HGNC:26368]	ENSG00000178460.18	MCMDC2	157777	1.56	1.32	87.4	1.85e-17	1.13e-16	16.7
UTS2R	3.84589e-06	1.80243e-05	2.82502e-05	NA	NA	NA	NA	NA	NA	NA	NA	NA	NA	NA	NA	NA	NA	NA	NA	NA	NA
TBL3	3.84429e-06	0.000107304	0.000197751	16	1972053	1982929	10877	+	ENSG00000183751	protein_coding	chromosome	transducin beta like 3 [Source:HGNC Symbol;Acc:HGNC:11587]	ENSG00000183751.15	TBL3	10607	-0.845	4.64	22.3	4.42e-06	9.73e-06	5.36
ZSCAN30	3.82579e-06	4.72721e-05	8.47506e-05	18	35251058	35290245	39188	-	ENSG00000186814	protein_coding	chromosome	zinc finger and SCAN domain containing 30 [Source:HGNC Symbol;Acc:HGNC:33517]	ENSG00000186814.14	ZSCAN30	100101467	0.141	4.64	1.93	0.166	0.204	0.779
ADAMTSL5	3.82298e-06	1.89055e-05	2.82502e-05	19	1505022	1513604	8583	-	ENSG00000185761	protein_coding	chromosome	ADAMTS like 5 [Source:HGNC Symbol;Acc:HGNC:27912]	ENSG00000185761.11	ADAMTSL5	339366	-0.896	0.666	13	0.000386	0.000687	3.41
DCUN1D2	3.82218e-06	4.76816e-05	8.47506e-05	13	113455819	113490951	35133	-	ENSG00000150401	protein_coding	chromosome	defective in cullin neddylation 1 domain containing 2 [Source:HGNC Symbol;Acc:HGNC:20328]	ENSG00000150401.15	DCUN1D2	55208	0.31	4.29	6.82	0.254	0.3	0.595
SLC12A5	3.82002e-06	1.9254e-05	2.82502e-05	20	46021690	46060152	38463	+	ENSG00000124140	protein_coding	chromosome	solute carrier family 12 member 5 [Source:HGNC Symbol;Acc:HGNC:13818]	ENSG00000124140.13	SLC12A5	57468	7.58	2.81	131	1.1e-23	1.25e-22	23
DCN	3.81862e-06	1.71495e-05	2.82502e-05	12	91140484	91182824	42341	-	ENSG00000011465	protein_coding	chromosome	decorin [Source:HGNC Symbol;Acc:HGNC:2705]	ENSG00000011465.17	DCN	1634	-1.76	10.3	99.2	3.24e-19	2.34e-18	18.5
SNAI3	3.81858e-06	3.03187e-05	5.65004e-05	16	88677688	88686507	8820	-	ENSG00000185669	protein_coding	chromosome	snail family transcriptional repressor 3 [Source:HGNC Symbol;Acc:HGNC:18411]	ENSG00000185669.6	SNAI3	333929	-0.103	-0.095	0.157	0.692	0.73	0.16
NPFF	3.81213e-06	2.68648e-05	2.82502e-05	NA	NA	NA	NA	NA	NA	NA	NA	NA	NA	NA	NA	NA	NA	NA	NA	NA	NA
GON4L	3.80076e-06	1.62792e-05	2.82502e-05	1	155749662	155859400	109739	-	ENSG00000116580	protein_coding	chromosome	gon-4 like [Source:HGNC Symbol;Acc:HGNC:25973]	ENSG00000116580.18	GON4L	54856	0.284	6.53	2.88	0.0914	0.118	1.04
MISP	3.79203e-06	1.67081e-05	2.82502e-05	19	751112	764318	13207	+	ENSG00000099812	protein_coding	chromosome	mitotic spindle positioning [Source:HGNC Symbol;Acc:HGNC:27000]	ENSG00000099812.9	MISP	126353	1.72	2.08	29.3	1.76e-07	4.41e-07	6.75
SLC16A12	3.79196e-06	5.18393e-05	8.47506e-05	10	89430299	89556641	126343	-	ENSG00000152779	protein_coding	chromosome	solute carrier family 16 member 12 [Source:HGNC Symbol;Acc:HGNC:23094]	ENSG00000152779.14	SLC16A12	387700	-1.5	0.747	41.9	7.26e-10	2.25e-09	9.14
HDAC9	3.79192e-06	6.81225e-05	0.000113001	7	18086949	19002416	915468	+	ENSG00000048052	protein_coding	chromosome	histone deacetylase 9 [Source:HGNC Symbol;Acc:HGNC:14065]	ENSG00000048052.21	HDAC9	9734	0.793	4.52	22.6	3.88e-06	8.59e-06	5.41
TLE2	3.7897e-06	3.47402e-05	5.65004e-05	19	2997639	3047635	49997	-	ENSG00000065717	protein_coding	chromosome	TLE family member 2, transcriptional corepressor [Source:HGNC Symbol;Acc:HGNC:11838]	ENSG00000065717.15	TLE2	7089	-1.12	5.01	44	3.07e-10	9.86e-10	9.51
LUM	3.77559e-06	1.85093e-05	2.82502e-05	12	91102629	91111494	8866	-	ENSG00000139329	protein_coding	chromosome	lumican [Source:HGNC Symbol;Acc:HGNC:6724]	ENSG00000139329.5	LUM	4060	1.02	9.35	26.9	5.37e-07	1.29e-06	6.27
OTUD6A	3.76457e-06	1.92639e-05	2.82502e-05	NA	NA	NA	NA	NA	NA	NA	NA	NA	NA	NA	NA	NA	NA	NA	NA	NA	NA
DERL1	3.7595e-06	3.64958e-05	5.65004e-05	8	123013170	123042302	29133	-	ENSG00000136986	protein_coding	chromosome	derlin 1 [Source:HGNC Symbol;Acc:HGNC:28454]	ENSG00000136986.10	DERL1	79139	0.128	6.3	0.689	0.407	0.458	0.39
CYP46A1	3.75929e-06	1.67157e-05	2.82502e-05	14	99684298	99727301	43004	+	ENSG00000036530	protein_coding	chromosome	cytochrome P450 family 46 subfamily A member 1 [Source:HGNC Symbol;Acc:HGNC:2641]	ENSG00000036530.9	CYP46A1	10858	-1.02	2.49	49.6	2.95e-11	1.04e-10	10.5
PTPRZ1	3.75341e-06	8.37711e-05	0.000141251	7	121873089	122062036	188948	+	ENSG00000106278	protein_coding	chromosome	protein tyrosine phosphatase receptor type Z1 [Source:HGNC Symbol;Acc:HGNC:9685]	ENSG00000106278.12	PTPRZ1	5803	1.44	4.44	15.7	0.000105	0.000199	3.98
PKD2L2	3.74258e-06	4.27335e-05	8.47506e-05	5	137887968	137942747	54780	+	ENSG00000078795	protein_coding	chromosome	polycystin 2 like 2, transient receptor potential cation channel [Source:HGNC Symbol;Acc:HGNC:9012]	ENSG00000078795.16	PKD2L2	27039	-0.59	0.451	5.08	0.0254	0.0357	1.6
ASAP3	3.73948e-06	1.7123e-05	2.82502e-05	1	23428563	23484568	56006	-	ENSG00000088280	protein_coding	chromosome	ArfGAP with SH3 domain, ankyrin repeat and PH domain 3 [Source:HGNC Symbol;Acc:HGNC:14987]	ENSG00000088280.19	ASAP3	55616	0.329	5.23	7.24	0.00774	0.0118	2.11
MAPT	3.73689e-06	1.79999e-05	2.82502e-05	CHR_HSCHR17_1_CTG5	46069784	46203150	133367	-	ENSG00000276155	protein_coding	chromosome	microtubule associated protein tau [Source:HGNC Symbol;Acc:HGNC:6893]	ENSG00000276155.4	MAPT	4137	-3.26	2.93	75.9	1.14e-15	6e-15	14.9
MAPT	3.73689e-06	1.79999e-05	2.82502e-05	17	45894382	46028334	133953	+	ENSG00000186868	protein_coding	chromosome	microtubule associated protein tau [Source:HGNC Symbol;Acc:HGNC:6893]	ENSG00000186868.15	MAPT	4137	-1.97	1.74	37.8	4.15e-09	1.21e-08	8.38
MAPT	3.73689e-06	1.79999e-05	2.82502e-05	CHR_HSCHR17_2_CTG5	45906010	46039943	133934	+	ENSG00000277956	protein_coding	chromosome	microtubule associated protein tau [Source:HGNC Symbol;Acc:HGNC:6893]	ENSG00000277956.4	MAPT	4137	-0.508	4.14	1.25	0.264	0.311	0.578
ADCYAP1	3.73159e-06	1.62746e-05	2.82502e-05	18	904871	912172	7302	+	ENSG00000141433	protein_coding	chromosome	adenylate cyclase activating polypeptide 1 [Source:HGNC Symbol;Acc:HGNC:241]	ENSG00000141433.13	ADCYAP1	116	2.69	0.874	55.8	2.51e-12	9.69e-12	11.6
RBM28	3.72978e-06	1.53599e-05	2.82502e-05	7	128297685	128343908	46224	-	ENSG00000106344	protein_coding	chromosome	RNA binding motif protein 28 [Source:HGNC Symbol;Acc:HGNC:21863]	ENSG00000106344.8	RBM28	55131	1.45	5.87	98.2	4.56e-19	3.24e-18	18.3
SLC16A8	3.72507e-06	8.29809e-05	0.000141251	NA	NA	NA	NA	NA	NA	NA	NA	NA	NA	NA	NA	NA	NA	NA	NA	NA	NA
IFI35	3.71449e-06	1.62706e-05	2.82502e-05	17	43006725	43014456	7732	+	ENSG00000068079	protein_coding	chromosome	interferon induced protein 35 [Source:HGNC Symbol;Acc:HGNC:5399]	ENSG00000068079.7	IFI35	3430	-0.121	4.46	0.585	0.445	0.495	0.351
SYTL2	3.71067e-06	4.4164e-05	8.47506e-05	11	85694224	85811159	116936	-	ENSG00000137501	protein_coding	chromosome	synaptotagmin like 2 [Source:HGNC Symbol;Acc:HGNC:15585]	ENSG00000137501.17	SYTL2	54843	0.633	6	14.5	0.000185	0.000341	3.73
PRKAR1A	3.71019e-06	0.000151197	0.000197751	17	68511780	68551319	39540	+	ENSG00000108946	protein_coding	chromosome	protein kinase cAMP-dependent type I regulatory subunit alpha [Source:HGNC Symbol;Acc:HGNC:9388]	ENSG00000108946.14	PRKAR1A	5573	0.343	8.25	8.56	0.00383	0.00606	2.42
TDO2	3.70697e-06	2.28506e-05	2.82502e-05	CHR_HSCHR4_1_CTG12	155854738	155920406	65669	+	ENSG00000262635	protein_coding	chromosome	tryptophan 2,3-dioxygenase [Source:HGNC Symbol;Acc:HGNC:11708]	ENSG00000262635.5	TDO2	6999	7.86	3.01	183	5.19e-30	1.16e-28	29.3
HMGCL	3.70684e-06	1.62688e-05	2.82502e-05	1	23801885	23838620	36736	-	ENSG00000117305	protein_coding	chromosome	3-hydroxy-3-methylglutaryl-CoA lyase [Source:HGNC Symbol;Acc:HGNC:5005]	ENSG00000117305.15	HMGCL	3155	-1.34	4.91	116	1.17e-21	1.07e-20	20.9
RIOK3	3.69414e-06	1.62403e-05	2.82502e-05	18	23453287	23486603	33317	+	ENSG00000101782	protein_coding	chromosome	RIO kinase 3 [Source:HGNC Symbol;Acc:HGNC:11451]	ENSG00000101782.15	RIOK3	8780	0.55	6.12	47.6	6.7e-11	2.28e-10	10.2
HOOK2	3.68328e-06	4.55214e-05	8.47506e-05	19	12763003	12872740	109738	-	ENSG00000095066	protein_coding	chromosome	hook microtubule tethering protein 2 [Source:HGNC Symbol;Acc:HGNC:19885]	ENSG00000095066.11	HOOK2	29911	-0.46	5.82	10.2	0.00164	0.00273	2.78
GDNF	3.6776e-06	1.62042e-05	2.82502e-05	NA	NA	NA	NA	NA	NA	NA	NA	NA	NA	NA	NA	NA	NA	NA	NA	NA	NA
C6	3.67045e-06	5.71532e-05	0.000113001	5	41142234	41261438	119205	-	ENSG00000039537	protein_coding	chromosome	complement C6 [Source:HGNC Symbol;Acc:HGNC:1339]	ENSG00000039537.13	C6	729	-1.82	2.27	23.3	2.74e-06	6.16e-06	5.56
CIB1	3.66982e-06	3.02361e-05	5.65004e-05	15	90229975	90234047	4073	-	ENSG00000185043	protein_coding	chromosome	calcium and integrin binding 1 [Source:HGNC Symbol;Acc:HGNC:16920]	ENSG00000185043.12	CIB1	10519	-0.534	5.45	9.56	0.00228	0.00371	2.64
RGS13	3.66796e-06	1.58095e-05	2.82502e-05	1	192636138	192660306	24169	+	ENSG00000127074	protein_coding	chromosome	regulator of G protein signaling 13 [Source:HGNC Symbol;Acc:HGNC:9995]	ENSG00000127074.14	RGS13	6003	2.52	0.683	83.5	7.52e-17	4.34e-16	16.1
SLC22A2	3.66285e-06	6.02998e-05	0.000113001	NA	NA	NA	NA	NA	NA	NA	NA	NA	NA	NA	NA	NA	NA	NA	NA	NA	NA
KIF28P	3.66218e-06	4.60925e-05	5.65004e-05	NA	NA	NA	NA	NA	NA	NA	NA	NA	NA	NA	NA	NA	NA	NA	NA	NA	NA
TM7SF3	3.65811e-06	1.62355e-05	2.82502e-05	12	26971579	27014434	42856	-	ENSG00000064115	protein_coding	chromosome	transmembrane 7 superfamily member 3 [Source:HGNC Symbol;Acc:HGNC:23049]	ENSG00000064115.11	TM7SF3	51768	1.32	6.15	82.5	1.07e-16	6.12e-16	16
NDUFA13	3.65297e-06	3.15328e-05	5.65004e-05	19	19515736	19529054	13319	+	ENSG00000186010	protein_coding	chromosome	NADH:ubiquinone oxidoreductase subunit A13 [Source:HGNC Symbol;Acc:HGNC:17194]	ENSG00000186010.19	NDUFA13	51079	-0.369	6.67	6.43	0.012	0.0177	1.92
TESC	3.64496e-06	4.49937e-05	8.47506e-05	12	117038923	117099479	60557	-	ENSG00000088992	protein_coding	chromosome	tescalcin [Source:HGNC Symbol;Acc:HGNC:26065]	ENSG00000088992.18	TESC	54997	-1.67	2.63	36.7	6.83e-09	1.95e-08	8.17
CRB1	3.64218e-06	1.49155e-05	2.82502e-05	NA	NA	NA	NA	NA	NA	NA	NA	NA	NA	NA	NA	NA	NA	NA	NA	NA	NA
MFNG	3.63807e-06	2.83964e-05	5.65004e-05	22	37469063	37486393	17331	-	ENSG00000100060	protein_coding	chromosome	MFNG O-fucosylpeptide 3-beta-N-acetylglucosaminyltransferase [Source:HGNC Symbol;Acc:HGNC:7038]	ENSG00000100060.18	MFNG	4242	-1.64	3.65	63.3	1.33e-13	5.77e-13	12.9
SMIM1	3.63301e-06	1.89205e-05	2.82502e-05	1	3772761	3775982	3222	+	ENSG00000235169	protein_coding	chromosome	small integral membrane protein 1 (Vel blood group) [Source:HGNC Symbol;Acc:HGNC:44204]	ENSG00000235169.8	SMIM1	388588	-0.632	0.347	10.2	0.553	0.6	0.257
RAB8B	3.6229e-06	2.27481e-05	2.82502e-05	15	63189560	63267776	78217	+	ENSG00000166128	protein_coding	chromosome	RAB8B, member RAS oncogene family [Source:HGNC Symbol;Acc:HGNC:30273]	ENSG00000166128.13	RAB8B	51762	1.45	5.62	74.3	2.12e-15	1.08e-14	14.7
DPYS	3.60989e-06	3.32379e-05	5.65004e-05	8	104330324	104467055	136732	-	ENSG00000147647	protein_coding	chromosome	dihydropyrimidinase [Source:HGNC Symbol;Acc:HGNC:3013]	ENSG00000147647.13	DPYS	1807	-0.0557	-0.233	0.0308	0.861	0.881	0.0651
SH3BGRL2	3.60833e-06	4.07809e-05	5.65004e-05	6	79631329	79703655	72327	+	ENSG00000198478	protein_coding	chromosome	SH3 domain binding glutamate rich protein like 2 [Source:HGNC Symbol;Acc:HGNC:15567]	ENSG00000198478.8	SH3BGRL2	83699	-1.84	5.08	101	1.6e-19	1.19e-18	18.8
MRPL41	3.60569e-06	4.68703e-05	8.47506e-05	9	137551879	137552555	677	+	ENSG00000182154	protein_coding	chromosome	mitochondrial ribosomal protein L41 [Source:HGNC Symbol;Acc:HGNC:14492]	ENSG00000182154.8	MRPL41	64975	-0.647	4.78	15.2	0.000135	0.000253	3.87
TNN	3.60555e-06	1.57771e-05	2.82502e-05	1	175067833	175148075	80243	+	ENSG00000120332	protein_coding	chromosome	tenascin N [Source:HGNC Symbol;Acc:HGNC:22942]	ENSG00000120332.16	TNN	63923	-2.43	4.25	70.4	8.95e-15	4.33e-14	14
ASTL	3.60174e-06	1.266e-05	2.82502e-05	NA	NA	NA	NA	NA	NA	NA	NA	NA	NA	NA	NA	NA	NA	NA	NA	NA	NA
CTRL	3.59262e-06	4.55015e-05	8.47506e-05	NA	NA	NA	NA	NA	NA	NA	NA	NA	NA	NA	NA	NA	NA	NA	NA	NA	NA
MST1R	3.5868e-06	6.48706e-05	0.000113001	3	49887002	49903873	16872	-	ENSG00000164078	protein_coding	chromosome	macrophage stimulating 1 receptor [Source:HGNC Symbol;Acc:HGNC:7381]	ENSG00000164078.13	MST1R	4486	0.937	3.24	13.1	0.000374	0.000668	3.43
POSTN	3.5848e-06	2.32411e-05	2.82502e-05	13	37562583	37598844	36262	-	ENSG00000133110	protein_coding	chromosome	periostin [Source:HGNC Symbol;Acc:HGNC:16953]	ENSG00000133110.15	POSTN	10631	3.58	10.1	211	4.87e-33	1.54e-31	32.3
PIPOX	3.56936e-06	3.2907e-05	5.65004e-05	17	28950513	29057216	106704	+	ENSG00000179761	protein_coding	chromosome	pipecolic acid and sarcosine oxidase [Source:HGNC Symbol;Acc:HGNC:17804]	ENSG00000179761.12	PIPOX	51268	-0.0611	0.677	0.178	0.673	0.713	0.172
PNMA3	3.5673e-06	1.44781e-05	2.82502e-05	X	153056409	153060467	4059	+	ENSG00000183837	protein_coding	chromosome	PNMA family member 3 [Source:HGNC Symbol;Acc:HGNC:18742]	ENSG00000183837.9	PNMA3	29944	0.181	1.16	0.366	0.546	0.593	0.263
CCDC82	3.56166e-06	3.33693e-05	5.65004e-05	11	96352769	96389956	37188	-	ENSG00000149231	protein_coding	chromosome	coiled-coil domain containing 82 [Source:HGNC Symbol;Acc:HGNC:26282]	ENSG00000149231.14	CCDC82	79780	2.51	6.08	128	3.3e-23	3.54e-22	22.5
ABCA13	3.55679e-06	3.96252e-05	8.47506e-05	7	48171458	48647497	476040	+	ENSG00000179869	protein_coding	chromosome	ATP binding cassette subfamily A member 13 [Source:HGNC Symbol;Acc:HGNC:14638]	ENSG00000179869.15	ABCA13	154664	2.38	3.71	57.3	1.39e-12	5.49e-12	11.9
GLRX2	3.55128e-06	3.19802e-05	5.65004e-05	1	193090866	193106114	15249	-	ENSG00000023572	protein_coding	chromosome	glutaredoxin 2 [Source:HGNC Symbol;Acc:HGNC:16065]	ENSG00000023572.9	GLRX2	51022	0.529	4.15	18.3	2.86e-05	5.79e-05	4.54
DMD	3.53731e-06	3.15665e-05	5.65004e-05	X	31097677	33339441	2241765	-	ENSG00000198947	protein_coding	chromosome	dystrophin [Source:HGNC Symbol;Acc:HGNC:2928]	ENSG00000198947.15	DMD	1756	-0.334	6.58	3.48	0.0635	0.0841	1.2
LRRC7	3.53216e-06	4.5993e-05	5.65004e-05	NA	NA	NA	NA	NA	NA	NA	NA	NA	NA	NA	NA	NA	NA	NA	NA	NA	NA
THBS2	3.53128e-06	3.19088e-05	5.65004e-05	6	169215780	169254044	38265	-	ENSG00000186340	protein_coding	chromosome	thrombospondin 2 [Source:HGNC Symbol;Acc:HGNC:11786]	ENSG00000186340.15	THBS2	7058	1.56	7.66	70.9	7.41e-15	3.62e-14	14.1
SKIL	3.52781e-06	2.36674e-05	2.82502e-05	3	170357678	170396835	39158	+	ENSG00000136603	protein_coding	chromosome	SKI like proto-oncogene [Source:HGNC Symbol;Acc:HGNC:10897]	ENSG00000136603.14	SKIL	6498	3.52	7.27	328	5.73e-44	8.67e-42	43.2
TRIM41	3.52622e-06	1.53204e-05	2.82502e-05	5	181222499	181235808	13310	+	ENSG00000146063	protein_coding	chromosome	tripartite motif containing 41 [Source:HGNC Symbol;Acc:HGNC:19013]	ENSG00000146063.20	TRIM41	90933	-0.262	4.95	4.45	0.0361	0.0496	1.44
OR1Q1	3.5204e-06	2.41324e-05	2.82502e-05	NA	NA	NA	NA	NA	NA	NA	NA	NA	NA	NA	NA	NA	NA	NA	NA	NA	NA
RASL10B	3.51157e-06	6.70077e-05	8.47506e-05	17	35731639	35743521	11883	+	ENSG00000270885	protein_coding	chromosome	RAS like family 10 member B [Source:HGNC Symbol;Acc:HGNC:30295]	ENSG00000270885.2	RASL10B	91608	-1.58	2.82	25.5	9.77e-07	2.29e-06	6.01
PPP1R9A	3.51032e-06	0.000105066	0.000197751	7	94907202	95296415	389214	+	ENSG00000158528	protein_coding	chromosome	protein phosphatase 1 regulatory subunit 9A [Source:HGNC Symbol;Acc:HGNC:14946]	ENSG00000158528.12	PPP1R9A	55607	0.655	5.38	14.1	0.000233	0.000425	3.63
C17orf99	3.50432e-06	0.000147255	0.000197751	17	78146353	78166177	19825	+	ENSG00000187997	protein_coding	chromosome	chromosome 17 open reading frame 99 [Source:HGNC Symbol;Acc:HGNC:34490]	ENSG00000187997.11	C17orf99	100141515	-0.362	0.389	1.4	0.239	0.283	0.622
EXOC4	3.49795e-06	0.00012984	0.000226001	7	133253073	134066589	813517	+	ENSG00000131558	protein_coding	chromosome	exocyst complex component 4 [Source:HGNC Symbol;Acc:HGNC:30389]	ENSG00000131558.15	EXOC4	60412	0.7	6.31	37.8	4.29e-09	1.25e-08	8.37
SLC15A5	3.49686e-06	2.27775e-05	2.82502e-05	NA	NA	NA	NA	NA	NA	NA	NA	NA	NA	NA	NA	NA	NA	NA	NA	NA	NA
MIF	3.49397e-06	3.42686e-05	5.65004e-05	CHR_HSCHR22_1_CTG7	23894004	23895227	1224	+	ENSG00000276701	protein_coding	chromosome	macrophage migration inhibitory factor [Source:HGNC Symbol;Acc:HGNC:7097]	ENSG00000276701.2	MIF	4282	-0.959	5.38	8.34	0.00431	0.00678	2.37
MIF	3.49397e-06	3.42686e-05	5.65004e-05	22	23894383	23895227	845	+	ENSG00000240972	protein_coding	chromosome	macrophage migration inhibitory factor [Source:HGNC Symbol;Acc:HGNC:7097]	ENSG00000240972.2	MIF	4282	0.733	6.91	4.09	0.0445	0.0603	1.35
TPRN	3.49143e-06	3.37668e-05	5.65004e-05	9	137191617	137204193	12577	-	ENSG00000176058	protein_coding	chromosome	taperin [Source:HGNC Symbol;Acc:HGNC:26894]	ENSG00000176058.13	TPRN	286262	-0.91	3.46	12.8	0.000444	0.000785	3.35
MYO15A	3.48914e-06	3.24215e-05	5.65004e-05	17	18108706	18179802	71097	+	ENSG00000091536	protein_coding	chromosome	myosin XVA [Source:HGNC Symbol;Acc:HGNC:7594]	ENSG00000091536.19	MYO15A	51168	0.416	1.37	3.2	0.0753	0.0984	1.12
CD300E	3.48589e-06	7.9081e-05	0.000113001	17	74609885	74623738	13854	-	ENSG00000186407	protein_coding	chromosome	CD300e molecule [Source:HGNC Symbol;Acc:HGNC:28874]	ENSG00000186407.7	CD300E	342510	1.93	3.23	66	4.75e-14	2.15e-13	13.3
F10	3.47817e-06	9.41326e-05	0.000169501	13	113122799	113149529	26731	+	ENSG00000126218	protein_coding	chromosome	coagulation factor X [Source:HGNC Symbol;Acc:HGNC:3528]	ENSG00000126218.12	F10	2159	-2.96	2.29	166	5.14e-28	9.18e-27	27.3
WDR73	3.47778e-06	4.1429e-05	8.47506e-05	15	84639281	84654343	15063	-	ENSG00000177082	protein_coding	chromosome	WD repeat domain 73 [Source:HGNC Symbol;Acc:HGNC:25928]	ENSG00000177082.12	WDR73	84942	-0.371	4.85	9.02	0.00302	0.00483	2.52
TBCB	3.47664e-06	4.60225e-05	8.47506e-05	19	36114289	36125947	11659	+	ENSG00000105254	protein_coding	chromosome	tubulin folding cofactor B [Source:HGNC Symbol;Acc:HGNC:1989]	ENSG00000105254.12	TBCB	1155	0.286	5.6	5.93	0.0158	0.023	1.8
FAM166A	3.47e-06	4.25507e-05	5.65004e-05	NA	NA	NA	NA	NA	NA	NA	NA	NA	NA	NA	NA	NA	NA	NA	NA	NA	NA
VRK1	3.46977e-06	1.40262e-05	2.82502e-05	14	96797382	96931722	134341	+	ENSG00000100749	protein_coding	chromosome	VRK serine/threonine kinase 1 [Source:HGNC Symbol;Acc:HGNC:12718]	ENSG00000100749.8	VRK1	7443	2.06	4.72	235	1.41e-35	6.13e-34	34.9
CSRNP3	3.46644e-06	2.01429e-05	2.82502e-05	2	165469647	165689407	219761	+	ENSG00000178662	protein_coding	chromosome	cysteine and serine rich nuclear protein 3 [Source:HGNC Symbol;Acc:HGNC:30729]	ENSG00000178662.16	CSRNP3	80034	-0.816	3.6	10.6	0.00132	0.00222	2.88
STON2	3.46103e-06	2.1454e-05	2.82502e-05	14	81260656	81436465	175810	-	ENSG00000140022	protein_coding	chromosome	stonin 2 [Source:HGNC Symbol;Acc:HGNC:30652]	ENSG00000140022.13	STON2	85439	0.318	4.08	2.33	0.128	0.161	0.892
MAP3K13	3.45859e-06	4.86337e-05	8.47506e-05	3	185282941	185489094	206154	+	ENSG00000073803	protein_coding	chromosome	mitogen-activated protein kinase kinase kinase 13 [Source:HGNC Symbol;Acc:HGNC:6852]	ENSG00000073803.14	MAP3K13	9175	0.958	5.39	49.5	3.16e-11	1.11e-10	10.5
MRPS6	3.44889e-06	3.24446e-05	5.65004e-05	21	34073224	34143034	69811	+	ENSG00000243927	protein_coding	chromosome	mitochondrial ribosomal protein S6 [Source:HGNC Symbol;Acc:HGNC:14051]	ENSG00000243927.6	MRPS6	64968	0.164	5.5	1.93	0.166	0.203	0.78
ASB9	3.44572e-06	3.24355e-05	5.65004e-05	X	15235288	15270467	35180	-	ENSG00000102048	protein_coding	chromosome	ankyrin repeat and SOCS box containing 9 [Source:HGNC Symbol;Acc:HGNC:17184]	ENSG00000102048.16	ASB9	140462	-0.105	1.5	0.294	0.588	0.633	0.23
SERPINA11	3.42348e-06	2.10191e-05	2.82502e-05	NA	NA	NA	NA	NA	NA	NA	NA	NA	NA	NA	NA	NA	NA	NA	NA	NA	NA
CYP2A7	3.41846e-06	2.10328e-05	2.82502e-05	NA	NA	NA	NA	NA	NA	NA	NA	NA	NA	NA	NA	NA	NA	NA	NA	NA	NA
DPP4	3.41579e-06	6.34457e-05	8.47506e-05	2	161992245	162074215	81971	-	ENSG00000197635	protein_coding	chromosome	dipeptidyl peptidase 4 [Source:HGNC Symbol;Acc:HGNC:3009]	ENSG00000197635.10	DPP4	1803	-0.072	4.22	0.136	0.713	0.749	0.147
FABP5	3.41342e-06	2.1446e-05	2.82502e-05	8	81280536	81284777	4242	+	ENSG00000164687	protein_coding	chromosome	fatty acid binding protein 5 [Source:HGNC Symbol;Acc:HGNC:3560]	ENSG00000164687.11	FABP5	2171	-0.319	6.81	3	0.0846	0.11	1.07
CAMK4	3.41161e-06	2.9367e-05	5.65004e-05	5	111223653	111494886	271234	+	ENSG00000152495	protein_coding	chromosome	calcium/calmodulin dependent protein kinase IV [Source:HGNC Symbol;Acc:HGNC:1464]	ENSG00000152495.11	CAMK4	814	1.1	2.92	17.8	3.77e-05	7.53e-05	4.42
MAGEA10	3.39639e-06	4.64159e-05	5.65004e-05	NA	NA	NA	NA	NA	NA	NA	NA	NA	NA	NA	NA	NA	NA	NA	NA	NA	NA
DCPS	3.39089e-06	3.47353e-05	5.65004e-05	11	126304060	126350005	45946	+	ENSG00000110063	protein_coding	chromosome	decapping enzyme, scavenger [Source:HGNC Symbol;Acc:HGNC:29812]	ENSG00000110063.10	DCPS	28960	-0.351	4.22	2.64	0.106	0.134	0.977
FGF22	3.39074e-06	1.35627e-05	2.82502e-05	NA	NA	NA	NA	NA	NA	NA	NA	NA	NA	NA	NA	NA	NA	NA	NA	NA	NA
DMC1	3.37414e-06	3.82717e-05	8.47506e-05	22	38518948	38570204	51257	-	ENSG00000100206	protein_coding	chromosome	DNA meiotic recombinase 1 [Source:HGNC Symbol;Acc:HGNC:2927]	ENSG00000100206.10	DMC1	11144	0.667	2.26	9.54	0.0023	0.00374	2.64
SHANK2	3.37253e-06	1.92217e-05	2.82502e-05	11	70467856	71252577	784722	-	ENSG00000162105	protein_coding	chromosome	SH3 and multiple ankyrin repeat domains 2 [Source:HGNC Symbol;Acc:HGNC:14295]	ENSG00000162105.19	SHANK2	22941	1.04	5.31	24.5	1.59e-06	3.66e-06	5.8
AJAP1	3.36421e-06	4.15385e-05	8.47506e-05	1	4654609	4792534	137926	+	ENSG00000196581	protein_coding	chromosome	adherens junctions associated protein 1 [Source:HGNC Symbol;Acc:HGNC:30801]	ENSG00000196581.11	AJAP1	55966	-0.324	0.442	1.39	0.239	0.284	0.621
CDH20	3.35951e-06	2.09655e-05	2.82502e-05	18	61333430	61555779	222350	+	ENSG00000101542	protein_coding	chromosome	cadherin 20 [Source:HGNC Symbol;Acc:HGNC:1760]	ENSG00000101542.10	CDH20	28316	-4.08	1.27	177	2.59e-29	5.35e-28	28.6
SERPINB13	3.35015e-06	2.22782e-05	2.82502e-05	NA	NA	NA	NA	NA	NA	NA	NA	NA	NA	NA	NA	NA	NA	NA	NA	NA	NA
PWP1	3.34827e-06	1.93486e-05	2.82502e-05	12	107685799	107713162	27364	+	ENSG00000136045	protein_coding	chromosome	PWP1 homolog, endonuclein [Source:HGNC Symbol;Acc:HGNC:17015]	ENSG00000136045.12	PWP1	11137	0.473	5.98	13.7	0.000279	0.000506	3.55
SPTBN1	3.33694e-06	2.05075e-05	2.82502e-05	2	54456317	54671446	215130	+	ENSG00000115306	protein_coding	chromosome	spectrin beta, non-erythrocytic 1 [Source:HGNC Symbol;Acc:HGNC:11275]	ENSG00000115306.16	SPTBN1	6711	-2.05	9.62	262	3.73e-38	2.36e-36	37.4
TCF7L1	3.32878e-06	1.88992e-05	2.82502e-05	2	85133392	85310387	176996	+	ENSG00000152284	protein_coding	chromosome	transcription factor 7 like 1 [Source:HGNC Symbol;Acc:HGNC:11640]	ENSG00000152284.5	TCF7L1	83439	-1.07	5.25	39.9	1.71e-09	5.17e-09	8.77
GRIK3	3.32794e-06	2.05048e-05	2.82502e-05	1	36795527	37034515	238989	-	ENSG00000163873	protein_coding	chromosome	glutamate ionotropic receptor kainate type subunit 3 [Source:HGNC Symbol;Acc:HGNC:4581]	ENSG00000163873.10	GRIK3	2899	-1.85	2.85	30.3	1.15e-07	2.93e-07	6.94
HS3ST4	3.32665e-06	2.05868e-05	2.82502e-05	16	25691959	26137685	445727	+	ENSG00000182601	protein_coding	chromosome	heparan sulfate-glucosamine 3-sulfotransferase 4 [Source:HGNC Symbol;Acc:HGNC:5200]	ENSG00000182601.7	HS3ST4	9951	-2.5	1.48	46	1.3e-10	4.34e-10	9.88
KLHL13	3.3199e-06	3.24862e-05	5.65004e-05	X	117897813	118117340	219528	-	ENSG00000003096	protein_coding	chromosome	kelch like family member 13 [Source:HGNC Symbol;Acc:HGNC:22931]	ENSG00000003096.14	KLHL13	90293	-1.36	4.3	41.2	9.73e-10	2.99e-09	9.01
ASTN2	3.31934e-06	4.55557e-05	5.65004e-05	9	116425225	117415070	989846	-	ENSG00000148219	protein_coding	chromosome	astrotactin 2 [Source:HGNC Symbol;Acc:HGNC:17021]	ENSG00000148219.16	ASTN2	23245	0.395	5.74	3.88	0.0503	0.0675	1.3
ABCA5	3.31093e-06	0.000147907	0.000197751	17	69244311	69327244	82934	-	ENSG00000154265	protein_coding	chromosome	ATP binding cassette subfamily A member 5 [Source:HGNC Symbol;Acc:HGNC:35]	ENSG00000154265.16	ABCA5	23461	-0.334	5.51	4.75	0.0304	0.0423	1.52
CHERP	3.28409e-06	1.62137e-05	2.82502e-05	19	16517894	16542437	24544	-	ENSG00000085872	protein_coding	chromosome	calcium homeostasis endoplasmic reticulum protein [Source:HGNC Symbol;Acc:HGNC:16930]	ENSG00000085872.15	CHERP	10523	-0.15	5.37	1.13	0.29	0.337	0.538
GLB1L3	3.28234e-06	1.66579e-05	2.82502e-05	11	134274245	134319564	45320	+	ENSG00000166105	protein_coding	chromosome	galactosidase beta 1 like 3 [Source:HGNC Symbol;Acc:HGNC:25147]	ENSG00000166105.16	GLB1L3	112937	-0.395	0.799	2.6	0.108	0.138	0.965
VPS72	3.28184e-06	3.33377e-05	5.65004e-05	1	151169987	151195321	25335	-	ENSG00000163159	protein_coding	chromosome	vacuolar protein sorting 72 homolog [Source:HGNC Symbol;Acc:HGNC:11644]	ENSG00000163159.12	VPS72	6944	1.08	5.63	82	1.27e-16	7.19e-16	15.9
UQCR10	3.28031e-06	2.9344e-05	5.65004e-05	22	29767369	29770413	3045	+	ENSG00000184076	protein_coding	chromosome	ubiquinol-cytochrome c reductase, complex III subunit X [Source:HGNC Symbol;Acc:HGNC:30863]	ENSG00000184076.13	UQCR10	29796	-0.56	5.96	18.7	2.4e-05	4.9e-05	4.62
RSRC1	3.26714e-06	1.75826e-05	2.82502e-05	3	158105855	158545730	439876	+	ENSG00000174891	protein_coding	chromosome	arginine and serine rich coiled-coil 1 [Source:HGNC Symbol;Acc:HGNC:24152]	ENSG00000174891.13	RSRC1	51319	1.4	5.79	84	6.18e-17	3.6e-16	16.2
CREG2	3.2592e-06	1.66525e-05	2.82502e-05	2	101345550	101387503	41954	-	ENSG00000175874	protein_coding	chromosome	cellular repressor of E1A stimulated genes 2 [Source:HGNC Symbol;Acc:HGNC:14272]	ENSG00000175874.10	CREG2	200407	-0.7	0.517	7.18	0.00799	0.0121	2.1
CCDC93	3.24862e-06	1.84677e-05	2.82502e-05	2	117915478	118014133	98656	-	ENSG00000125633	protein_coding	chromosome	coiled-coil domain containing 93 [Source:HGNC Symbol;Acc:HGNC:25611]	ENSG00000125633.11	CCDC93	54520	0.812	5.69	31.7	5.95e-08	1.56e-07	7.23
DCST2	3.24642e-06	4.4708e-05	5.65004e-05	1	155018520	155033781	15262	-	ENSG00000163354	protein_coding	chromosome	DC-STAMP domain containing 2 [Source:HGNC Symbol;Acc:HGNC:26562]	ENSG00000163354.15	DCST2	127579	-1.2	1.04	20.4	1.09e-05	2.31e-05	4.96
KCNH3	3.24161e-06	4.55851e-05	5.65004e-05	12	49539030	49558337	19308	+	ENSG00000135519	protein_coding	chromosome	potassium voltage-gated channel subfamily H member 3 [Source:HGNC Symbol;Acc:HGNC:6252]	ENSG00000135519.8	KCNH3	23416	-1.66	0.601	28	3.15e-07	7.74e-07	6.5
LYRM7	3.24106e-06	3.15396e-05	5.65004e-05	5	131170944	131205428	34485	+	ENSG00000186687	protein_coding	chromosome	LYR motif containing 7 [Source:HGNC Symbol;Acc:HGNC:28072]	ENSG00000186687.16	LYRM7	90624	0.258	4.94	3.51	0.0624	0.0827	1.2
PGF	3.24012e-06	1.71453e-05	2.82502e-05	14	74941834	74955626	13793	-	ENSG00000119630	protein_coding	chromosome	placental growth factor [Source:HGNC Symbol;Acc:HGNC:8893]	ENSG00000119630.14	PGF	5228	-0.399	3.37	2.83	0.094	0.121	1.03
ANXA1	3.23045e-06	9.01318e-05	0.000113001	9	73151865	73170393	18529	+	ENSG00000135046	protein_coding	chromosome	annexin A1 [Source:HGNC Symbol;Acc:HGNC:533]	ENSG00000135046.14	ANXA1	301	-0.0833	9.06	0.251	0.617	0.661	0.21
ANK3	3.22854e-06	1.58119e-05	2.82502e-05	10	60026298	60733490	707193	-	ENSG00000151150	protein_coding	chromosome	ankyrin 3 [Source:HGNC Symbol;Acc:HGNC:494]	ENSG00000151150.22	ANK3	288	1.28	6.03	65.2	6.45e-14	2.89e-13	13.2
BCL3	3.222e-06	1.62023e-05	2.82502e-05	19	44747705	44760044	12340	+	ENSG00000069399	protein_coding	chromosome	BCL3 transcription coactivator [Source:HGNC Symbol;Acc:HGNC:998]	ENSG00000069399.15	BCL3	602	0.725	4.7	9.54	0.0023	0.00373	2.64
EHMT2	3.21864e-06	4.29072e-05	5.65004e-05	CHR_HSCHR6_MHC_APD_CTG1	31946781	31964716	17936	-	ENSG00000232045	protein_coding	chromosome	euchromatic histone lysine methyltransferase 2 [Source:HGNC Symbol;Acc:HGNC:14129]	ENSG00000232045.7	EHMT2	10919	-0.477	4.75	5.08	0.0252	0.0356	1.6
EHMT2	3.21864e-06	4.29072e-05	5.65004e-05	CHR_HSCHR6_MHC_DBB_CTG1	31861940	31879868	17929	-	ENSG00000227333	protein_coding	chromosome	euchromatic histone lysine methyltransferase 2 [Source:HGNC Symbol;Acc:HGNC:14129]	ENSG00000227333.8	EHMT2	10919	-0.742	2.94	2.69	0.103	0.131	0.989
EHMT2	3.21864e-06	4.29072e-05	5.65004e-05	CHR_HSCHR6_MHC_QBL_CTG1	31870139	31888078	17940	-	ENSG00000206376	protein_coding	chromosome	euchromatic histone lysine methyltransferase 2 [Source:HGNC Symbol;Acc:HGNC:14129]	ENSG00000206376.9	EHMT2	10919	0.461	4.21	1.42	0.235	0.279	0.63
NEURL3	3.21537e-06	8.09377e-05	0.000113001	2	96497646	96508109	10464	-	ENSG00000163121	protein_coding	chromosome	neuralized E3 ubiquitin protein ligase 3 [Source:HGNC Symbol;Acc:HGNC:25162]	ENSG00000163121.10	NEURL3	93082	-2.53	2.28	64.1	9.79e-14	4.3e-13	13
KATNB1	3.21281e-06	3.55072e-05	5.65004e-05	16	57735739	57757244	21506	+	ENSG00000140854	protein_coding	chromosome	katanin regulatory subunit B1 [Source:HGNC Symbol;Acc:HGNC:6217]	ENSG00000140854.13	KATNB1	10300	-0.655	3.91	12.4	0.000535	0.000939	3.27
IGDCC4	3.20853e-06	2.80322e-05	5.65004e-05	15	65381484	65422947	41464	-	ENSG00000103742	protein_coding	chromosome	immunoglobulin superfamily DCC subclass member 4 [Source:HGNC Symbol;Acc:HGNC:13770]	ENSG00000103742.12	IGDCC4	57722	-0.728	2.28	13.3	0.000343	0.000615	3.46
ANKRD39	3.20668e-06	1.75699e-05	2.82502e-05	2	96836611	96858016	21406	-	ENSG00000213337	protein_coding	chromosome	ankyrin repeat domain 39 [Source:HGNC Symbol;Acc:HGNC:28640]	ENSG00000213337.9	ANKRD39	51239	-0.842	3.27	20.3	1.12e-05	2.37e-05	4.95
OR5P3	3.20635e-06	4.68572e-05	5.65004e-05	NA	NA	NA	NA	NA	NA	NA	NA	NA	NA	NA	NA	NA	NA	NA	NA	NA	NA
PROC	3.19426e-06	2.71033e-05	5.65004e-05	NA	NA	NA	NA	NA	NA	NA	NA	NA	NA	NA	NA	NA	NA	NA	NA	NA	NA
C16orf74	3.17764e-06	1.57486e-05	2.82502e-05	16	85690084	85751129	61046	-	ENSG00000154102	protein_coding	chromosome	chromosome 16 open reading frame 74 [Source:HGNC Symbol;Acc:HGNC:23362]	ENSG00000154102.11	C16orf74	404550	-1.2	1.69	32.5	4.33e-08	1.15e-07	7.36
SLC25A35	3.17415e-06	1.53084e-05	2.82502e-05	17	8287763	8295400	7638	-	ENSG00000125434	protein_coding	chromosome	solute carrier family 25 member 35 [Source:HGNC Symbol;Acc:HGNC:31921]	ENSG00000125434.11	SLC25A35	399512	-1.39	2.72	44.5	2.48e-10	8.05e-10	9.61
DUSP18	3.16958e-06	1.533e-05	2.82502e-05	22	30652051	30667890	15840	-	ENSG00000167065	protein_coding	chromosome	dual specificity phosphatase 18 [Source:HGNC Symbol;Acc:HGNC:18484]	ENSG00000167065.13	DUSP18	150290	-0.322	2.81	6.7	0.0104	0.0155	1.98
HOXB13	3.16648e-06	3.54507e-05	5.65004e-05	17	48724763	48729178	4416	-	ENSG00000159184	protein_coding	chromosome	homeobox B13 [Source:HGNC Symbol;Acc:HGNC:5112]	ENSG00000159184.7	HOXB13	10481	5.49	2.42	229	6.1e-35	2.44e-33	34.2
AKAP10	3.1588e-06	1.48702e-05	2.82502e-05	17	19904302	19978343	74042	-	ENSG00000108599	protein_coding	chromosome	A-kinase anchoring protein 10 [Source:HGNC Symbol;Acc:HGNC:368]	ENSG00000108599.15	AKAP10	11216	1.08	4.96	85	2.93e-06	6.57e-06	5.53
GRAMD1B	3.14803e-06	3.06371e-05	5.65004e-05	11	123358428	123627774	269347	+	ENSG00000023171	protein_coding	chromosome	GRAM domain containing 1B [Source:HGNC Symbol;Acc:HGNC:29214]	ENSG00000023171.18	GRAMD1B	57476	1.31	3.4	60.4	3.99e-13	1.66e-12	12.4
ASPG	3.14341e-06	3.80821e-05	5.65004e-05	14	104085686	104115582	29897	+	ENSG00000166183	protein_coding	chromosome	asparaginase [Source:HGNC Symbol;Acc:HGNC:20123]	ENSG00000166183.16	ASPG	374569	-1.58	0.202	18.2	3.01e-05	6.08e-05	4.52
EZH1	3.14313e-06	1.48575e-05	2.82502e-05	17	42700275	42745049	44775	-	ENSG00000108799	protein_coding	chromosome	enhancer of zeste 1 polycomb repressive complex 2 subunit [Source:HGNC Symbol;Acc:HGNC:3526]	ENSG00000108799.13	EZH1	2145	-1.21	5.92	155	1.21e-26	1.85e-25	25.9
DDIT4	3.13532e-06	7.46109e-05	0.000141251	10	72273924	72276036	2113	+	ENSG00000168209	protein_coding	chromosome	DNA damage inducible transcript 4 [Source:HGNC Symbol;Acc:HGNC:24944]	ENSG00000168209.5	DDIT4	54541	1.08	6.93	22.8	3.42e-06	7.61e-06	5.47
NCALD	3.12951e-06	4.77783e-05	5.65004e-05	8	101686542	102124907	438366	-	ENSG00000104490	protein_coding	chromosome	neurocalcin delta [Source:HGNC Symbol;Acc:HGNC:7655]	ENSG00000104490.18	NCALD	83988	-1.24	5.93	46.3	1.16e-10	3.87e-10	9.94
FAM110D	3.12945e-06	2.84532e-05	5.65004e-05	1	26159079	26163962	4884	+	ENSG00000197245	protein_coding	chromosome	family with sequence similarity 110 member D [Source:HGNC Symbol;Acc:HGNC:25860]	ENSG00000197245.6	FAM110D	79927	-2.22	2.77	133	6.83e-24	7.88e-23	23.2
MS4A1	3.1282e-06	3.0646e-05	5.65004e-05	11	60455752	60470760	15009	+	ENSG00000156738	protein_coding	chromosome	membrane spanning 4-domains A1 [Source:HGNC Symbol;Acc:HGNC:7315]	ENSG00000156738.17	MS4A1	931	4.27	4.51	106	3.91e-20	3.1e-19	19.4
PPP1R3C	3.11584e-06	4.3822e-05	5.65004e-05	10	91628442	91633071	4630	-	ENSG00000119938	protein_coding	chromosome	protein phosphatase 1 regulatory subunit 3C [Source:HGNC Symbol;Acc:HGNC:9293]	ENSG00000119938.9	PPP1R3C	5507	-1.48	3.75	54.4	4.41e-12	1.67e-11	11.4
CAPN1	3.09936e-06	1.39881e-05	2.82502e-05	11	65180566	65212006	31441	+	ENSG00000014216	protein_coding	chromosome	calpain 1 [Source:HGNC Symbol;Acc:HGNC:1476]	ENSG00000014216.15	CAPN1	823	0.157	6.89	0.795	0.374	0.424	0.427
PPFIBP1	3.09748e-06	8.58267e-05	0.000141251	12	27523431	27695564	172134	+	ENSG00000110841	protein_coding	chromosome	PPFIA binding protein 1 [Source:HGNC Symbol;Acc:HGNC:9249]	ENSG00000110841.14	PPFIBP1	8496	0.82	6.71	25.7	9.12e-07	2.14e-06	6.04
IGFALS	3.09709e-06	3.10954e-05	5.65004e-05	NA	NA	NA	NA	NA	NA	NA	NA	NA	NA	NA	NA	NA	NA	NA	NA	NA	NA
F7	3.08933e-06	3.05911e-05	5.65004e-05	NA	NA	NA	NA	NA	NA	NA	NA	NA	NA	NA	NA	NA	NA	NA	NA	NA	NA
ABCB1	3.07621e-06	4.51805e-05	5.65004e-05	7	87503633	87713323	209691	-	ENSG00000085563	protein_coding	chromosome	ATP binding cassette subfamily B member 1 [Source:HGNC Symbol;Acc:HGNC:40]	ENSG00000085563.14	ABCB1	5243	-0.163	3.33	0.45	0.503	0.552	0.298
NDUFA6	3.07033e-06	4.54664e-05	8.47506e-05	CHR_HSCHR22_1_CTG1	42085525	42090955	5431	-	ENSG00000272765	protein_coding	chromosome	NADH:ubiquinone oxidoreductase subunit A6 [Source:HGNC Symbol;Acc:HGNC:7690]	ENSG00000272765.2	NDUFA6	4700	1.36	5.34	30.7	9.35e-08	2.4e-07	7.03
NDUFA6	3.07033e-06	4.54664e-05	8.47506e-05	CHR_HSCHR22_4_CTG1	42085526	42090894	5369	-	ENSG00000281013	protein_coding	chromosome	NADH:ubiquinone oxidoreductase subunit A6 [Source:HGNC Symbol;Acc:HGNC:7690]	ENSG00000281013.4	NDUFA6	4700	-0.837	4.3	4.56	0.034	0.0469	1.47
C15orf62	3.06893e-06	1.53033e-05	2.82502e-05	15	40769980	40772449	2470	+	ENSG00000188277	protein_coding	chromosome	chromosome 15 open reading frame 62 [Source:HGNC Symbol;Acc:HGNC:34489]	ENSG00000188277.10	C15orf62	643338	0.0251	0.22	0.00986	0.921	0.933	0.0357
TUBB1	3.06287e-06	4.02115e-05	5.65004e-05	NA	NA	NA	NA	NA	NA	NA	NA	NA	NA	NA	NA	NA	NA	NA	NA	NA	NA
CALB1	3.05305e-06	6.03549e-05	8.47506e-05	8	90058608	90095475	36868	-	ENSG00000104327	protein_coding	chromosome	calbindin 1 [Source:HGNC Symbol;Acc:HGNC:1434]	ENSG00000104327.7	CALB1	793	-1.39	1.08	32.3	4.74e-08	1.25e-07	7.32
HDAC4	3.04622e-06	2.93029e-05	5.65004e-05	2	239048168	239401654	353487	-	ENSG00000068024	protein_coding	chromosome	histone deacetylase 4 [Source:HGNC Symbol;Acc:HGNC:14063]	ENSG00000068024.16	HDAC4	9759	-0.229	4.57	1.59	0.209	0.251	0.68
COL7A1	3.0415e-06	1.44015e-05	2.82502e-05	3	48564073	48595267	31195	-	ENSG00000114270	protein_coding	chromosome	collagen type VII alpha 1 chain [Source:HGNC Symbol;Acc:HGNC:2214]	ENSG00000114270.17	COL7A1	1294	-0.959	4.73	11.1	0.00103	0.00175	2.99
RGPD2	3.03296e-06	4.55831e-05	5.65004e-05	2	87755960	87825952	69993	-	ENSG00000185304	protein_coding	chromosome	RANBP2 like and GRIP domain containing 2 [Source:HGNC Symbol;Acc:HGNC:32415]	ENSG00000185304.15	RGPD2	729857	2.53	3.86	50.9	1.78e-11	6.39e-11	10.7
PACRG	3.03109e-06	4.73344e-05	5.65004e-05	6	162727132	163315492	588361	+	ENSG00000112530	protein_coding	chromosome	parkin coregulated [Source:HGNC Symbol;Acc:HGNC:19152]	ENSG00000112530.11	PACRG	135138	-1.99	0.269	63.9	1.05e-13	4.62e-13	13
DNAJC15	3.03093e-06	2.66144e-05	5.65004e-05	13	43023203	43114213	91011	+	ENSG00000120675	protein_coding	chromosome	DnaJ heat shock protein family (Hsp40) member C15 [Source:HGNC Symbol;Acc:HGNC:20325]	ENSG00000120675.6	DNAJC15	29103	-0.323	5.45	7.16	0.00807	0.0123	2.09
FAM185A	3.01867e-06	1.3969e-05	2.82502e-05	7	102748971	102809225	60255	+	ENSG00000222011	protein_coding	chromosome	family with sequence similarity 185 member A [Source:HGNC Symbol;Acc:HGNC:22412]	ENSG00000222011.9	FAM185A	222234	0.235	2.92	2.89	0.0909	0.117	1.04
ACAP2	3.01846e-06	1.39655e-05	2.82502e-05	3	195274745	195443044	168300	-	ENSG00000114331	protein_coding	chromosome	ArfGAP with coiled-coil, ankyrin repeat and PH domains 2 [Source:HGNC Symbol;Acc:HGNC:16469]	ENSG00000114331.15	ACAP2	23527	0.912	6.58	30.6	9.86e-08	2.53e-07	7.01
CSN3	3.00924e-06	4.1549e-05	5.65004e-05	4	70242588	70251428	8841	+	ENSG00000171209	protein_coding	chromosome	casein kappa [Source:HGNC Symbol;Acc:HGNC:2446]	ENSG00000171209.3	CSN3	1448	2.62	5.87	15.5	0.000115	0.000219	3.94
BRICD5	3.00513e-06	1.44122e-05	2.82502e-05	16	2209253	2211950	2698	-	ENSG00000182685	protein_coding	chromosome	BRICHOS domain containing 5 [Source:HGNC Symbol;Acc:HGNC:28309]	ENSG00000182685.7	BRICD5	283870	-0.574	0.838	4.85	0.0288	0.0403	1.54
LRP2	3.00471e-06	4.01963e-05	5.65004e-05	2	169127109	169362534	235426	-	ENSG00000081479	protein_coding	chromosome	LDL receptor related protein 2 [Source:HGNC Symbol;Acc:HGNC:6694]	ENSG00000081479.15	LRP2	4036	-0.792	5.95	5.06	0.0255	0.0359	1.59
PCDHA10	2.99853e-06	3.98182e-05	5.65004e-05	5	140855883	141012347	156465	+	ENSG00000250120	protein_coding	chromosome	protocadherin alpha 10 [Source:HGNC Symbol;Acc:HGNC:8664]	ENSG00000250120.8	PCDHA10	56139	-0.195	2.66	0.825	0.365	0.415	0.438
ABHD4	2.98423e-06	2.33037e-05	2.82502e-05	14	22598237	22613215	14979	+	ENSG00000100439	protein_coding	chromosome	abhydrolase domain containing 4 [Source:HGNC Symbol;Acc:HGNC:20154]	ENSG00000100439.10	ABHD4	63874	-1.11	4.93	33.7	2.46e-08	6.67e-08	7.61
RRM2B	2.98195e-06	4.3736e-05	5.65004e-05	8	102204502	102239118	34617	-	ENSG00000048392	protein_coding	chromosome	ribonucleotide reductase regulatory TP53 inducible subunit M2B [Source:HGNC Symbol;Acc:HGNC:17296]	ENSG00000048392.11	RRM2B	50484	4.12	5.45	204	2.81e-32	8.09e-31	31.6
NDUFB3	2.97308e-06	3.06732e-05	5.65004e-05	2	201071433	201085750	14318	+	ENSG00000119013	protein_coding	chromosome	NADH:ubiquinone oxidoreductase subunit B3 [Source:HGNC Symbol;Acc:HGNC:7698]	ENSG00000119013.9	NDUFB3	4709	0.121	5.44	0.831	0.363	0.413	0.44
CHST9	2.97206e-06	4.41705e-05	5.65004e-05	18	26906481	27185308	278828	-	ENSG00000154080	protein_coding	chromosome	carbohydrate sulfotransferase 9 [Source:HGNC Symbol;Acc:HGNC:19898]	ENSG00000154080.14	CHST9	83539	-0.299	3.2	0.691	0.407	0.458	0.39
CARD14	2.97083e-06	1.35244e-05	2.82502e-05	17	80169992	80209331	39340	+	ENSG00000141527	protein_coding	chromosome	caspase recruitment domain family member 14 [Source:HGNC Symbol;Acc:HGNC:16446]	ENSG00000141527.18	CARD14	79092	-0.256	3.39	2.12	0.147	0.182	0.832
CCR7	2.96583e-06	3.33684e-05	5.65004e-05	17	40553769	40565472	11704	-	ENSG00000126353	protein_coding	chromosome	C-C motif chemokine receptor 7 [Source:HGNC Symbol;Acc:HGNC:1608]	ENSG00000126353.3	CCR7	1236	1.24	2.73	13.1	0.000372	0.000664	3.43
MYCBPAP	2.95248e-06	1.30898e-05	2.82502e-05	17	50508384	50531501	23118	+	ENSG00000136449	protein_coding	chromosome	MYCBP associated protein [Source:HGNC Symbol;Acc:HGNC:19677]	ENSG00000136449.15	MYCBPAP	84073	-1.46	1.08	34.2	1.98e-08	5.42e-08	7.7
GPR171	2.94974e-06	2.93117e-05	5.65004e-05	3	151197832	151203216	5385	-	ENSG00000174946	protein_coding	chromosome	G protein-coupled receptor 171 [Source:HGNC Symbol;Acc:HGNC:30057]	ENSG00000174946.7	GPR171	29909	1.76	1.68	26.6	6.08e-07	1.45e-06	6.22
BOLA1	2.94906e-06	5.58433e-05	8.47506e-05	1	149887890	149900798	12909	+	ENSG00000178096	protein_coding	chromosome	bolA family member 1 [Source:HGNC Symbol;Acc:HGNC:24263]	ENSG00000178096.9	BOLA1	51027	-0.831	3.6	24.6	1.48e-06	3.41e-06	5.83
NDUFA1	2.93562e-06	3.01904e-05	5.65004e-05	X	119871832	119876662	4831	+	ENSG00000125356	protein_coding	chromosome	NADH:ubiquinone oxidoreductase subunit A1 [Source:HGNC Symbol;Acc:HGNC:7683]	ENSG00000125356.7	NDUFA1	4694	-0.201	6.22	2.88	0.0915	0.118	1.04
ABHD15	2.93528e-06	2.18769e-05	2.82502e-05	17	29560547	29567037	6491	-	ENSG00000168792	protein_coding	chromosome	abhydrolase domain containing 15 [Source:HGNC Symbol;Acc:HGNC:26971]	ENSG00000168792.5	ABHD15	116236	-2.5	4.48	228	8.16e-35	3.21e-33	34.1
NPL	2.92207e-06	4.47137e-05	5.65004e-05	1	182789293	182830384	41092	+	ENSG00000135838	protein_coding	chromosome	N-acetylneuraminate pyruvate lyase [Source:HGNC Symbol;Acc:HGNC:16781]	ENSG00000135838.13	NPL	80896	1.86	4.35	81.1	1.74e-16	9.81e-16	15.8
TNFRSF9	2.89716e-06	1.25925e-05	2.82502e-05	1	7915894	7943165	27272	-	ENSG00000049249	protein_coding	chromosome	TNF receptor superfamily member 9 [Source:HGNC Symbol;Acc:HGNC:11924]	ENSG00000049249.8	TNFRSF9	3604	2.07	2.47	103	9.21e-20	7.04e-19	19
ADA	2.89191e-06	3.20481e-05	5.65004e-05	20	44619522	44652233	32712	-	ENSG00000196839	protein_coding	chromosome	adenosine deaminase [Source:HGNC Symbol;Acc:HGNC:186]	ENSG00000196839.13	ADA	100	-0.0546	3.19	0.101	0.751	0.783	0.124
RPH3A	2.88711e-06	4.46196e-05	5.65004e-05	12	112570380	112898881	328502	+	ENSG00000089169	protein_coding	chromosome	rabphilin 3A [Source:HGNC Symbol;Acc:HGNC:17056]	ENSG00000089169.15	RPH3A	22895	2.39	2.68	55.6	2.7e-12	1.04e-11	11.6
DISP2	2.88207e-06	3.64264e-05	5.65004e-05	15	40358219	40378621	20403	+	ENSG00000140323	protein_coding	chromosome	dispatched RND transporter family member 2 [Source:HGNC Symbol;Acc:HGNC:19712]	ENSG00000140323.6	DISP2	85455	-0.308	2.49	1.79	0.182	0.221	0.739
UTP23	2.85845e-06	3.19817e-05	5.65004e-05	8	116766505	116849463	82959	+	ENSG00000147679	protein_coding	chromosome	UTP23 small subunit processome component [Source:HGNC Symbol;Acc:HGNC:28224]	ENSG00000147679.12	UTP23	84294	0.483	5.21	16.2	8.08e-05	0.000156	4.09
SMYD1	2.83205e-06	4.46174e-05	5.65004e-05	2	88067825	88113384	45560	+	ENSG00000115593	protein_coding	chromosome	SET and MYND domain containing 1 [Source:HGNC Symbol;Acc:HGNC:20986]	ENSG00000115593.15	SMYD1	150572	-2.79	2.78	51.5	1.37e-11	4.98e-11	10.9
ELOVL3	2.82307e-06	4.41863e-05	5.65004e-05	10	102226299	102229589	3291	+	ENSG00000119915	protein_coding	chromosome	ELOVL fatty acid elongase 3 [Source:HGNC Symbol;Acc:HGNC:18047]	ENSG00000119915.5	ELOVL3	83401	-3.26	1.6	122	2.07e-22	2.04e-21	21.7
AGR3	2.81849e-06	3.15407e-05	5.65004e-05	7	16859412	16881987	22576	-	ENSG00000173467	protein_coding	chromosome	anterior gradient 3, protein disulphide isomerase family member [Source:HGNC Symbol;Acc:HGNC:24167]	ENSG00000173467.9	AGR3	155465	-0.708	2.84	3.01	0.0844	0.11	1.07
CSMD1	2.81159e-06	2.75499e-05	5.65004e-05	8	2935353	4994972	2059620	-	ENSG00000183117	protein_coding	chromosome	CUB and Sushi multiple domains 1 [Source:HGNC Symbol;Acc:HGNC:14026]	ENSG00000183117.19	CSMD1	64478	-1.87	0.929	24	2.03e-06	4.62e-06	5.69
PCDHA4	2.80248e-06	4.02809e-05	5.65004e-05	5	140806929	141012347	205419	+	ENSG00000204967	protein_coding	chromosome	protocadherin alpha 4 [Source:HGNC Symbol;Acc:HGNC:8670]	ENSG00000204967.12	PCDHA4	56144	1.11	3.47	27.1	4.77e-07	1.15e-06	6.32
CCDC66	2.7726e-06	3.38441e-05	5.65004e-05	3	56557161	56621837	64677	+	ENSG00000180376	protein_coding	chromosome	coiled-coil domain containing 66 [Source:HGNC Symbol;Acc:HGNC:27709]	ENSG00000180376.17	CCDC66	285331	1.75	5.08	111	7.32e-21	6.19e-20	20.1
AAR2	2.77207e-06	1.80722e-05	2.82502e-05	20	36236459	36270918	34460	+	ENSG00000131043	protein_coding	chromosome	AAR2 splicing factor [Source:HGNC Symbol;Acc:HGNC:15886]	ENSG00000131043.12	AAR2	25980	-0.987	5.07	34.2	2.03e-08	5.55e-08	7.69
AARD	2.77207e-06	1.80722e-05	2.82502e-05	8	116938207	116944487	6281	+	ENSG00000205002	protein_coding	chromosome	alanine and arginine rich domain containing protein [Source:HGNC Symbol;Acc:HGNC:33842]	ENSG00000205002.4	AARD	441376	1.78	5.3	35.7	1.04e-08	2.9e-08	7.98
LRFN5	2.72657e-06	2.883e-05	5.65004e-05	14	41607570	41904549	296980	+	ENSG00000165379	protein_coding	chromosome	leucine rich repeat and fibronectin type III domain containing 5 [Source:HGNC Symbol;Acc:HGNC:20360]	ENSG00000165379.13	LRFN5	145581	-0.981	1.74	12.7	0.000466	0.000823	3.33
LRR1	2.72542e-06	2.83378e-05	5.65004e-05	14	49598761	49614672	15912	+	ENSG00000165501	protein_coding	chromosome	leucine rich repeat protein 1 [Source:HGNC Symbol;Acc:HGNC:19742]	ENSG00000165501.17	LRR1	122769	0.771	3.22	36.8	6.45e-09	1.84e-08	8.19
MECP2	2.70268e-06	3.71327e-05	5.65004e-05	X	154021573	154137103	115531	-	ENSG00000169057	protein_coding	chromosome	methyl-CpG binding protein 2 [Source:HGNC Symbol;Acc:HGNC:6990]	ENSG00000169057.22	MECP2	4204	3.54	5.98	98.3	4.4e-19	3.14e-18	18.4
CUL5	2.67205e-06	9.46529e-05	0.000169501	11	108008898	108107761	98864	+	ENSG00000166266	protein_coding	chromosome	cullin 5 [Source:HGNC Symbol;Acc:HGNC:2556]	ENSG00000166266.14	CUL5	8065	0.593	6.21	13.2	0.000355	0.000634	3.45
CACNB1	2.66599e-06	1.61699e-05	2.82502e-05	17	39173453	39197703	24251	-	ENSG00000067191	protein_coding	chromosome	calcium voltage-gated channel auxiliary subunit beta 1 [Source:HGNC Symbol;Acc:HGNC:1401]	ENSG00000067191.16	CACNB1	782	0.891	2.84	12.9	0.000411	0.000731	3.39
LDB3	2.6509e-06	3.05811e-05	5.65004e-05	10	86668449	86736068	67620	+	ENSG00000122367	protein_coding	chromosome	LIM domain binding 3 [Source:HGNC Symbol;Acc:HGNC:15710]	ENSG00000122367.19	LDB3	11155	-0.608	2.01	5.31	0.0222	0.0316	1.65
SPINK5	2.64197e-06	0.000336326	0.000452003	5	148025683	148137289	111607	+	ENSG00000133710	protein_coding	chromosome	serine peptidase inhibitor, Kazal type 5 [Source:HGNC Symbol;Acc:HGNC:15464]	ENSG00000133710.15	SPINK5	11005	2.09	3.91	23.1	2.96e-06	6.63e-06	5.53
ANKRD12	2.63581e-06	3.06528e-05	5.65004e-05	18	9136228	9285985	149758	+	ENSG00000101745	protein_coding	chromosome	ankyrin repeat domain 12 [Source:HGNC Symbol;Acc:HGNC:29135]	ENSG00000101745.17	ANKRD12	23253	2.2	7.76	91.7	4.25e-18	2.76e-17	17.4
HOPX	2.62606e-06	3.20002e-05	5.65004e-05	4	56647988	56681899	33912	-	ENSG00000171476	protein_coding	chromosome	HOP homeobox [Source:HGNC Symbol;Acc:HGNC:24961]	ENSG00000171476.22	HOPX	84525	0.477	3.18	7.63	0.00629	0.0097	2.2
FAM3D	2.61722e-06	4.81762e-05	8.47506e-05	3	58633946	58666834	32889	-	ENSG00000198643	protein_coding	chromosome	family with sequence similarity 3 member D [Source:HGNC Symbol;Acc:HGNC:18665]	ENSG00000198643.7	FAM3D	131177	-2.13	3.34	31.7	6.17e-08	1.61e-07	7.21
KMT2A	2.60747e-06	3.24749e-05	5.65004e-05	11	118436490	118526832	90343	+	ENSG00000118058	protein_coding	chromosome	lysine methyltransferase 2A [Source:HGNC Symbol;Acc:HGNC:7132]	ENSG00000118058.22	KMT2A	4297	0.138	7.21	0.831	0.363	0.413	0.44
RGS3	2.60183e-06	2.83456e-05	5.65004e-05	9	113444731	113597743	153013	+	ENSG00000138835	protein_coding	chromosome	regulator of G protein signaling 3 [Source:HGNC Symbol;Acc:HGNC:9999]	ENSG00000138835.22	RGS3	5998	-1.53	5.4	80.8	1.98e-16	1.11e-15	15.7
ATP11A	2.58856e-06	3.37358e-05	5.65004e-05	13	112690329	112887168	196840	+	ENSG00000068650	protein_coding	chromosome	ATPase phospholipid transporting 11A [Source:HGNC Symbol;Acc:HGNC:13552]	ENSG00000068650.18	ATP11A	23250	0.914	5.68	32.8	3.81e-08	1.02e-07	7.42
MYOT	2.58553e-06	2.9278e-05	5.65004e-05	NA	NA	NA	NA	NA	NA	NA	NA	NA	NA	NA	NA	NA	NA	NA	NA	NA	NA
SMARCB1	2.58013e-06	3.23982e-05	5.65004e-05	22	23786931	23838008	51078	+	ENSG00000099956	protein_coding	chromosome	SWI/SNF related, matrix associated, actin dependent regulator of chromatin, subfamily b, member 1 [Source:HGNC Symbol;Acc:HGNC:11103]	ENSG00000099956.19	SMARCB1	6598	0.347	4.28	2.62	0.107	0.136	0.971
SMARCB1	2.58013e-06	3.23982e-05	5.65004e-05	CHR_HSCHR22_1_CTG7	23786963	23834516	47554	+	ENSG00000275837	protein_coding	chromosome	SWI/SNF related, matrix associated, actin dependent regulator of chromatin, subfamily b, member 1 [Source:HGNC Symbol;Acc:HGNC:11103]	ENSG00000275837.3	SMARCB1	6598	0.152	5.18	0.72	0.397	0.448	0.401
TRIM7	2.57468e-06	4.90717e-05	8.47506e-05	5	181193924	181205293	11370	-	ENSG00000146054	protein_coding	chromosome	tripartite motif containing 7 [Source:HGNC Symbol;Acc:HGNC:16278]	ENSG00000146054.18	TRIM7	81786	-0.331	1.22	2.14	0.145	0.179	0.84
KIF27	2.57451e-06	3.06243e-05	5.65004e-05	9	83834099	83921465	87367	-	ENSG00000165115	protein_coding	chromosome	kinesin family member 27 [Source:HGNC Symbol;Acc:HGNC:18632]	ENSG00000165115.15	KIF27	55582	1.56	4.23	91.7	4.2e-18	2.73e-17	17.4
ZNF771	2.5715e-06	3.37584e-05	5.65004e-05	16	30407414	30431108	23695	+	ENSG00000179965	protein_coding	chromosome	zinc finger protein 771 [Source:HGNC Symbol;Acc:HGNC:29653]	ENSG00000179965.12	ZNF771	51333	-0.233	2.72	2.03	0.156	0.192	0.807
PPIG	2.55964e-06	3.15514e-05	5.65004e-05	2	169584344	169641406	57063	+	ENSG00000138398	protein_coding	chromosome	peptidylprolyl isomerase G [Source:HGNC Symbol;Acc:HGNC:14650]	ENSG00000138398.16	PPIG	9360	1.17	7.59	66.8	3.51e-14	1.61e-13	13.5
ZNF583	2.55773e-06	2.97288e-05	5.65004e-05	19	56397966	56436035	38070	+	ENSG00000198440	protein_coding	chromosome	zinc finger protein 583 [Source:HGNC Symbol;Acc:HGNC:26427]	ENSG00000198440.9	ZNF583	147949	-1.46	2.96	60.5	3.86e-13	1.61e-12	12.4
SAP30BP	2.53696e-06	3.41783e-05	5.65004e-05	17	75667251	75708062	40812	+	ENSG00000161526	protein_coding	chromosome	SAP30 binding protein [Source:HGNC Symbol;Acc:HGNC:30785]	ENSG00000161526.15	SAP30BP	29115	0.759	5.85	54.9	3.54e-12	1.35e-11	11.5
CENPC	2.53472e-06	3.01797e-05	5.65004e-05	4	67468762	67545503	76742	-	ENSG00000145241	protein_coding	chromosome	centromere protein C [Source:HGNC Symbol;Acc:HGNC:1854]	ENSG00000145241.11	CENPC	1060	1.66	5.72	105	4.64e-20	3.65e-19	19.3
MMS22L	2.50808e-06	2.96915e-05	5.65004e-05	6	97142161	97283217	141057	-	ENSG00000146263	protein_coding	chromosome	MMS22 like, DNA repair protein [Source:HGNC Symbol;Acc:HGNC:21475]	ENSG00000146263.11	MMS22L	253714	2.21	5.01	196	1.76e-31	4.66e-30	30.8
F8A3	2.50744e-06	6.80189e-05	0.000141251	X	155456914	155458672	1759	-	ENSG00000277150	protein_coding	chromosome	coagulation factor VIII associated 3 [Source:HGNC Symbol;Acc:HGNC:31850]	ENSG00000277150.1	F8A3	474384	-0.129	3.17	0.141	0.707	0.744	0.15
CEP57L1	2.49346e-06	3.10522e-05	5.65004e-05	6	109095110	109163932	68823	+	ENSG00000183137	protein_coding	chromosome	centrosomal protein 57 like 1 [Source:HGNC Symbol;Acc:HGNC:21561]	ENSG00000183137.14	CEP57L1	285753	1.21	4.12	94.7	1.48e-18	1e-17	17.8
PPT2	2.49038e-06	3.18412e-05	5.65004e-05	6	32153441	32163678	10238	+	ENSG00000221988	protein_coding	chromosome	palmitoyl-protein thioesterase 2 [Source:HGNC Symbol;Acc:HGNC:9326]	ENSG00000221988.13	PPT2	9374	-1.37	1.72	14.8	0.000162	0.000302	3.79
PPT2	2.49038e-06	3.18412e-05	5.65004e-05	CHR_HSCHR6_MHC_DBB_CTG1	32129213	32134104	4892	+	ENSG00000228116	protein_coding	chromosome	palmitoyl-protein thioesterase 2 [Source:HGNC Symbol;Acc:HGNC:9326]	ENSG00000228116.9	PPT2	9374	-1.18	-0.119	5.01	0.0263	0.037	1.58
PPT2	2.49038e-06	3.18412e-05	5.65004e-05	CHR_HSCHR6_MHC_SSTO_CTG1	32160569	32179650	19082	+	ENSG00000227600	protein_coding	chromosome	palmitoyl-protein thioesterase 2 [Source:HGNC Symbol;Acc:HGNC:9326]	ENSG00000227600.11	PPT2	9374	-0.795	0.481	4.97	0.0269	0.0377	1.57
PPT2	2.49038e-06	3.18412e-05	5.65004e-05	CHR_HSCHR6_MHC_QBL_CTG1	32111042	32121288	10247	+	ENSG00000206329	protein_coding	chromosome	palmitoyl-protein thioesterase 2 [Source:HGNC Symbol;Acc:HGNC:9326]	ENSG00000206329.15	PPT2	9374	-0.764	1.94	3.35	0.0687	0.0904	1.16
BTN2A2	2.47565e-06	3.10836e-05	5.65004e-05	6	26383096	26394874	11779	+	ENSG00000124508	protein_coding	chromosome	butyrophilin subfamily 2 member A2 [Source:HGNC Symbol;Acc:HGNC:1137]	ENSG00000124508.17	BTN2A2	10385	0.507	4.38	14.7	0.000173	0.000321	3.76
SEMA6B	2.4611e-06	2.84312e-05	5.65004e-05	19	4542593	4559684	17092	-	ENSG00000167680	protein_coding	chromosome	semaphorin 6B [Source:HGNC Symbol;Acc:HGNC:10739]	ENSG00000167680.16	SEMA6B	10501	-1.16	3.85	20.3	1.15e-05	2.42e-05	4.94
EIF5	2.45791e-06	2.88079e-05	5.65004e-05	14	103333544	103345025	11482	+	ENSG00000100664	protein_coding	chromosome	eukaryotic translation initiation factor 5 [Source:HGNC Symbol;Acc:HGNC:3299]	ENSG00000100664.11	EIF5	1983	-0.261	7.88	6.62	0.0108	0.0161	1.97
LUC7L3	2.45734e-06	2.9731e-05	5.65004e-05	17	50719565	50756219	36655	+	ENSG00000108848	protein_coding	chromosome	LUC7 like 3 pre-mRNA splicing factor [Source:HGNC Symbol;Acc:HGNC:24309]	ENSG00000108848.16	LUC7L3	51747	1.29	8.1	22.7	3.7e-06	8.21e-06	5.43
DEPDC5	2.44879e-06	2.70707e-05	5.65004e-05	22	31753867	31908033	154167	+	ENSG00000100150	protein_coding	chromosome	DEP domain containing 5 [Source:HGNC Symbol;Acc:HGNC:18423]	ENSG00000100150.19	DEPDC5	9681	1.42	4.46	87.3	1.91e-17	1.17e-16	16.7
NKAP	2.44383e-06	2.88047e-05	5.65004e-05	X	119920672	119943751	23080	-	ENSG00000101882	protein_coding	chromosome	NFKB activating protein [Source:HGNC Symbol;Acc:HGNC:29873]	ENSG00000101882.10	NKAP	79576	0.211	5.39	7.28	0.00759	0.0116	2.12
CNOT4	2.429e-06	2.93042e-05	5.65004e-05	7	135361795	135510127	148333	-	ENSG00000080802	protein_coding	chromosome	CCR4-NOT transcription complex subunit 4 [Source:HGNC Symbol;Acc:HGNC:7880]	ENSG00000080802.18	CNOT4	4850	-0.0712	5.01	0.706	0.402	0.452	0.396
POU2F1	2.40802e-06	2.97087e-05	5.65004e-05	1	167220876	167427345	206470	+	ENSG00000143190	protein_coding	chromosome	POU class 2 homeobox 1 [Source:HGNC Symbol;Acc:HGNC:9212]	ENSG00000143190.23	POU2F1	5451	0.741	5.4	26.6	6.13e-07	1.46e-06	6.21
EPN2	2.40625e-06	0.000438534	0.000734505	17	19215615	19336715	121101	+	ENSG00000072134	protein_coding	chromosome	epsin 2 [Source:HGNC Symbol;Acc:HGNC:18639]	ENSG00000072134.15	EPN2	22905	-1.66	4.98	69.2	1.4e-14	6.66e-14	13.9
ENTPD4	2.39955e-06	2.9285e-05	5.65004e-05	8	23385783	23457695	71913	-	ENSG00000197217	protein_coding	chromosome	ectonucleoside triphosphate diphosphohydrolase 4 [Source:HGNC Symbol;Acc:HGNC:14573]	ENSG00000197217.13	ENTPD4	9583	0.794	5.49	57.6	1.22e-12	4.85e-12	11.9
RASSF7	2.39535e-06	2.78703e-05	5.65004e-05	CHR_HSCHR11_1_CTG8	560418	564036	3619	+	ENSG00000273859	protein_coding	chromosome	Ras association domain family member 7 [Source:HGNC Symbol;Acc:HGNC:1166]	ENSG00000273859.4	RASSF7	8045	0.911	1.37	3.35	0.0689	0.0906	1.16
RASSF7	2.39535e-06	2.78703e-05	5.65004e-05	11	560404	564025	3622	+	ENSG00000099849	protein_coding	chromosome	Ras association domain family member 7 [Source:HGNC Symbol;Acc:HGNC:1166]	ENSG00000099849.15	RASSF7	8045	0.0763	3.73	0.115	0.735	0.768	0.134
SPTLC2	2.37583e-06	0.000156906	0.000197751	14	77505997	77616773	110777	-	ENSG00000100596	protein_coding	chromosome	serine palmitoyltransferase long chain base subunit 2 [Source:HGNC Symbol;Acc:HGNC:11278]	ENSG00000100596.6	SPTLC2	9517	1.4	6.51	70.5	8.45e-15	4.11e-14	14.1
SEMA5B	2.35971e-06	2.79197e-05	5.65004e-05	3	122909082	123028605	119524	-	ENSG00000082684	protein_coding	chromosome	semaphorin 5B [Source:HGNC Symbol;Acc:HGNC:10737]	ENSG00000082684.16	SEMA5B	54437	0.806	1.88	9.55	0.00229	0.00373	2.64
COX7A2	2.26601e-06	9.04227e-05	0.000169501	6	75237675	75250323	12649	-	ENSG00000112695	protein_coding	chromosome	cytochrome c oxidase subunit 7A2 [Source:HGNC Symbol;Acc:HGNC:2288]	ENSG00000112695.11	COX7A2	1347	-1.13	6.75	62.9	1.54e-13	6.65e-13	12.8
TRPM1	2.24114e-06	0.000159854	0.000282502	NA	NA	NA	NA	NA	NA	NA	NA	NA	NA	NA	NA	NA	NA	NA	NA	NA	NA
COLEC11	2.21366e-06	0.00011267	0.000197751	2	3594832	3644644	49813	+	ENSG00000118004	protein_coding	chromosome	collectin subfamily member 11 [Source:HGNC Symbol;Acc:HGNC:17213]	ENSG00000118004.17	COLEC11	78989	-2.33	1.35	91.6	4.36e-18	2.83e-17	17.4
CHD3	2.20718e-06	0.000330367	0.000452003	17	7884796	7912760	27965	+	ENSG00000170004	protein_coding	chromosome	chromodomain helicase DNA binding protein 3 [Source:HGNC Symbol;Acc:HGNC:1918]	ENSG00000170004.17	CHD3	1107	2.51	7.13	82	1.25e-16	7.11e-16	15.9
RICTOR	2.18243e-06	2.42826e-05	5.65004e-05	5	38937920	39074399	136480	-	ENSG00000164327	protein_coding	chromosome	RPTOR independent companion of MTOR complex 2 [Source:HGNC Symbol;Acc:HGNC:28611]	ENSG00000164327.13	RICTOR	253260	1.47	6.26	106	3.46e-20	2.76e-19	19.5
NPC1L1	2.11354e-06	0.000128183	0.000226001	NA	NA	NA	NA	NA	NA	NA	NA	NA	NA	NA	NA	NA	NA	NA	NA	NA	NA
EEF1D	2.04725e-06	1.84977e-05	2.82502e-05	CHR_HSCHR8_3_CTG7	143579697	143597744	18048	-	ENSG00000273594	protein_coding	chromosome	eukaryotic translation elongation factor 1 delta [Source:HGNC Symbol;Acc:HGNC:3211]	ENSG00000273594.4	EEF1D	1936	-0.525	8.18	17.5	4.31e-05	8.55e-05	4.37
EEF1D	2.04725e-06	1.84977e-05	2.82502e-05	8	143579697	143599541	19845	-	ENSG00000104529	protein_coding	chromosome	eukaryotic translation elongation factor 1 delta [Source:HGNC Symbol;Acc:HGNC:3211]	ENSG00000104529.17	EEF1D	1936	0.857	6.18	15.4	0.000121	0.000229	3.92
CDH4	2.04326e-06	0.000107971	0.000141251	CHR_HSCHR20_1_CTG2	61894910	61940574	45665	+	ENSG00000280641	protein_coding	chromosome	cadherin 4 [Source:HGNC Symbol;Acc:HGNC:1763]	ENSG00000280641.2	CDH4	1002	-0.753	-0.0904	5.28	0.0227	0.0322	1.64
DLX5	2.03261e-06	8.37942e-05	0.000141251	7	97020396	97024950	4555	-	ENSG00000105880	protein_coding	chromosome	distal-less homeobox 5 [Source:HGNC Symbol;Acc:HGNC:2918]	ENSG00000105880.7	DLX5	1749	2.68	1.47	66.5	3.81e-14	1.74e-13	13.4
DDX39B	2.03131e-06	1.84673e-05	2.82502e-05	CHR_HSCHR6_MHC_APD_CTG1	31597175	31606140	8966	-	ENSG00000237889	protein_coding	chromosome	DExD-box helicase 39B [Source:HGNC Symbol;Acc:HGNC:13917]	ENSG00000237889.11	DDX39B	7919	1.43	5.62	29.2	1.83e-07	4.57e-07	6.74
DDX39B	2.03131e-06	1.84673e-05	2.82502e-05	CHR_HSCHR6_MHC_QBL_CTG1	31520488	31536841	16354	-	ENSG00000215425	protein_coding	chromosome	DExD-box helicase 39B [Source:HGNC Symbol;Acc:HGNC:13917]	ENSG00000215425.11	DDX39B	7919	-0.772	6.4	18.4	2.79e-05	5.65e-05	4.55
DDX39B	2.03131e-06	1.84673e-05	2.82502e-05	CHR_HSCHR6_MHC_MANN_CTG1	31569699	31586038	16340	-	ENSG00000225859	protein_coding	chromosome	DExD-box helicase 39B [Source:HGNC Symbol;Acc:HGNC:13917]	ENSG00000225859.10	DDX39B	7919	-1.1	3.14	4.32	0.0389	0.0531	1.41
DDX39B	2.03131e-06	1.84673e-05	2.82502e-05	6	31530219	31542448	12230	-	ENSG00000198563	protein_coding	chromosome	DExD-box helicase 39B [Source:HGNC Symbol;Acc:HGNC:13917]	ENSG00000198563.14	DDX39B	7919	-0.961	5.05	3.96	0.0478	0.0645	1.32
DDX39B	2.03131e-06	1.84673e-05	2.82502e-05	CHR_HSCHR6_MHC_COX_CTG1	31517671	31534027	16357	-	ENSG00000225073	protein_coding	chromosome	DExD-box helicase 39B [Source:HGNC Symbol;Acc:HGNC:13917]	ENSG00000225073.10	DDX39B	7919	0.745	5.08	3.41	0.0661	0.0873	1.18
PLA2G4B	2.02829e-06	0.000109766	0.000141251	15	41837775	41848147	10373	+	ENSG00000243708	protein_coding	chromosome	phospholipase A2 group IVB [Source:HGNC Symbol;Acc:HGNC:9036]	ENSG00000243708.10	PLA2G4B	100137049	-1.28	2.62	20	1.33e-05	2.78e-05	4.88
CACNA1I	2.02804e-06	4.7271e-05	8.47506e-05	22	39570753	39689735	118983	+	ENSG00000100346	protein_coding	chromosome	calcium voltage-gated channel subunit alpha1 I [Source:HGNC Symbol;Acc:HGNC:1396]	ENSG00000100346.18	CACNA1I	8911	1.47	0.426	26.6	6.09e-07	1.46e-06	6.22
KIF3A	2.00289e-06	1.7577e-05	2.82502e-05	5	132692628	132737638	45011	-	ENSG00000131437	protein_coding	chromosome	kinesin family member 3A [Source:HGNC Symbol;Acc:HGNC:6319]	ENSG00000131437.15	KIF3A	11127	2.17	5.06	142	4.06e-25	5.33e-24	24.4
TESPA1	2.00014e-06	1.75966e-05	2.82502e-05	12	54948015	54984762	36748	-	ENSG00000135426	protein_coding	chromosome	thymocyte expressed, positive selection associated 1 [Source:HGNC Symbol;Acc:HGNC:29109]	ENSG00000135426.16	TESPA1	9840	0.446	2.02	3.83	0.0518	0.0694	1.29
FAM169A	1.99917e-06	6.60344e-05	8.47506e-05	5	74777574	74866966	89393	-	ENSG00000198780	protein_coding	chromosome	family with sequence similarity 169 member A [Source:HGNC Symbol;Acc:HGNC:29138]	ENSG00000198780.12	FAM169A	26049	1.29	1.99	25.8	8.61e-07	2.03e-06	6.07
RAMP2	1.97764e-06	1.71255e-05	2.82502e-05	17	42758447	42763041	4595	+	ENSG00000131477	protein_coding	chromosome	receptor activity modifying protein 2 [Source:HGNC Symbol;Acc:HGNC:9844]	ENSG00000131477.11	RAMP2	10266	-2.53	4.78	88.2	1.4e-17	8.67e-17	16.9
FCRL6	1.97251e-06	1.71218e-05	2.82502e-05	1	159800511	159816257	15747	+	ENSG00000181036	protein_coding	chromosome	Fc receptor like 6 [Source:HGNC Symbol;Acc:HGNC:31910]	ENSG00000181036.14	FCRL6	343413	-0.789	0.5	11.8	0.000733	0.00127	3.14
RPGRIP1	1.9718e-06	6.44025e-05	0.000113001	14	21287939	21351301	63363	+	ENSG00000092200	protein_coding	chromosome	RPGR interacting protein 1 [Source:HGNC Symbol;Acc:HGNC:13436]	ENSG00000092200.12	RPGRIP1	57096	2.03	0.628	49.5	3.19e-11	1.12e-10	10.5
UNC93B1	1.95237e-06	1.66806e-05	2.82502e-05	11	67991100	68004982	13883	-	ENSG00000110057	protein_coding	chromosome	unc-93 homolog B1, TLR signaling regulator [Source:HGNC Symbol;Acc:HGNC:13481]	ENSG00000110057.8	UNC93B1	81622	0.75	5.01	21.6	6.09e-06	1.32e-05	5.22
FAM107B	1.94559e-06	4.54618e-05	5.65004e-05	10	14518557	14774897	256341	-	ENSG00000065809	protein_coding	chromosome	family with sequence similarity 107 member B [Source:HGNC Symbol;Acc:HGNC:23726]	ENSG00000065809.13	FAM107B	83641	0.313	6.39	4.01	0.0466	0.063	1.33
B3GNTL1	1.94095e-06	6.30932e-05	0.000113001	17	82942155	83051810	109656	-	ENSG00000175711	protein_coding	chromosome	UDP-GlcNAc:betaGal beta-1,3-N-acetylglucosaminyltransferase like 1 [Source:HGNC Symbol;Acc:HGNC:21727]	ENSG00000175711.8	B3GNTL1	146712	-0.375	2.26	2.52	0.114	0.144	0.944
B3GNTL1	1.94095e-06	6.30932e-05	0.000113001	CHR_HSCHR17_1_CTG9	82942371	83050530	108160	-	ENSG00000277033	protein_coding	chromosome	UDP-GlcNAc:betaGal beta-1,3-N-acetylglucosaminyltransferase like 1 [Source:HGNC Symbol;Acc:HGNC:21727]	ENSG00000277033.2	B3GNTL1	146712	0.507	0.443	2.29	0.132	0.165	0.88
IK	1.93271e-06	1.6231e-05	2.82502e-05	5	140647058	140662480	15423	+	ENSG00000113141	protein_coding	chromosome	IK cytokine [Source:HGNC Symbol;Acc:HGNC:5958]	ENSG00000113141.18	IK	3550	0.385	6.82	9.92	0.00188	0.0031	2.73
DRAM2	1.93234e-06	8.23972e-05	0.000141251	1	111117333	111140216	22884	-	ENSG00000156171	protein_coding	chromosome	DNA damage regulated autophagy modulator 2 [Source:HGNC Symbol;Acc:HGNC:28769]	ENSG00000156171.14	DRAM2	128338	-0.315	5.76	7.55	0.00655	0.0101	2.18
C16orf95	1.93023e-06	3.34016e-05	5.65004e-05	16	87083562	87317420	233859	-	ENSG00000260456	protein_coding	chromosome	chromosome 16 open reading frame 95 [Source:HGNC Symbol;Acc:HGNC:40033]	ENSG00000260456.6	C16orf95	100506581	-0.307	1.04	1.82	0.179	0.218	0.748
OR8D4	1.91904e-06	1.80333e-05	2.82502e-05	NA	NA	NA	NA	NA	NA	NA	NA	NA	NA	NA	NA	NA	NA	NA	NA	NA	NA
SP9	1.90967e-06	9.55029e-05	0.000169501	NA	NA	NA	NA	NA	NA	NA	NA	NA	NA	NA	NA	NA	NA	NA	NA	NA	NA
PPM1F	1.90536e-06	6.34971e-05	0.000113001	22	21919425	21952848	33424	-	ENSG00000100034	protein_coding	chromosome	protein phosphatase, Mg2+/Mn2+ dependent 1F [Source:HGNC Symbol;Acc:HGNC:19388]	ENSG00000100034.14	PPM1F	9647	-1.39	5.52	73.9	2.43e-15	1.24e-14	14.6
TRAPPC2L	1.90313e-06	5.91263e-05	0.000113001	16	88856220	88862686	6467	+	ENSG00000167515	protein_coding	chromosome	trafficking protein particle complex 2 like [Source:HGNC Symbol;Acc:HGNC:30887]	ENSG00000167515.10	TRAPPC2L	51693	-1.04	4.82	55.8	2.52e-12	9.72e-12	11.6
SERPINB10	1.90016e-06	4.32145e-05	8.47506e-05	NA	NA	NA	NA	NA	NA	NA	NA	NA	NA	NA	NA	NA	NA	NA	NA	NA	NA
NDUFAF4	1.89545e-06	1.71633e-05	2.82502e-05	6	96889315	96897891	8577	-	ENSG00000123545	protein_coding	chromosome	NADH:ubiquinone oxidoreductase complex assembly factor 4 [Source:HGNC Symbol;Acc:HGNC:21034]	ENSG00000123545.6	NDUFAF4	29078	0.222	4.07	2.55	0.112	0.142	0.95
CYP8B1	1.89018e-06	2.41604e-05	2.82502e-05	NA	NA	NA	NA	NA	NA	NA	NA	NA	NA	NA	NA	NA	NA	NA	NA	NA	NA
SLC26A8	1.8856e-06	2.54383e-05	2.82502e-05	6	35943516	36024868	81353	-	ENSG00000112053	protein_coding	chromosome	solute carrier family 26 member 8 [Source:HGNC Symbol;Acc:HGNC:14468]	ENSG00000112053.14	SLC26A8	116369	-1.23	1.2	31.1	8.06e-08	2.08e-07	7.09
STAB2	1.87626e-06	1.71206e-05	2.82502e-05	12	103587273	103766719	179447	+	ENSG00000136011	protein_coding	chromosome	stabilin 2 [Source:HGNC Symbol;Acc:HGNC:18629]	ENSG00000136011.15	STAB2	55576	-1.16	1.32	9.02	0.00301	0.00483	2.52
OPHN1	1.87203e-06	0.000275191	0.000480253	X	68042344	68433913	391570	-	ENSG00000079482	protein_coding	chromosome	oligophrenin 1 [Source:HGNC Symbol;Acc:HGNC:8148]	ENSG00000079482.13	OPHN1	4983	0.84	5.49	20.6	9.92e-06	2.1e-05	5
KITLG	1.87079e-06	8.29281e-05	0.000113001	12	88492793	88580851	88059	-	ENSG00000049130	protein_coding	chromosome	KIT ligand [Source:HGNC Symbol;Acc:HGNC:6343]	ENSG00000049130.16	KITLG	4254	0.876	5.14	27.8	3.56e-07	8.68e-07	6.45
CELF5	1.86798e-06	6.33644e-05	8.47506e-05	19	3224661	3297076	72416	+	ENSG00000161082	protein_coding	chromosome	CUGBP Elav-like family member 5 [Source:HGNC Symbol;Acc:HGNC:14058]	ENSG00000161082.13	CELF5	60680	-0.719	1.8	10.5	0.00143	0.00239	2.85
C15orf40	1.86546e-06	3.10556e-05	5.65004e-05	15	82988441	83011641	23201	-	ENSG00000169609	protein_coding	chromosome	chromosome 15 open reading frame 40 [Source:HGNC Symbol;Acc:HGNC:28443]	ENSG00000169609.14	C15orf40	123207	-1.41	5.47	116	1.29e-21	1.17e-20	20.9
ADAD2	1.86434e-06	3.24129e-05	5.65004e-05	NA	NA	NA	NA	NA	NA	NA	NA	NA	NA	NA	NA	NA	NA	NA	NA	NA	NA
SH2D3C	1.86019e-06	1.66863e-05	2.82502e-05	9	127738317	127778710	40394	-	ENSG00000095370	protein_coding	chromosome	SH2 domain containing 3C [Source:HGNC Symbol;Acc:HGNC:16884]	ENSG00000095370.20	SH2D3C	10044	-1.48	4.15	63.6	1.17e-13	5.12e-13	12.9
KLRG1	1.84817e-06	4.24489e-05	8.47506e-05	12	8950044	9010760	60717	+	ENSG00000139187	protein_coding	chromosome	killer cell lectin like receptor G1 [Source:HGNC Symbol;Acc:HGNC:6380]	ENSG00000139187.10	KLRG1	10219	-0.579	1.9	10.4	0.00149	0.00249	2.83
ABCA4	1.84262e-06	4.44841e-05	5.65004e-05	1	93992834	94121148	128315	-	ENSG00000198691	protein_coding	chromosome	ATP binding cassette subfamily A member 4 [Source:HGNC Symbol;Acc:HGNC:34]	ENSG00000198691.13	ABCA4	24	0.781	1.8	5.22	0.0234	0.0332	1.63
MRPL55	1.83639e-06	8.01398e-05	0.000141251	1	228106679	228109312	2634	-	ENSG00000162910	protein_coding	chromosome	mitochondrial ribosomal protein L55 [Source:HGNC Symbol;Acc:HGNC:16686]	ENSG00000162910.19	MRPL55	128308	-1.08	4.64	31.5	6.73e-08	1.75e-07	7.17
TTC25	1.82964e-06	1.88995e-05	2.82502e-05	17	41930617	41966503	35887	+	ENSG00000204815	protein_coding	chromosome	tetratricopeptide repeat domain 25 [Source:HGNC Symbol;Acc:HGNC:25280]	ENSG00000204815.10	TTC25	83538	-0.385	0.634	5.48	0.0202	0.0289	1.69
TMEM204	1.82953e-06	1.58012e-05	2.82502e-05	16	1528688	1555580	26893	+	ENSG00000131634	protein_coding	chromosome	transmembrane protein 204 [Source:HGNC Symbol;Acc:HGNC:14158]	ENSG00000131634.14	TMEM204	79652	-2.15	4.4	91.4	4.64e-18	3.01e-17	17.3
MAT1A	1.8247e-06	1.84755e-05	2.82502e-05	10	80271820	80289658	17839	-	ENSG00000151224	protein_coding	chromosome	methionine adenosyltransferase 1A [Source:HGNC Symbol;Acc:HGNC:6903]	ENSG00000151224.13	MAT1A	4143	2.45	1.24	41.9	7.4e-10	2.3e-09	9.13
IL27	1.8234e-06	1.44172e-05	2.82502e-05	NA	NA	NA	NA	NA	NA	NA	NA	NA	NA	NA	NA	NA	NA	NA	NA	NA	NA
SCG3	1.82248e-06	1.62045e-05	2.82502e-05	15	51681492	51721026	39535	+	ENSG00000104112	protein_coding	chromosome	secretogranin III [Source:HGNC Symbol;Acc:HGNC:13707]	ENSG00000104112.9	SCG3	29106	1.28	0.449	14.7	0.00017	0.000316	3.77
NT5C1B	1.82226e-06	2.32662e-05	2.82502e-05	NA	NA	NA	NA	NA	NA	NA	NA	NA	NA	NA	NA	NA	NA	NA	NA	NA	NA
CCL11	1.82177e-06	1.62097e-05	2.82502e-05	NA	NA	NA	NA	NA	NA	NA	NA	NA	NA	NA	NA	NA	NA	NA	NA	NA	NA
GP5	1.81685e-06	3.19847e-05	5.65004e-05	NA	NA	NA	NA	NA	NA	NA	NA	NA	NA	NA	NA	NA	NA	NA	NA	NA	NA
DNER	1.81414e-06	9.48655e-05	0.000169501	2	229357629	229714555	356927	-	ENSG00000187957	protein_coding	chromosome	delta/notch like EGF repeat containing [Source:HGNC Symbol;Acc:HGNC:24456]	ENSG00000187957.8	DNER	92737	1.88	2.4	25.1	1.19e-06	2.76e-06	5.93
FBLN7	1.81196e-06	1.53547e-05	2.82502e-05	2	112138385	112188218	49834	+	ENSG00000144152	protein_coding	chromosome	fibulin 7 [Source:HGNC Symbol;Acc:HGNC:26740]	ENSG00000144152.13	FBLN7	129804	-1.55	3.27	81.1	1.75e-16	9.84e-16	15.8
LTB	1.80808e-06	5.03404e-05	8.47506e-05	CHR_HSCHR6_MHC_MANN_CTG1	31620003	31621970	1968	-	ENSG00000223448	protein_coding	chromosome	lymphotoxin beta [Source:HGNC Symbol;Acc:HGNC:6711]	ENSG00000223448.7	LTB	4050	4.67	2.57	87	2.16e-17	1.32e-16	16.7
LTB	1.80808e-06	5.03404e-05	8.47506e-05	6	31580525	31582522	1998	-	ENSG00000227507	protein_coding	chromosome	lymphotoxin beta [Source:HGNC Symbol;Acc:HGNC:6711]	ENSG00000227507.2	LTB	4050	1.39	3.04	19.8	1.42e-05	2.97e-05	4.85
CPVL	1.808e-06	1.96835e-05	2.82502e-05	7	28995235	29195451	200217	-	ENSG00000106066	protein_coding	chromosome	carboxypeptidase vitellogenic like [Source:HGNC Symbol;Acc:HGNC:14399]	ENSG00000106066.15	CPVL	54504	0.749	5.27	17	5.46e-05	0.000107	4.26
RGS18	1.80595e-06	1.62581e-05	2.82502e-05	1	192158462	192185815	27354	+	ENSG00000150681	protein_coding	chromosome	regulator of G protein signaling 18 [Source:HGNC Symbol;Acc:HGNC:14261]	ENSG00000150681.10	RGS18	64407	1.08	2.35	22.6	3.76e-06	8.33e-06	5.43
TTC34	1.80327e-06	2.41322e-05	2.82502e-05	1	2635976	2801717	165742	-	ENSG00000215912	protein_coding	chromosome	tetratricopeptide repeat domain 34 [Source:HGNC Symbol;Acc:HGNC:34297]	ENSG00000215912.12	TTC34	100287898	-1.68	-0.117	47	8.8e-11	2.97e-10	10.1
TTC34	1.80327e-06	2.41322e-05	2.82502e-05	CHR_HSCHR1_1_CTG3	2635571	2801699	166129	-	ENSG00000275571	protein_coding	chromosome	tetratricopeptide repeat domain 34 [Source:HGNC Symbol;Acc:HGNC:34297]	ENSG00000275571.2	TTC34	100287898	-1.35	0.0478	22.5	4.04e-06	8.92e-06	5.39
BOLA3	1.79802e-06	1.583e-05	2.82502e-05	2	74135400	74147912	12513	-	ENSG00000163170	protein_coding	chromosome	bolA family member 3 [Source:HGNC Symbol;Acc:HGNC:24415]	ENSG00000163170.12	BOLA3	388962	0.136	3.97	1.18	0.279	0.327	0.554
SRPK3	1.79524e-06	5.49016e-05	0.000113001	X	153776412	153785732	9321	+	ENSG00000184343	protein_coding	chromosome	SRSF protein kinase 3 [Source:HGNC Symbol;Acc:HGNC:11402]	ENSG00000184343.11	SRPK3	26576	0.907	1.28	8.1	0.00488	0.00763	2.31
TMEFF2	1.79306e-06	2.59195e-05	2.82502e-05	NA	NA	NA	NA	NA	NA	NA	NA	NA	NA	NA	NA	NA	NA	NA	NA	NA	NA
FASLG	1.7901e-06	1.53253e-05	2.82502e-05	1	172659103	172666876	7774	+	ENSG00000117560	protein_coding	chromosome	Fas ligand [Source:HGNC Symbol;Acc:HGNC:11936]	ENSG00000117560.8	FASLG	356	0.938	0.881	15.8	9.72e-05	0.000186	4.01
ACTG2	1.78736e-06	6.549e-05	0.000113001	2	73892314	73919865	27552	+	ENSG00000163017	protein_coding	chromosome	actin gamma 2, smooth muscle [Source:HGNC Symbol;Acc:HGNC:145]	ENSG00000163017.14	ACTG2	72	-0.623	6.68	3.19	0.0755	0.0987	1.12
MPP3	1.78722e-06	3.02095e-05	5.65004e-05	17	43800799	43833170	32372	-	ENSG00000161647	protein_coding	chromosome	membrane palmitoylated protein 3 [Source:HGNC Symbol;Acc:HGNC:7221]	ENSG00000161647.18	MPP3	4356	0.0779	2.69	0.209	0.648	0.69	0.188
ZNHIT1	1.78651e-06	1.62098e-05	2.82502e-05	7	101218165	101224190	6026	+	ENSG00000106400	protein_coding	chromosome	zinc finger HIT-type containing 1 [Source:HGNC Symbol;Acc:HGNC:21688]	ENSG00000106400.12	ZNHIT1	10467	-0.885	5.73	29.8	1.4e-07	3.53e-07	6.85
TRIM56	1.78557e-06	1.53217e-05	2.82502e-05	7	101085481	101097967	12487	+	ENSG00000169871	protein_coding	chromosome	tripartite motif containing 56 [Source:HGNC Symbol;Acc:HGNC:19028]	ENSG00000169871.13	TRIM56	81844	-0.922	6.92	75	1.64e-15	8.45e-15	14.8
ST6GALNAC4	1.7837e-06	3.02007e-05	5.65004e-05	9	127907886	127917041	9156	-	ENSG00000136840	protein_coding	chromosome	ST6 N-acetylgalactosaminide alpha-2,6-sialyltransferase 4 [Source:HGNC Symbol;Acc:HGNC:17846]	ENSG00000136840.19	ST6GALNAC4	27090	-0.617	3.52	10.1	0.00169	0.00279	2.77
ZSCAN25	1.77923e-06	1.48937e-05	2.82502e-05	7	99616946	99632408	15463	+	ENSG00000197037	protein_coding	chromosome	zinc finger and SCAN domain containing 25 [Source:HGNC Symbol;Acc:HGNC:21961]	ENSG00000197037.11	ZSCAN25	221785	0.194	3.97	3.67	0.0569	0.0758	1.24
DNAH9	1.77697e-06	4.64032e-05	8.47506e-05	17	11598470	11969748	371279	+	ENSG00000007174	protein_coding	chromosome	dynein axonemal heavy chain 9 [Source:HGNC Symbol;Acc:HGNC:2953]	ENSG00000007174.18	DNAH9	1770	-1.96	0.756	88.3	1.39e-17	8.62e-17	16.9
HMCN2	1.77548e-06	3.94614e-05	5.65004e-05	9	130265882	130434123	168242	+	ENSG00000148357	protein_coding	chromosome	hemicentin 2 [Source:HGNC Symbol;Acc:HGNC:21293]	ENSG00000148357.16	HMCN2	256158	-2.48	2.84	77.1	7.38e-16	3.93e-15	15.1
USP18	1.76645e-06	1.48772e-05	2.82502e-05	22	18150170	18177397	27228	+	ENSG00000184979	protein_coding	chromosome	ubiquitin specific peptidase 18 [Source:HGNC Symbol;Acc:HGNC:12616]	ENSG00000184979.10	USP18	11274	1.27	4.44	66.6	3.78e-14	1.72e-13	13.4
GSTT2	1.76442e-06	6.77692e-05	0.000113001	NA	NA	NA	NA	NA	NA	NA	NA	NA	NA	NA	NA	NA	NA	NA	NA	NA	NA
G6PC	1.76325e-06	2.32059e-05	2.82502e-05	NA	NA	NA	NA	NA	NA	NA	NA	NA	NA	NA	NA	NA	NA	NA	NA	NA	NA
AIPL1	1.75865e-06	2.36784e-05	2.82502e-05	17	6393693	6435199	41507	-	ENSG00000129221	protein_coding	chromosome	aryl hydrocarbon receptor interacting protein like 1 [Source:HGNC Symbol;Acc:HGNC:359]	ENSG00000129221.16	AIPL1	23746	-1.18	0.311	16.9	5.8e-05	0.000114	4.24
AK1	1.75739e-06	1.80599e-05	2.82502e-05	9	127866486	127877675	11190	-	ENSG00000106992	protein_coding	chromosome	adenylate kinase 1 [Source:HGNC Symbol;Acc:HGNC:361]	ENSG00000106992.19	AK1	203	-1.18	4.53	37.1	5.78e-09	1.66e-08	8.24
NRCAM	1.75461e-06	0.000115538	0.000169501	7	108147623	108456717	309095	-	ENSG00000091129	protein_coding	chromosome	neuronal cell adhesion molecule [Source:HGNC Symbol;Acc:HGNC:7994]	ENSG00000091129.20	NRCAM	4897	0.345	3.36	1.82	0.179	0.217	0.748
VCAM1	1.74859e-06	2.36469e-05	2.82502e-05	1	100719742	100739045	19304	+	ENSG00000162692	protein_coding	chromosome	vascular cell adhesion molecule 1 [Source:HGNC Symbol;Acc:HGNC:12663]	ENSG00000162692.12	VCAM1	7412	1.84	6.28	103	8.88e-20	6.81e-19	19.1
LYPD6B	1.74776e-06	1.66665e-05	2.82502e-05	2	149038107	149215262	177156	+	ENSG00000150556	protein_coding	chromosome	LY6/PLAUR domain containing 6B [Source:HGNC Symbol;Acc:HGNC:27018]	ENSG00000150556.17	LYPD6B	130576	-0.583	2.34	5.08	0.0253	0.0357	1.6
SDR9C7	1.74709e-06	1.7126e-05	2.82502e-05	NA	NA	NA	NA	NA	NA	NA	NA	NA	NA	NA	NA	NA	NA	NA	NA	NA	NA
FTCD	1.74609e-06	2.0584e-05	2.82502e-05	NA	NA	NA	NA	NA	NA	NA	NA	NA	NA	NA	NA	NA	NA	NA	NA	NA	NA
ACOT13	1.74504e-06	1.49108e-05	2.82502e-05	6	24667035	24705065	38031	+	ENSG00000112304	protein_coding	chromosome	acyl-CoA thioesterase 13 [Source:HGNC Symbol;Acc:HGNC:20999]	ENSG00000112304.11	ACOT13	55856	1.02	5.01	45.8	1.43e-10	4.75e-10	9.84
FIBCD1	1.74288e-06	6.44087e-05	0.000113001	NA	NA	NA	NA	NA	NA	NA	NA	NA	NA	NA	NA	NA	NA	NA	NA	NA	NA
GJA4	1.74071e-06	1.44413e-05	2.82502e-05	1	34792999	34795747	2749	+	ENSG00000187513	protein_coding	chromosome	gap junction protein alpha 4 [Source:HGNC Symbol;Acc:HGNC:4278]	ENSG00000187513.9	GJA4	2701	-2.46	4.1	86.3	2.79e-17	1.68e-16	16.6
TCF7L2	1.73956e-06	1.89616e-05	2.82502e-05	10	112950247	113167678	217432	+	ENSG00000148737	protein_coding	chromosome	transcription factor 7 like 2 [Source:HGNC Symbol;Acc:HGNC:11641]	ENSG00000148737.17	TCF7L2	6934	-0.236	5.67	1.58	0.21	0.252	0.678
CDH15	1.73945e-06	6.86629e-05	8.47506e-05	NA	NA	NA	NA	NA	NA	NA	NA	NA	NA	NA	NA	NA	NA	NA	NA	NA	NA
KIF5C	1.73907e-06	1.62466e-05	2.82502e-05	2	148875227	149026759	151533	+	ENSG00000168280	protein_coding	chromosome	kinesin family member 5C [Source:HGNC Symbol;Acc:HGNC:6325]	ENSG00000168280.17	KIF5C	3800	0.287	3.3	1.34	0.248	0.294	0.606
RBM12B	1.73295e-06	2.54676e-05	2.82502e-05	8	93729356	93741017	11662	-	ENSG00000183808	protein_coding	chromosome	RNA binding motif protein 12B [Source:HGNC Symbol;Acc:HGNC:32310]	ENSG00000183808.11	RBM12B	389677	2.72	5.68	261	4.29e-38	2.69e-36	37.4
CSRP2	1.729e-06	1.44831e-05	2.82502e-05	12	76858709	76879023	20315	-	ENSG00000175183	protein_coding	chromosome	cysteine and glycine rich protein 2 [Source:HGNC Symbol;Acc:HGNC:2470]	ENSG00000175183.10	CSRP2	1466	0.261	5.26	2.15	0.144	0.179	0.841
B3GALT1	1.72859e-06	1.80346e-05	2.82502e-05	2	167868948	167874041	5094	+	ENSG00000172318	protein_coding	chromosome	beta-1,3-galactosyltransferase 1 [Source:HGNC Symbol;Acc:HGNC:916]	ENSG00000172318.5	B3GALT1	8708	-1.2	2.04	19	2.07e-05	4.26e-05	4.68
UNC45B	1.72644e-06	3.11023e-05	5.65004e-05	NA	NA	NA	NA	NA	NA	NA	NA	NA	NA	NA	NA	NA	NA	NA	NA	NA	NA
NFKBIA	1.72538e-06	1.48914e-05	2.82502e-05	14	35401511	35404749	3239	-	ENSG00000100906	protein_coding	chromosome	NFKB inhibitor alpha [Source:HGNC Symbol;Acc:HGNC:7797]	ENSG00000100906.10	NFKBIA	4792	-0.128	6.8	1.05	0.307	0.356	0.513
CYBB	1.7231e-06	6.50648e-05	8.47506e-05	X	37780011	37813461	33451	+	ENSG00000165168	protein_coding	chromosome	cytochrome b-245 beta chain [Source:HGNC Symbol;Acc:HGNC:2578]	ENSG00000165168.7	CYBB	1536	1.44	6.86	54.6	3.93e-12	1.49e-11	11.4
CLDN19	1.72189e-06	1.80253e-05	2.82502e-05	1	42733093	42740254	7162	-	ENSG00000164007	protein_coding	chromosome	claudin 19 [Source:HGNC Symbol;Acc:HGNC:2040]	ENSG00000164007.11	CLDN19	149461	-3.35	1.64	106	3.48e-20	2.77e-19	19.5
CD247	1.72158e-06	1.48754e-05	2.82502e-05	1	167430640	167518610	87971	-	ENSG00000198821	protein_coding	chromosome	CD247 molecule [Source:HGNC Symbol;Acc:HGNC:1677]	ENSG00000198821.10	CD247	919	0.475	2.83	4.44	0.0363	0.0498	1.44
PKHD1L1	1.71942e-06	2.97324e-05	5.65004e-05	8	109362461	109537207	174747	+	ENSG00000205038	protein_coding	chromosome	PKHD1 like 1 [Source:HGNC Symbol;Acc:HGNC:20313]	ENSG00000205038.12	PKHD1L1	93035	-0.739	2.62	5.43	0.0208	0.0296	1.68
TMEM107	1.71938e-06	1.53683e-05	2.82502e-05	17	8172457	8176399	3943	-	ENSG00000179029	protein_coding	chromosome	transmembrane protein 107 [Source:HGNC Symbol;Acc:HGNC:28128]	ENSG00000179029.15	TMEM107	84314	1.01	4.29	49.8	2.75e-11	9.73e-11	10.6
CDHR5	1.71892e-06	2.23605e-05	2.82502e-05	NA	NA	NA	NA	NA	NA	NA	NA	NA	NA	NA	NA	NA	NA	NA	NA	NA	NA
RAB33A	1.71477e-06	1.75553e-05	2.82502e-05	NA	NA	NA	NA	NA	NA	NA	NA	NA	NA	NA	NA	NA	NA	NA	NA	NA	NA
LRMP	1.71345e-06	3.28694e-05	5.65004e-05	12	25004342	25108334	103993	+	ENSG00000118308	protein_coding	chromosome	lymphoid restricted membrane protein [Source:HGNC Symbol;Acc:HGNC:6690]	ENSG00000118308.15	LRMP	4033	0.172	3.76	0.785	0.377	0.427	0.424
TRPC5OS	1.71138e-06	2.0691e-05	2.82502e-05	NA	NA	NA	NA	NA	NA	NA	NA	NA	NA	NA	NA	NA	NA	NA	NA	NA	NA
SLPI	1.70883e-06	1.44496e-05	2.82502e-05	20	45252239	45254564	2326	-	ENSG00000124107	protein_coding	chromosome	secretory leukocyte peptidase inhibitor [Source:HGNC Symbol;Acc:HGNC:11092]	ENSG00000124107.5	SLPI	6590	-0.278	6.86	0.725	0.395	0.446	0.403
PTGER4	1.70843e-06	1.66351e-05	2.82502e-05	5	40679915	40693735	13821	+	ENSG00000171522	protein_coding	chromosome	prostaglandin E receptor 4 [Source:HGNC Symbol;Acc:HGNC:9596]	ENSG00000171522.6	PTGER4	5734	-0.855	4.04	32.2	4.82e-08	1.27e-07	7.32
ZNF462	1.70733e-06	7.35561e-05	0.000113001	9	106863166	107013634	150469	+	ENSG00000148143	protein_coding	chromosome	zinc finger protein 462 [Source:HGNC Symbol;Acc:HGNC:21684]	ENSG00000148143.13	ZNF462	58499	0.757	5.93	14.1	0.000233	0.000426	3.63
GDPD1	1.7066e-06	1.48563e-05	2.82502e-05	17	59220467	59275970	55504	+	ENSG00000153982	protein_coding	chromosome	glycerophosphodiester phosphodiesterase domain containing 1 [Source:HGNC Symbol;Acc:HGNC:20883]	ENSG00000153982.11	GDPD1	284161	0.745	2.78	31.6	6.37e-08	1.66e-07	7.2
NTNG1	1.70627e-06	1.75617e-05	2.82502e-05	1	107140007	107483458	343452	+	ENSG00000162631	protein_coding	chromosome	netrin G1 [Source:HGNC Symbol;Acc:HGNC:23319]	ENSG00000162631.18	NTNG1	22854	3.27	1.1	86.6	2.47e-17	1.5e-16	16.6
NCAM2	1.70193e-06	4.02087e-05	5.65004e-05	21	20998409	21543329	544921	+	ENSG00000154654	protein_coding	chromosome	neural cell adhesion molecule 2 [Source:HGNC Symbol;Acc:HGNC:7657]	ENSG00000154654.15	NCAM2	4685	1.25	2.61	19.3	1.78e-05	3.68e-05	4.75
DCLRE1C	1.6994e-06	1.58098e-05	2.82502e-05	10	14897359	14954432	57074	-	ENSG00000152457	protein_coding	chromosome	DNA cross-link repair 1C [Source:HGNC Symbol;Acc:HGNC:17642]	ENSG00000152457.18	DCLRE1C	64421	0.536	4.88	11.1	0.00103	0.00176	2.99
TET1	1.69824e-06	8.05031e-05	0.000141251	10	68560337	68694487	134151	+	ENSG00000138336	protein_coding	chromosome	tet methylcytosine dioxygenase 1 [Source:HGNC Symbol;Acc:HGNC:29484]	ENSG00000138336.9	TET1	80312	1.08	4.2	31.2	7.48e-08	1.94e-07	7.13
LAMC3	1.69801e-06	1.6195e-05	2.82502e-05	9	131009174	131094473	85300	+	ENSG00000050555	protein_coding	chromosome	laminin subunit gamma 3 [Source:HGNC Symbol;Acc:HGNC:6494]	ENSG00000050555.18	LAMC3	10319	-2.53	3.01	65.5	5.73e-14	2.57e-13	13.2
LCN6	1.69752e-06	1.62435e-05	2.82502e-05	NA	NA	NA	NA	NA	NA	NA	NA	NA	NA	NA	NA	NA	NA	NA	NA	NA	NA
GUCY2D	1.69549e-06	2.27285e-05	2.82502e-05	NA	NA	NA	NA	NA	NA	NA	NA	NA	NA	NA	NA	NA	NA	NA	NA	NA	NA
HHATL	1.69161e-06	1.62374e-05	2.82502e-05	NA	NA	NA	NA	NA	NA	NA	NA	NA	NA	NA	NA	NA	NA	NA	NA	NA	NA
SLC43A1	1.69085e-06	1.35273e-05	2.82502e-05	11	57484534	57515780	31247	-	ENSG00000149150	protein_coding	chromosome	solute carrier family 43 member 1 [Source:HGNC Symbol;Acc:HGNC:9225]	ENSG00000149150.9	SLC43A1	8501	-0.664	3.1	11.4	0.000904	0.00155	3.04
NSMCE2	1.68912e-06	1.35298e-05	2.82502e-05	8	125091679	125367120	275442	+	ENSG00000156831	protein_coding	chromosome	NSE2 (MMS21) homolog, SMC5-SMC6 complex SUMO ligase [Source:HGNC Symbol;Acc:HGNC:26513]	ENSG00000156831.8	NSMCE2	286053	1.17	4.97	122	2.11e-22	2.09e-21	21.7
SLC13A2	1.68911e-06	2.58932e-05	2.82502e-05	17	28473293	28497781	24489	+	ENSG00000007216	protein_coding	chromosome	solute carrier family 13 member 2 [Source:HGNC Symbol;Acc:HGNC:10917]	ENSG00000007216.14	SLC13A2	9058	-4.05	3.37	98.1	4.69e-19	3.33e-18	18.3
RGS6	1.68469e-06	1.35235e-05	2.82502e-05	14	71932429	72566530	634102	+	ENSG00000182732	protein_coding	chromosome	regulator of G protein signaling 6 [Source:HGNC Symbol;Acc:HGNC:10002]	ENSG00000182732.18	RGS6	9628	-1.86	2.32	57.3	1.35e-12	5.34e-12	11.9
CYP4F22	1.68463e-06	1.57932e-05	2.82502e-05	19	15508525	15552317	43793	+	ENSG00000171954	protein_coding	chromosome	cytochrome P450 family 4 subfamily F member 22 [Source:HGNC Symbol;Acc:HGNC:26820]	ENSG00000171954.13	CYP4F22	126410	-1.99	2.36	27	4.92e-07	1.19e-06	6.31
RAB39A	1.68226e-06	2.36856e-05	2.82502e-05	11	107928448	107963482	35035	+	ENSG00000179331	protein_coding	chromosome	RAB39A, member RAS oncogene family [Source:HGNC Symbol;Acc:HGNC:16521]	ENSG00000179331.3	RAB39A	54734	1.85	0.667	52.6	8.79e-12	3.25e-11	11.1
TM4SF20	1.68211e-06	2.45705e-05	2.82502e-05	NA	NA	NA	NA	NA	NA	NA	NA	NA	NA	NA	NA	NA	NA	NA	NA	NA	NA
GRM5	1.68205e-06	1.62633e-05	2.82502e-05	NA	NA	NA	NA	NA	NA	NA	NA	NA	NA	NA	NA	NA	NA	NA	NA	NA	NA
WNK4	1.67925e-06	3.89623e-05	5.65004e-05	17	42780610	42797066	16457	+	ENSG00000126562	protein_coding	chromosome	WNK lysine deficient protein kinase 4 [Source:HGNC Symbol;Acc:HGNC:14544]	ENSG00000126562.17	WNK4	65266	-1.74	2.42	36.7	6.67e-09	1.91e-08	8.18
PTK6	1.67722e-06	3.01805e-05	5.65004e-05	20	63528001	63537376	9376	-	ENSG00000101213	protein_coding	chromosome	protein tyrosine kinase 6 [Source:HGNC Symbol;Acc:HGNC:9617]	ENSG00000101213.7	PTK6	5753	0.61	3.15	5.82	0.0168	0.0243	1.78
CPEB1	1.67515e-06	2.97189e-05	5.65004e-05	CHR_HSCHR15_5_CTG8	82622289	82720771	98483	-	ENSG00000277445	protein_coding	chromosome	cytoplasmic polyadenylation element binding protein 1 [Source:HGNC Symbol;Acc:HGNC:21744]	ENSG00000277445.4	CPEB1	64506	-2.27	0.546	25.5	1e-06	2.34e-06	6
CPEB1	1.67515e-06	2.97189e-05	5.65004e-05	15	82543201	82648861	105661	-	ENSG00000214575	protein_coding	chromosome	cytoplasmic polyadenylation element binding protein 1 [Source:HGNC Symbol;Acc:HGNC:21744]	ENSG00000214575.9	CPEB1	64506	-0.799	0.769	5.27	0.0228	0.0323	1.64
SLC36A2	1.67345e-06	2.05674e-05	2.82502e-05	5	151314972	151347590	32619	-	ENSG00000186335	protein_coding	chromosome	solute carrier family 36 member 2 [Source:HGNC Symbol;Acc:HGNC:18762]	ENSG00000186335.9	SLC36A2	153201	-1.11	0.405	25.7	8.95e-07	2.11e-06	6.05
CYP2F1	1.67059e-06	1.62436e-05	2.82502e-05	NA	NA	NA	NA	NA	NA	NA	NA	NA	NA	NA	NA	NA	NA	NA	NA	NA	NA
WFIKKN1	1.66778e-06	1.8313e-05	2.82502e-05	NA	NA	NA	NA	NA	NA	NA	NA	NA	NA	NA	NA	NA	NA	NA	NA	NA	NA
GLIPR1L1	1.66731e-06	2.45627e-05	2.82502e-05	NA	NA	NA	NA	NA	NA	NA	NA	NA	NA	NA	NA	NA	NA	NA	NA	NA	NA
GRIA2	1.66559e-06	2.40947e-05	2.82502e-05	4	157204182	157366075	161894	+	ENSG00000120251	protein_coding	chromosome	glutamate ionotropic receptor AMPA type subunit 2 [Source:HGNC Symbol;Acc:HGNC:4572]	ENSG00000120251.20	GRIA2	2891	0.401	1.66	0.884	0.348	0.398	0.458
GRM2	1.66537e-06	1.39808e-05	2.82502e-05	NA	NA	NA	NA	NA	NA	NA	NA	NA	NA	NA	NA	NA	NA	NA	NA	NA	NA
UGT3A1	1.66388e-06	1.75257e-05	2.82502e-05	NA	NA	NA	NA	NA	NA	NA	NA	NA	NA	NA	NA	NA	NA	NA	NA	NA	NA
ARID4B	1.66254e-06	1.49074e-05	2.82502e-05	1	235131634	235328219	196586	-	ENSG00000054267	protein_coding	chromosome	AT-rich interaction domain 4B [Source:HGNC Symbol;Acc:HGNC:15550]	ENSG00000054267.22	ARID4B	51742	0.632	7.12	15.2	0.000135	0.000254	3.87
CORO2B	1.6549e-06	2.32156e-05	2.82502e-05	15	68578969	68727806	148838	+	ENSG00000103647	protein_coding	chromosome	coronin 2B [Source:HGNC Symbol;Acc:HGNC:2256]	ENSG00000103647.12	CORO2B	10391	-3.05	3.13	188	1.34e-30	3.25e-29	29.9
WDR72	1.65233e-06	4.19097e-05	5.65004e-05	15	53513741	53762878	249138	-	ENSG00000166415	protein_coding	chromosome	WD repeat domain 72 [Source:HGNC Symbol;Acc:HGNC:26790]	ENSG00000166415.15	WDR72	256764	-0.744	2.1	5.69	0.018	0.0259	1.75
IFIT1	1.65159e-06	1.48763e-05	2.82502e-05	10	89392546	89406487	13942	+	ENSG00000185745	protein_coding	chromosome	interferon induced protein with tetratricopeptide repeats 1 [Source:HGNC Symbol;Acc:HGNC:5407]	ENSG00000185745.10	IFIT1	3434	1.68	6.47	74.5	1.94e-15	9.96e-15	14.7
FGL1	1.64909e-06	1.44379e-05	2.82502e-05	NA	NA	NA	NA	NA	NA	NA	NA	NA	NA	NA	NA	NA	NA	NA	NA	NA	NA
DNAJB13	1.64691e-06	1.48936e-05	2.82502e-05	NA	NA	NA	NA	NA	NA	NA	NA	NA	NA	NA	NA	NA	NA	NA	NA	NA	NA
NRK	1.64504e-06	2.23294e-05	2.82502e-05	X	105822539	105958610	136072	+	ENSG00000123572	protein_coding	chromosome	Nik related kinase [Source:HGNC Symbol;Acc:HGNC:25391]	ENSG00000123572.17	NRK	203447	1.1	2.78	14.5	0.000189	0.000348	3.72
EBNA1BP2	1.63907e-06	1.80203e-05	2.82502e-05	1	43164175	43270936	106762	-	ENSG00000117395	protein_coding	chromosome	EBNA1 binding protein 2 [Source:HGNC Symbol;Acc:HGNC:15531]	ENSG00000117395.12	EBNA1BP2	10969	0.458	5.9	22.5	4.04e-06	8.93e-06	5.39
GPR155	1.63861e-06	2.20402e-05	2.82502e-05	2	174431571	174487094	55524	-	ENSG00000163328	protein_coding	chromosome	G protein-coupled receptor 155 [Source:HGNC Symbol;Acc:HGNC:22951]	ENSG00000163328.13	GPR155	151556	0.158	4.16	1.73	0.19	0.229	0.722
SPRN	1.63352e-06	2.92414e-05	5.65004e-05	NA	NA	NA	NA	NA	NA	NA	NA	NA	NA	NA	NA	NA	NA	NA	NA	NA	NA
PAX1	1.63243e-06	1.5345e-05	2.82502e-05	NA	NA	NA	NA	NA	NA	NA	NA	NA	NA	NA	NA	NA	NA	NA	NA	NA	NA
DDIT3	1.63058e-06	1.57821e-05	2.82502e-05	12	57516588	57521737	5150	-	ENSG00000175197	protein_coding	chromosome	DNA damage inducible transcript 3 [Source:HGNC Symbol;Acc:HGNC:2726]	ENSG00000175197.12	DDIT3	1649	-0.626	4.53	24.1	1.87e-06	4.27e-06	5.73
RHD	1.62983e-06	2.01853e-05	2.82502e-05	NA	NA	NA	NA	NA	NA	NA	NA	NA	NA	NA	NA	NA	NA	NA	NA	NA	NA
OR5P2	1.625e-06	4.37116e-05	5.65004e-05	NA	NA	NA	NA	NA	NA	NA	NA	NA	NA	NA	NA	NA	NA	NA	NA	NA	NA
TGFB1	1.6198e-06	2.10294e-05	2.82502e-05	19	41301587	41353922	52336	-	ENSG00000105329	protein_coding	chromosome	transforming growth factor beta 1 [Source:HGNC Symbol;Acc:HGNC:11766]	ENSG00000105329.10	TGFB1	7040	0.404	5.1	3.08	0.0806	0.105	1.09
VGF	1.61966e-06	1.44353e-05	2.82502e-05	NA	NA	NA	NA	NA	NA	NA	NA	NA	NA	NA	NA	NA	NA	NA	NA	NA	NA
PPIL2	1.61912e-06	1.53268e-05	2.82502e-05	22	21666009	21700015	34007	+	ENSG00000100023	protein_coding	chromosome	peptidylprolyl isomerase like 2 [Source:HGNC Symbol;Acc:HGNC:9261]	ENSG00000100023.19	PPIL2	23759	0.322	5	11.4	0.000879	0.0015	3.06
DLK1	1.61826e-06	2.45822e-05	2.82502e-05	14	100725705	100738224	12520	+	ENSG00000185559	protein_coding	chromosome	delta like non-canonical Notch ligand 1 [Source:HGNC Symbol;Acc:HGNC:2907]	ENSG00000185559.16	DLK1	8788	-0.69	3.76	2.2	0.14	0.174	0.854
NGF	1.61815e-06	1.79581e-05	2.82502e-05	1	115285918	115338236	52319	-	ENSG00000134259	protein_coding	chromosome	nerve growth factor [Source:HGNC Symbol;Acc:HGNC:7808]	ENSG00000134259.3	NGF	4803	-0.47	-0.252	3.58	0.06	0.0797	1.22
SLC4A1	1.61785e-06	1.53457e-05	2.82502e-05	17	44248390	44268141	19752	-	ENSG00000004939	protein_coding	chromosome	solute carrier family 4 member 1 (Diego blood group) [Source:HGNC Symbol;Acc:HGNC:11027]	ENSG00000004939.15	SLC4A1	6521	-0.153	1.62	0.382	0.537	0.585	0.27
RORC	1.61643e-06	2.18724e-05	2.82502e-05	1	151806071	151831845	25775	-	ENSG00000143365	protein_coding	chromosome	RAR related orphan receptor C [Source:HGNC Symbol;Acc:HGNC:10260]	ENSG00000143365.19	RORC	6097	-1.06	4.11	18.5	2.71e-05	5.5e-05	4.57
POLD3	1.61397e-06	1.4402e-05	2.82502e-05	11	74493851	74669117	175267	+	ENSG00000077514	protein_coding	chromosome	DNA polymerase delta 3, accessory subunit [Source:HGNC Symbol;Acc:HGNC:20932]	ENSG00000077514.9	POLD3	10714	1.03	4.83	100	2.37e-19	1.73e-18	18.6
RASGRP2	1.61274e-06	1.4888e-05	2.82502e-05	11	64726911	64745456	18546	-	ENSG00000068831	protein_coding	chromosome	RAS guanyl releasing protein 2 [Source:HGNC Symbol;Acc:HGNC:9879]	ENSG00000068831.19	RASGRP2	10235	-0.31	3.13	2.05	0.154	0.189	0.814
MYCN	1.61153e-06	1.66395e-05	2.82502e-05	2	15940550	15947007	6458	+	ENSG00000134323	protein_coding	chromosome	MYCN proto-oncogene, bHLH transcription factor [Source:HGNC Symbol;Acc:HGNC:7559]	ENSG00000134323.12	MYCN	4613	0.712	1.31	7.67	0.00614	0.00949	2.21
SCG2	1.61112e-06	3.31467e-05	5.65004e-05	2	223596940	223602361	5422	-	ENSG00000171951	protein_coding	chromosome	secretogranin II [Source:HGNC Symbol;Acc:HGNC:10575]	ENSG00000171951.5	SCG2	7857	5.14	2.37	162	1.77e-27	2.94e-26	26.8
CRB2	1.60807e-06	2.45814e-05	2.82502e-05	9	123356170	123380324	24155	+	ENSG00000148204	protein_coding	chromosome	crumbs cell polarity complex component 2 [Source:HGNC Symbol;Acc:HGNC:18688]	ENSG00000148204.12	CRB2	286204	-1.03	0.148	10.8	0.0012	0.00202	2.92
BOC	1.60516e-06	4.81775e-05	8.47506e-05	3	113211003	113287459	76457	+	ENSG00000144857	protein_coding	chromosome	BOC cell adhesion associated, oncogene regulated [Source:HGNC Symbol;Acc:HGNC:17173]	ENSG00000144857.14	BOC	91653	-0.774	5.85	17.6	4.05e-05	8.06e-05	4.39
RTCA	1.60481e-06	1.53148e-05	2.82502e-05	1	100266207	100292769	26563	+	ENSG00000137996	protein_coding	chromosome	RNA 3'-terminal phosphate cyclase [Source:HGNC Symbol;Acc:HGNC:17981]	ENSG00000137996.12	RTCA	8634	0.834	5.21	78.1	5.24e-16	2.84e-15	15.3
TRIM27	1.60382e-06	1.71339e-05	2.82502e-05	CHR_HSCHR6_MHC_QBL_CTG1	28902991	28923978	20988	-	ENSG00000215641	protein_coding	chromosome	tripartite motif containing 27 [Source:HGNC Symbol;Acc:HGNC:9975]	ENSG00000215641.8	TRIM27	5987	3.02	2.13	39.5	2.06e-09	6.16e-09	8.69
TRIM27	1.60382e-06	1.71339e-05	2.82502e-05	6	28903002	28923988	20987	-	ENSG00000204713	protein_coding	chromosome	tripartite motif containing 27 [Source:HGNC Symbol;Acc:HGNC:9975]	ENSG00000204713.11	TRIM27	5987	0.792	3.06	10.9	0.00114	0.00192	2.94
TRIM27	1.60382e-06	1.71339e-05	2.82502e-05	CHR_HSCHR6_MHC_SSTO_CTG1	28903869	28924846	20978	-	ENSG00000229006	protein_coding	chromosome	tripartite motif containing 27 [Source:HGNC Symbol;Acc:HGNC:9975]	ENSG00000229006.7	TRIM27	5987	0.71	4.31	3.19	0.0757	0.0989	1.12
TRIM27	1.60382e-06	1.71339e-05	2.82502e-05	CHR_HSCHR6_MHC_APD_CTG1	28902993	28923981	20989	-	ENSG00000234495	protein_coding	chromosome	tripartite motif containing 27 [Source:HGNC Symbol;Acc:HGNC:9975]	ENSG00000234495.7	TRIM27	5987	-0.478	3.92	0.944	0.332	0.382	0.478
TRIM27	1.60382e-06	1.71339e-05	2.82502e-05	CHR_HSCHR6_MHC_MANN_CTG1	28914742	28923955	9214	-	ENSG00000237462	protein_coding	chromosome	tripartite motif containing 27 [Source:HGNC Symbol;Acc:HGNC:9975]	ENSG00000237462.10	TRIM27	5987	0.432	2.29	0.751	0.387	0.438	0.412
TRIM27	1.60382e-06	1.71339e-05	2.82502e-05	CHR_HSCHR6_MHC_MCF_CTG1	28903164	28924151	20988	-	ENSG00000233948	protein_coding	chromosome	tripartite motif containing 27 [Source:HGNC Symbol;Acc:HGNC:9975]	ENSG00000233948.10	TRIM27	5987	0.409	2.83	0.612	0.435	0.485	0.362
TRIM27	1.60382e-06	1.71339e-05	2.82502e-05	CHR_HSCHR6_MHC_COX_CTG1	28903816	28924807	20992	-	ENSG00000237071	protein_coding	chromosome	tripartite motif containing 27 [Source:HGNC Symbol;Acc:HGNC:9975]	ENSG00000237071.7	TRIM27	5987	-0.269	2.98	0.296	0.587	0.632	0.231
TREH	1.60302e-06	2.23501e-05	2.82502e-05	NA	NA	NA	NA	NA	NA	NA	NA	NA	NA	NA	NA	NA	NA	NA	NA	NA	NA
ATP8B3	1.60281e-06	1.44515e-05	2.82502e-05	19	1782075	1812276	30202	-	ENSG00000130270	protein_coding	chromosome	ATPase phospholipid transporting 8B3 [Source:HGNC Symbol;Acc:HGNC:13535]	ENSG00000130270.16	ATP8B3	148229	0.0897	0.73	0.228	0.634	0.676	0.198
CCND1	1.59948e-06	4.9962e-05	8.47506e-05	11	69641087	69654474	13388	+	ENSG00000110092	protein_coding	chromosome	cyclin D1 [Source:HGNC Symbol;Acc:HGNC:1582]	ENSG00000110092.3	CCND1	595	-0.993	7.62	25.1	1.21e-06	2.81e-06	5.92
IL23A	1.5976e-06	1.48827e-05	2.82502e-05	12	56334174	56340410	6237	+	ENSG00000110944	protein_coding	chromosome	interleukin 23 subunit alpha [Source:HGNC Symbol;Acc:HGNC:15488]	ENSG00000110944.9	IL23A	51561	1.75	0.279	40	1.67e-09	5.04e-09	8.78
RGS4	1.59699e-06	2.0114e-05	2.82502e-05	1	163068775	163076802	8028	+	ENSG00000117152	protein_coding	chromosome	regulator of G protein signaling 4 [Source:HGNC Symbol;Acc:HGNC:10000]	ENSG00000117152.13	RGS4	5999	2.73	2.5	145	1.91e-25	2.59e-24	24.7
XDH	1.59531e-06	2.32125e-05	2.82502e-05	2	31334321	31414742	80422	-	ENSG00000158125	protein_coding	chromosome	xanthine dehydrogenase [Source:HGNC Symbol;Acc:HGNC:12805]	ENSG00000158125.10	XDH	7498	-0.375	3.79	1.79	0.182	0.221	0.739
LMTK3	1.59504e-06	2.369e-05	2.82502e-05	19	48485271	48513935	28665	-	ENSG00000142235	protein_coding	chromosome	lemur tyrosine kinase 3 [Source:HGNC Symbol;Acc:HGNC:19295]	ENSG00000142235.10	LMTK3	114783	-0.243	2	0.819	0.366	0.417	0.436
ALX4	1.594e-06	1.44681e-05	2.82502e-05	11	44260440	44310139	49700	-	ENSG00000052850	protein_coding	chromosome	ALX homeobox 4 [Source:HGNC Symbol;Acc:HGNC:450]	ENSG00000052850.8	ALX4	60529	-1.22	3.77	11.3	0.000926	0.00158	3.03
FRY	1.59321e-06	1.57701e-05	2.82502e-05	13	31846713	32299125	452413	+	ENSG00000073910	protein_coding	chromosome	FRY microtubule binding protein [Source:HGNC Symbol;Acc:HGNC:20367]	ENSG00000073910.22	FRY	10129	-0.383	5.16	2.52	0.114	0.144	0.944
OLFM4	1.59239e-06	2.3671e-05	2.82502e-05	13	53028813	53052057	23245	+	ENSG00000102837	protein_coding	chromosome	olfactomedin 4 [Source:HGNC Symbol;Acc:HGNC:17190]	ENSG00000102837.7	OLFM4	10562	0.976	4.45	4.81	0.0295	0.0412	1.53
HEATR4	1.59094e-06	1.7546e-05	2.82502e-05	14	73478484	73558947	80464	-	ENSG00000187105	protein_coding	chromosome	HEAT repeat containing 4 [Source:HGNC Symbol;Acc:HGNC:16761]	ENSG00000187105.8	HEATR4	399671	-1.4	-0.0958	23.8	2.17e-06	4.91e-06	5.66
TG	1.58997e-06	2.05435e-05	2.82502e-05	8	132866958	133134903	267946	+	ENSG00000042832	protein_coding	chromosome	thyroglobulin [Source:HGNC Symbol;Acc:HGNC:11764]	ENSG00000042832.12	TG	7038	0.167	0.333	0.247	0.62	0.663	0.208
CECR2	1.5897e-06	2.19189e-05	2.82502e-05	22	17359949	17558149	198201	+	ENSG00000099954	protein_coding	chromosome	CECR2 histone acetyl-lysine reader [Source:HGNC Symbol;Acc:HGNC:1840]	ENSG00000099954.18	CECR2	27443	0.959	2.11	11.1	0.00105	0.00178	2.98
RBP2	1.58514e-06	2.23953e-05	2.82502e-05	NA	NA	NA	NA	NA	NA	NA	NA	NA	NA	NA	NA	NA	NA	NA	NA	NA	NA
NHLH2	1.58349e-06	1.9717e-05	2.82502e-05	NA	NA	NA	NA	NA	NA	NA	NA	NA	NA	NA	NA	NA	NA	NA	NA	NA	NA
MEIS3	1.58036e-06	0.000160795	0.000282502	19	47403124	47419527	16404	-	ENSG00000105419	protein_coding	chromosome	Meis homeobox 3 [Source:HGNC Symbol;Acc:HGNC:29537]	ENSG00000105419.18	MEIS3	56917	-0.642	3.37	9.89	0.00191	0.00314	2.72
MYO1H	1.58021e-06	1.78885e-05	2.82502e-05	12	109347903	109455523	107621	+	ENSG00000174527	protein_coding	chromosome	myosin IH [Source:HGNC Symbol;Acc:HGNC:13879]	ENSG00000174527.9	MYO1H	283446	-0.539	0.377	3.49	0.063	0.0835	1.2
EIF4EBP3	1.57984e-06	2.28242e-05	2.82502e-05	5	140547662	140549576	1915	+	ENSG00000243056	protein_coding	chromosome	eukaryotic translation initiation factor 4E binding protein 3 [Source:HGNC Symbol;Acc:HGNC:3290]	ENSG00000243056.2	EIF4EBP3	8637	-2.62	3.53	126	5.29e-23	5.56e-22	22.3
PHEX	1.57953e-06	1.87836e-05	2.82502e-05	X	22032325	22251310	218986	+	ENSG00000102174	protein_coding	chromosome	phosphate regulating endopeptidase homolog X-linked [Source:HGNC Symbol;Acc:HGNC:8918]	ENSG00000102174.9	PHEX	5251	2.29	1.96	93.8	2.04e-18	1.36e-17	17.7
EMC4	1.57914e-06	1.62375e-05	2.82502e-05	15	34225013	34230156	5144	+	ENSG00000128463	protein_coding	chromosome	ER membrane protein complex subunit 4 [Source:HGNC Symbol;Acc:HGNC:28032]	ENSG00000128463.13	EMC4	51234	-0.623	6	42	7.13e-10	2.22e-09	9.15
GMFG	1.57846e-06	3.14642e-05	5.65004e-05	19	39328353	39342372	14020	-	ENSG00000130755	protein_coding	chromosome	glia maturation factor gamma [Source:HGNC Symbol;Acc:HGNC:4374]	ENSG00000130755.13	GMFG	9535	-0.396	4.58	5.58	0.0191	0.0275	1.72
NCOA3	1.5765e-06	1.53231e-05	2.82502e-05	20	47501887	47656877	154991	+	ENSG00000124151	protein_coding	chromosome	nuclear receptor coactivator 3 [Source:HGNC Symbol;Acc:HGNC:7670]	ENSG00000124151.19	NCOA3	8202	3.07	6.2	165	7.05e-28	1.23e-26	27.2
P2RX3	1.57532e-06	1.62033e-05	2.82502e-05	NA	NA	NA	NA	NA	NA	NA	NA	NA	NA	NA	NA	NA	NA	NA	NA	NA	NA
TAS2R41	1.57446e-06	2.18573e-05	2.82502e-05	NA	NA	NA	NA	NA	NA	NA	NA	NA	NA	NA	NA	NA	NA	NA	NA	NA	NA
CASP14	1.57288e-06	1.44949e-05	2.82502e-05	19	15049480	15058293	8814	+	ENSG00000105141	protein_coding	chromosome	caspase 14 [Source:HGNC Symbol;Acc:HGNC:1502]	ENSG00000105141.6	CASP14	23581	9.03	6.12	166	5.52e-28	9.78e-27	27.3
EPSTI1	1.57221e-06	2.42e-05	2.82502e-05	13	42886388	42992271	105884	-	ENSG00000133106	protein_coding	chromosome	epithelial stromal interaction 1 [Source:HGNC Symbol;Acc:HGNC:16465]	ENSG00000133106.14	EPSTI1	94240	3.47	5.18	249	6.25e-37	3.27e-35	36.2
CATSPERB	1.56887e-06	2.05642e-05	2.82502e-05	CHR_HSCHR14_1_CTG1	91580696	91784366	203671	-	ENSG00000274338	protein_coding	chromosome	cation channel sperm associated auxiliary subunit beta [Source:HGNC Symbol;Acc:HGNC:20500]	ENSG00000274338.2	CATSPERB	79820	1.53	2.18	27.7	3.58e-07	8.73e-07	6.45
CLIC5	1.56793e-06	1.58048e-05	2.82502e-05	6	45880827	46080348	199522	-	ENSG00000112782	protein_coding	chromosome	chloride intracellular channel 5 [Source:HGNC Symbol;Acc:HGNC:13517]	ENSG00000112782.18	CLIC5	53405	-2.4	3.77	150	4.5e-26	6.46e-25	25.3
EGLN3	1.56355e-06	2.27661e-05	2.82502e-05	14	33924227	34462774	538548	-	ENSG00000129521	protein_coding	chromosome	egl-9 family hypoxia inducible factor 3 [Source:HGNC Symbol;Acc:HGNC:14661]	ENSG00000129521.14	EGLN3	112399	2.84	4.65	120	4.33e-22	4.14e-21	21.4
SEZ6	1.56335e-06	2.40864e-05	2.82502e-05	NA	NA	NA	NA	NA	NA	NA	NA	NA	NA	NA	NA	NA	NA	NA	NA	NA	NA
XKR8	1.55881e-06	1.57573e-05	2.82502e-05	1	27959462	27968096	8635	+	ENSG00000158156	protein_coding	chromosome	XK related 8 [Source:HGNC Symbol;Acc:HGNC:25508]	ENSG00000158156.7	XKR8	55113	-0.949	2.85	21.7	5.83e-06	1.27e-05	5.23
HSPG2	1.5574e-06	1.17245e-05	2.82502e-05	1	21822244	21937310	115067	-	ENSG00000142798	protein_coding	chromosome	heparan sulfate proteoglycan 2 [Source:HGNC Symbol;Acc:HGNC:5273]	ENSG00000142798.20	HSPG2	3339	-1.79	8.41	78.4	4.61e-16	2.5e-15	15.3
EPHX2	1.55603e-06	1.66088e-05	2.82502e-05	8	27490781	27545564	54784	+	ENSG00000120915	protein_coding	chromosome	epoxide hydrolase 2 [Source:HGNC Symbol;Acc:HGNC:3402]	ENSG00000120915.14	EPHX2	2053	-1.66	4.85	104	6.8e-20	5.28e-19	19.2
ARL6IP4	1.55413e-06	1.39477e-05	2.82502e-05	12	122980060	122982913	2854	+	ENSG00000182196	protein_coding	chromosome	ADP ribosylation factor like GTPase 6 interacting protein 4 [Source:HGNC Symbol;Acc:HGNC:18076]	ENSG00000182196.13	ARL6IP4	51329	-0.862	6.78	39	2.49e-09	7.38e-09	8.6
NR1D1	1.5536e-06	1.31182e-05	2.82502e-05	17	40092793	40100589	7797	-	ENSG00000126368	protein_coding	chromosome	nuclear receptor subfamily 1 group D member 1 [Source:HGNC Symbol;Acc:HGNC:7962]	ENSG00000126368.6	NR1D1	9572	-1.57	4.07	38.1	3.64e-09	1.06e-08	8.44
RP1	1.55293e-06	2.09867e-05	2.82502e-05	8	54509422	54871720	362299	+	ENSG00000104237	protein_coding	chromosome	RP1 axonemal microtubule associated [Source:HGNC Symbol;Acc:HGNC:10263]	ENSG00000104237.11	RP1	6101	-0.0962	0.92	0.156	0.693	0.731	0.159
LOXL4	1.55285e-06	3.58516e-05	5.65004e-05	10	98247690	98268194	20505	-	ENSG00000138131	protein_coding	chromosome	lysyl oxidase like 4 [Source:HGNC Symbol;Acc:HGNC:17171]	ENSG00000138131.4	LOXL4	84171	-1.43	4.65	26.6	6.15e-07	1.47e-06	6.21
CYSLTR2	1.55262e-06	1.39872e-05	2.82502e-05	13	48653711	48711226	57516	+	ENSG00000152207	protein_coding	chromosome	cysteinyl leukotriene receptor 2 [Source:HGNC Symbol;Acc:HGNC:18274]	ENSG00000152207.7	CYSLTR2	57105	-0.181	2.03	0.521	0.471	0.521	0.327
SHISA2	1.55248e-06	2.18763e-05	2.82502e-05	13	26044597	26051031	6435	-	ENSG00000180730	protein_coding	chromosome	shisa family member 2 [Source:HGNC Symbol;Acc:HGNC:20366]	ENSG00000180730.4	SHISA2	387914	-0.937	2.94	11.3	0.000951	0.00162	3.02
PLEKHH2	1.54855e-06	1.57651e-05	2.82502e-05	2	43637260	43767987	130728	+	ENSG00000152527	protein_coding	chromosome	pleckstrin homology, MyTH4 and FERM domain containing H2 [Source:HGNC Symbol;Acc:HGNC:30506]	ENSG00000152527.14	PLEKHH2	130271	-0.0119	4.89	0.00339	0.954	0.961	0.0206
GPR87	1.54598e-06	1.79213e-05	2.82502e-05	3	151294086	151316820	22735	-	ENSG00000138271	protein_coding	chromosome	G protein-coupled receptor 87 [Source:HGNC Symbol;Acc:HGNC:4538]	ENSG00000138271.6	GPR87	53836	1.99	1.92	29	2.03e-07	5.07e-07	6.69
S100A8	1.54518e-06	1.87838e-05	2.82502e-05	1	153390032	153391073	1042	-	ENSG00000143546	protein_coding	chromosome	S100 calcium binding protein A8 [Source:HGNC Symbol;Acc:HGNC:10498]	ENSG00000143546.10	S100A8	6279	2.58	5.64	42.9	4.72e-10	1.5e-09	9.33
GCC2	1.54508e-06	2.18708e-05	2.82502e-05	2	108448561	108509415	60855	+	ENSG00000135968	protein_coding	chromosome	GRIP and coiled-coil domain containing 2 [Source:HGNC Symbol;Acc:HGNC:23218]	ENSG00000135968.20	GCC2	9648	2.86	7.11	152	2.38e-26	3.5e-25	25.6
ZNF585A	1.54376e-06	1.57461e-05	2.82502e-05	19	37106734	37172741	66008	-	ENSG00000196967	protein_coding	chromosome	zinc finger protein 585A [Source:HGNC Symbol;Acc:HGNC:26305]	ENSG00000196967.10	ZNF585A	199704	-0.00617	4.15	0.0028	0.958	0.964	0.0187
ICA1L	1.54333e-06	1.4856e-05	2.82502e-05	2	202773150	202871985	98836	-	ENSG00000163596	protein_coding	chromosome	islet cell autoantigen 1 like [Source:HGNC Symbol;Acc:HGNC:14442]	ENSG00000163596.16	ICA1L	130026	0.0774	3.42	0.293	0.589	0.634	0.23
GNA14	1.54082e-06	1.39629e-05	2.82502e-05	9	77423079	77648322	225244	-	ENSG00000156049	protein_coding	chromosome	G protein subunit alpha 14 [Source:HGNC Symbol;Acc:HGNC:4382]	ENSG00000156049.7	GNA14	9630	-0.78	1.7	13.2	0.000356	0.000637	3.45
SHOX2	1.54068e-06	1.3094e-05	2.82502e-05	3	158095954	158106503	10550	-	ENSG00000168779	protein_coding	chromosome	short stature homeobox 2 [Source:HGNC Symbol;Acc:HGNC:10854]	ENSG00000168779.19	SHOX2	6474	-0.583	3.29	14.7	0.000167	0.000311	3.78
CNTN6	1.53485e-06	2.05071e-05	2.82502e-05	3	1092658	1404217	311560	+	ENSG00000134115	protein_coding	chromosome	contactin 6 [Source:HGNC Symbol;Acc:HGNC:2176]	ENSG00000134115.13	CNTN6	27255	0.77	0.493	4.77	0.0301	0.042	1.52
ANAPC11	1.53113e-06	1.35531e-05	2.82502e-05	17	81890790	81900991	10202	+	ENSG00000141552	protein_coding	chromosome	anaphase promoting complex subunit 11 [Source:HGNC Symbol;Acc:HGNC:14452]	ENSG00000141552.17	ANAPC11	51529	-0.44	5.68	7.82	0.00566	0.00878	2.25
TSSK4	1.52824e-06	1.79463e-05	2.82502e-05	NA	NA	NA	NA	NA	NA	NA	NA	NA	NA	NA	NA	NA	NA	NA	NA	NA	NA
KBTBD13	1.52732e-06	1.87906e-05	2.82502e-05	NA	NA	NA	NA	NA	NA	NA	NA	NA	NA	NA	NA	NA	NA	NA	NA	NA	NA
GRIA3	1.52702e-06	2.00962e-05	2.82502e-05	X	123184153	123490915	306763	+	ENSG00000125675	protein_coding	chromosome	glutamate ionotropic receptor AMPA type subunit 3 [Source:HGNC Symbol;Acc:HGNC:4573]	ENSG00000125675.18	GRIA3	2892	-0.147	1.57	0.416	0.52	0.568	0.284
PVALB	1.52697e-06	1.39712e-05	2.82502e-05	NA	NA	NA	NA	NA	NA	NA	NA	NA	NA	NA	NA	NA	NA	NA	NA	NA	NA
GPR1	1.52643e-06	1.35415e-05	2.82502e-05	2	206175316	206218047	42732	-	ENSG00000183671	protein_coding	chromosome	G protein-coupled receptor 1 [Source:HGNC Symbol;Acc:HGNC:4463]	ENSG00000183671.12	GPR1	2825	0.378	0.507	2.86	0.0921	0.119	1.04
ATG10	1.52615e-06	1.44669e-05	2.82502e-05	5	81972023	82276857	304835	+	ENSG00000152348	protein_coding	chromosome	autophagy related 10 [Source:HGNC Symbol;Acc:HGNC:20315]	ENSG00000152348.16	ATG10	83734	-0.443	3.29	17.2	5.06e-05	9.98e-05	4.3
KRT19	1.52542e-06	1.49057e-05	2.82502e-05	17	41523617	41528308	4692	-	ENSG00000171345	protein_coding	chromosome	keratin 19 [Source:HGNC Symbol;Acc:HGNC:6436]	ENSG00000171345.13	KRT19	3880	0.189	9.31	0.374	0.542	0.589	0.266
PON1	1.52459e-06	1.53124e-05	2.82502e-05	NA	NA	NA	NA	NA	NA	NA	NA	NA	NA	NA	NA	NA	NA	NA	NA	NA	NA
AMY2B	1.52424e-06	1.30423e-05	2.82502e-05	1	103553815	103579534	25720	+	ENSG00000240038	protein_coding	chromosome	amylase alpha 2B (pancreatic) [Source:HGNC Symbol;Acc:HGNC:478]	ENSG00000240038.6	AMY2B	280	-0.234	4.31	1.57	0.211	0.254	0.675
GPRC5D	1.52385e-06	2.14394e-05	2.82502e-05	NA	NA	NA	NA	NA	NA	NA	NA	NA	NA	NA	NA	NA	NA	NA	NA	NA	NA
DNM1	1.52307e-06	1.4441e-05	2.82502e-05	9	128191655	128255248	63594	+	ENSG00000106976	protein_coding	chromosome	dynamin 1 [Source:HGNC Symbol;Acc:HGNC:2972]	ENSG00000106976.20	DNM1	1759	-0.731	4.33	6.73	0.0102	0.0153	1.99
MROH9	1.52304e-06	0.000481058	0.000621504	NA	NA	NA	NA	NA	NA	NA	NA	NA	NA	NA	NA	NA	NA	NA	NA	NA	NA
KRT1	1.5197e-06	1.48703e-05	2.82502e-05	NA	NA	NA	NA	NA	NA	NA	NA	NA	NA	NA	NA	NA	NA	NA	NA	NA	NA
SNX31	1.51932e-06	2.05363e-05	2.82502e-05	NA	NA	NA	NA	NA	NA	NA	NA	NA	NA	NA	NA	NA	NA	NA	NA	NA	NA
PDZK1	1.5157e-06	1.21897e-05	2.82502e-05	1	145670852	145708148	37297	-	ENSG00000174827	protein_coding	chromosome	PDZ domain containing 1 [Source:HGNC Symbol;Acc:HGNC:8821]	ENSG00000174827.13	PDZK1	5174	-0.803	2.72	4.93	0.0275	0.0386	1.56
OR10K2	1.51081e-06	1.96604e-05	2.82502e-05	NA	NA	NA	NA	NA	NA	NA	NA	NA	NA	NA	NA	NA	NA	NA	NA	NA	NA
GLP2R	1.50888e-06	2.28189e-05	2.82502e-05	17	9822206	9892099	69894	+	ENSG00000065325	protein_coding	chromosome	glucagon like peptide 2 receptor [Source:HGNC Symbol;Acc:HGNC:4325]	ENSG00000065325.13	GLP2R	9340	-3.08	1.31	75.3	1.45e-15	7.52e-15	14.8
LHFPL4	1.50771e-06	2.09449e-05	2.82502e-05	NA	NA	NA	NA	NA	NA	NA	NA	NA	NA	NA	NA	NA	NA	NA	NA	NA	NA
ADNP2	1.50742e-06	1.92424e-05	2.82502e-05	18	80109262	80147523	38262	+	ENSG00000101544	protein_coding	chromosome	ADNP homeobox 2 [Source:HGNC Symbol;Acc:HGNC:23803]	ENSG00000101544.9	ADNP2	22850	0.946	4.79	65.3	6.04e-14	2.71e-13	13.2
PGAM2	1.50721e-06	1.83338e-05	2.82502e-05	7	44062727	44065567	2841	-	ENSG00000164708	protein_coding	chromosome	phosphoglycerate mutase 2 [Source:HGNC Symbol;Acc:HGNC:8889]	ENSG00000164708.6	PGAM2	5224	-2.59	0.851	70.4	8.87e-15	4.3e-14	14.1
HOXA11	1.50578e-06	1.39699e-05	2.82502e-05	7	27181510	27185223	3714	-	ENSG00000005073	protein_coding	chromosome	homeobox A11 [Source:HGNC Symbol;Acc:HGNC:5101]	ENSG00000005073.5	HOXA11	3207	0.712	0.599	5.18	0.0239	0.0338	1.62
STX19	1.50341e-06	1.87923e-05	2.82502e-05	3	94014365	94028597	14233	-	ENSG00000178750	protein_coding	chromosome	syntaxin 19 [Source:HGNC Symbol;Acc:HGNC:19300]	ENSG00000178750.3	STX19	415117	2.02	1.91	34.7	1.6e-08	4.41e-08	7.8
ISLR	1.50337e-06	3.01757e-05	5.65004e-05	15	74173710	74176872	3163	+	ENSG00000129009	protein_coding	chromosome	immunoglobulin superfamily containing leucine rich repeat [Source:HGNC Symbol;Acc:HGNC:6133]	ENSG00000129009.13	ISLR	3671	-0.639	6.58	7.51	0.00669	0.0103	2.17
NKX3.1	1.50319e-06	1.96545e-05	2.82502e-05	NA	NA	NA	NA	NA	NA	NA	NA	NA	NA	NA	NA	NA	NA	NA	NA	NA	NA
SLC5A9	1.50247e-06	1.89276e-05	2.82502e-05	NA	NA	NA	NA	NA	NA	NA	NA	NA	NA	NA	NA	NA	NA	NA	NA	NA	NA
PF4	1.50123e-06	4.23953e-05	5.65004e-05	NA	NA	NA	NA	NA	NA	NA	NA	NA	NA	NA	NA	NA	NA	NA	NA	NA	NA
KBTBD11	1.49928e-06	2.23324e-05	2.82502e-05	CHR_HSCHR8_8_CTG1	1973878	2006936	33059	+	ENSG00000273645	protein_coding	chromosome	kelch repeat and BTB domain containing 11 [Source:HGNC Symbol;Acc:HGNC:29104]	ENSG00000273645.2	KBTBD11	9920	-2.33	2.66	69.8	1.1e-14	5.29e-14	14
CYP24A1	1.49903e-06	2.14672e-05	2.82502e-05	20	54153446	54173986	20541	-	ENSG00000019186	protein_coding	chromosome	cytochrome P450 family 24 subfamily A member 1 [Source:HGNC Symbol;Acc:HGNC:2602]	ENSG00000019186.10	CYP24A1	1591	-0.698	1.9	2.9	0.0904	0.117	1.04
HYAL4	1.49861e-06	1.74457e-05	2.82502e-05	NA	NA	NA	NA	NA	NA	NA	NA	NA	NA	NA	NA	NA	NA	NA	NA	NA	NA
BTF3	1.49749e-06	2.14909e-05	2.82502e-05	5	73498408	73505635	7228	+	ENSG00000145741	protein_coding	chromosome	basic transcription factor 3 [Source:HGNC Symbol;Acc:HGNC:1125]	ENSG00000145741.15	BTF3	689	-1.38	8.22	189	1.01e-30	2.48e-29	30
CCDC141	1.49743e-06	2.45007e-05	2.82502e-05	2	178829757	179050086	220330	-	ENSG00000163492	protein_coding	chromosome	coiled-coil domain containing 141 [Source:HGNC Symbol;Acc:HGNC:26821]	ENSG00000163492.15	CCDC141	285025	2.1	2.86	32.5	4.23e-08	1.12e-07	7.37
AGR2	1.49537e-06	2.09548e-05	2.82502e-05	7	16791811	16833433	41623	-	ENSG00000106541	protein_coding	chromosome	anterior gradient 2, protein disulphide isomerase family member [Source:HGNC Symbol;Acc:HGNC:328]	ENSG00000106541.12	AGR2	10551	0.801	5.74	3.83	0.0517	0.0692	1.29
BEST1	1.49358e-06	2.50343e-05	2.82502e-05	11	61950063	61965515	15453	+	ENSG00000167995	protein_coding	chromosome	bestrophin 1 [Source:HGNC Symbol;Acc:HGNC:12703]	ENSG00000167995.16	BEST1	7439	-0.581	3.13	16.4	7.35e-05	0.000142	4.13
KLK5	1.49326e-06	1.79314e-05	2.82502e-05	19	50943303	50953093	9791	-	ENSG00000167754	protein_coding	chromosome	kallikrein related peptidase 5 [Source:HGNC Symbol;Acc:HGNC:6366]	ENSG00000167754.13	KLK5	25818	-0.841	5.19	4.92	0.0277	0.0388	1.56
ZFAT	1.49301e-06	1.52986e-05	2.82502e-05	8	134477788	134713049	235262	-	ENSG00000066827	protein_coding	chromosome	zinc finger and AT-hook domain containing [Source:HGNC Symbol;Acc:HGNC:19899]	ENSG00000066827.16	ZFAT	57623	0.101	4.03	0.534	0.466	0.516	0.332
CXCL3	1.49234e-06	2.44885e-05	2.82502e-05	4	74036589	74038807	2219	-	ENSG00000163734	protein_coding	chromosome	C-X-C motif chemokine ligand 3 [Source:HGNC Symbol;Acc:HGNC:4604]	ENSG00000163734.4	CXCL3	2921	-0.0707	0.711	0.0917	0.762	0.793	0.118
CPB2	1.49112e-06	1.87871e-05	2.82502e-05	NA	NA	NA	NA	NA	NA	NA	NA	NA	NA	NA	NA	NA	NA	NA	NA	NA	NA
FRMD4A	1.48779e-06	2.50079e-05	2.82502e-05	10	13643706	14462142	818437	-	ENSG00000151474	protein_coding	chromosome	FERM domain containing 4A [Source:HGNC Symbol;Acc:HGNC:25491]	ENSG00000151474.23	FRMD4A	55691	-0.649	6.09	7.8	0.00575	0.00891	2.24
LMOD2	1.48701e-06	1.22232e-05	2.82502e-05	NA	NA	NA	NA	NA	NA	NA	NA	NA	NA	NA	NA	NA	NA	NA	NA	NA	NA
DZANK1	1.48628e-06	2.45051e-05	2.82502e-05	20	18383367	18467281	83915	-	ENSG00000089091	protein_coding	chromosome	double zinc ribbon and ankyrin repeat domains 1 [Source:HGNC Symbol;Acc:HGNC:15858]	ENSG00000089091.16	DZANK1	55184	-1.04	2.85	35.7	1.04e-08	2.92e-08	7.98
CCL13	1.48622e-06	2.32186e-05	2.82502e-05	17	34356480	34358610	2131	+	ENSG00000181374	protein_coding	chromosome	C-C motif chemokine ligand 13 [Source:HGNC Symbol;Acc:HGNC:10611]	ENSG00000181374.8	CCL13	6357	-0.394	2.06	1.91	0.169	0.206	0.773
GABRA4	1.48518e-06	2.31763e-05	2.82502e-05	NA	NA	NA	NA	NA	NA	NA	NA	NA	NA	NA	NA	NA	NA	NA	NA	NA	NA
TRIM37	1.48498e-06	1.26572e-05	2.82502e-05	17	58982638	59106921	124284	-	ENSG00000108395	protein_coding	chromosome	tripartite motif containing 37 [Source:HGNC Symbol;Acc:HGNC:7523]	ENSG00000108395.14	TRIM37	4591	0.936	5.46	55.1	3.25e-12	1.24e-11	11.5
CCDC62	1.48432e-06	2.40857e-05	2.82502e-05	12	122774526	122827528	53003	+	ENSG00000130783	protein_coding	chromosome	coiled-coil domain containing 62 [Source:HGNC Symbol;Acc:HGNC:30723]	ENSG00000130783.14	CCDC62	84660	1.17	0.326	24	0.00015	0.00028	3.82
PDZRN4	1.48339e-06	2.36929e-05	2.82502e-05	12	41188320	41574745	386426	+	ENSG00000165966	protein_coding	chromosome	PDZ domain containing ring finger 4 [Source:HGNC Symbol;Acc:HGNC:30552]	ENSG00000165966.16	PDZRN4	29951	0.64	1.44	4.48	0.0355	0.0489	1.45
TMPRSS11A	1.48196e-06	2.27413e-05	2.82502e-05	NA	NA	NA	NA	NA	NA	NA	NA	NA	NA	NA	NA	NA	NA	NA	NA	NA	NA
EPB41L4A	1.48179e-06	2.18764e-05	2.82502e-05	5	112142441	112419313	276873	-	ENSG00000129595	protein_coding	chromosome	erythrocyte membrane protein band 4.1 like 4A [Source:HGNC Symbol;Acc:HGNC:13278]	ENSG00000129595.13	EPB41L4A	64097	0.0554	4.24	0.0969	0.756	0.787	0.122
PNMT	1.48131e-06	2.23759e-05	2.82502e-05	NA	NA	NA	NA	NA	NA	NA	NA	NA	NA	NA	NA	NA	NA	NA	NA	NA	NA
ASB16	1.4804e-06	2.09986e-05	2.82502e-05	NA	NA	NA	NA	NA	NA	NA	NA	NA	NA	NA	NA	NA	NA	NA	NA	NA	NA
KLHL4	1.47761e-06	2.31831e-05	2.82502e-05	X	87517409	87670050	152642	+	ENSG00000102271	protein_coding	chromosome	kelch like family member 4 [Source:HGNC Symbol;Acc:HGNC:6355]	ENSG00000102271.14	KLHL4	56062	-0.498	1.28	3.04	0.083	0.108	1.08
ZFP92	1.47684e-06	1.58282e-05	2.82502e-05	X	153418322	153426481	8160	+	ENSG00000189420	protein_coding	chromosome	ZFP92 zinc finger protein [Source:HGNC Symbol;Acc:HGNC:12865]	ENSG00000189420.8	ZFP92	139735	-1.11	1.47	28.8	2.24e-07	5.57e-07	6.65
CDH10	1.47298e-06	2.45313e-05	2.82502e-05	NA	NA	NA	NA	NA	NA	NA	NA	NA	NA	NA	NA	NA	NA	NA	NA	NA	NA
LY6D	1.471e-06	2.14392e-05	2.82502e-05	8	142784882	142786539	1658	-	ENSG00000167656	protein_coding	chromosome	lymphocyte antigen 6 family member D [Source:HGNC Symbol;Acc:HGNC:13348]	ENSG00000167656.5	LY6D	8581	2.52	3.36	29.9	1.37e-07	3.47e-07	6.86
ZSCAN10	1.46916e-06	1.96501e-05	2.82502e-05	NA	NA	NA	NA	NA	NA	NA	NA	NA	NA	NA	NA	NA	NA	NA	NA	NA	NA
NMUR1	1.46841e-06	2.45342e-05	2.82502e-05	2	231523187	231530445	7259	-	ENSG00000171596	protein_coding	chromosome	neuromedin U receptor 1 [Source:HGNC Symbol;Acc:HGNC:4518]	ENSG00000171596.7	NMUR1	10316	-4.44	2.89	290	9.53e-41	8.52e-39	40
IGFBP1	1.46826e-06	2.05715e-05	2.82502e-05	NA	NA	NA	NA	NA	NA	NA	NA	NA	NA	NA	NA	NA	NA	NA	NA	NA	NA
CLCA4	1.46526e-06	2.44963e-05	2.82502e-05	1	86547078	86580754	33677	+	ENSG00000016602	protein_coding	chromosome	chloride channel accessory 4 [Source:HGNC Symbol;Acc:HGNC:2018]	ENSG00000016602.9	CLCA4	22802	-0.385	1.52	0.904	0.343	0.393	0.465
OR51E1	1.46439e-06	5.4061e-05	8.47506e-05	11	4643420	4655488	12069	+	ENSG00000180785	protein_coding	chromosome	olfactory receptor family 51 subfamily E member 1 [Source:HGNC Symbol;Acc:HGNC:15194]	ENSG00000180785.10	OR51E1	143503	-2.14	2.03	81.2	1.71e-16	9.6e-16	15.8
RPL35A	1.45996e-06	2.09831e-05	2.82502e-05	3	197950190	197956610	6421	+	ENSG00000182899	protein_coding	chromosome	ribosomal protein L35a [Source:HGNC Symbol;Acc:HGNC:10345]	ENSG00000182899.17	RPL35A	6165	-1.4	8.85	80	2.61e-16	1.45e-15	15.6
HOXD4	1.45968e-06	1.66765e-05	2.82502e-05	2	176151550	176153226	1677	+	ENSG00000170166	protein_coding	chromosome	homeobox D4 [Source:HGNC Symbol;Acc:HGNC:5138]	ENSG00000170166.6	HOXD4	3233	-1.63	0.89	60.4	4.1e-13	1.71e-12	12.4
IMMP2L	1.45957e-06	3.01871e-05	5.65004e-05	7	110663051	111562517	899467	-	ENSG00000184903	protein_coding	chromosome	inner mitochondrial membrane peptidase subunit 2 [Source:HGNC Symbol;Acc:HGNC:14598]	ENSG00000184903.9	IMMP2L	83943	-0.457	3.69	14	0.000238	0.000435	3.62
SP7	1.45882e-06	2.32156e-05	2.82502e-05	NA	NA	NA	NA	NA	NA	NA	NA	NA	NA	NA	NA	NA	NA	NA	NA	NA	NA
C2orf73	1.45834e-06	2.14232e-05	2.82502e-05	NA	NA	NA	NA	NA	NA	NA	NA	NA	NA	NA	NA	NA	NA	NA	NA	NA	NA
ACACA	1.45798e-06	1.66497e-05	2.82502e-05	CHR_HSCHR17_7_CTG4	37086456	37411442	324987	-	ENSG00000275176	protein_coding	chromosome	acetyl-CoA carboxylase alpha [Source:HGNC Symbol;Acc:HGNC:84]	ENSG00000275176.4	ACACA	31	-0.48	4.29	1.87	0.173	0.212	0.761
ACACA	1.45798e-06	1.66497e-05	2.82502e-05	17	37084992	37406836	321845	-	ENSG00000278540	protein_coding	chromosome	acetyl-CoA carboxylase alpha [Source:HGNC Symbol;Acc:HGNC:84]	ENSG00000278540.5	ACACA	31	-0.0672	6.41	0.191	0.663	0.703	0.179
ACSS2	1.45638e-06	2.3199e-05	2.82502e-05	20	34872146	34927962	55817	+	ENSG00000131069	protein_coding	chromosome	acyl-CoA synthetase short chain family member 2 [Source:HGNC Symbol;Acc:HGNC:15814]	ENSG00000131069.20	ACSS2	55902	-2.06	6.32	241	4.11e-36	1.93e-34	35.4
TGM1	1.4555e-06	2.3178e-05	2.82502e-05	14	24249114	24264432	15319	-	ENSG00000092295	protein_coding	chromosome	transglutaminase 1 [Source:HGNC Symbol;Acc:HGNC:11777]	ENSG00000092295.12	TGM1	7051	-0.2	1.57	0.543	0.462	0.512	0.335
ETFA	1.45498e-06	1.30752e-05	2.82502e-05	15	76215353	76311472	96120	-	ENSG00000140374	protein_coding	chromosome	electron transfer flavoprotein subunit alpha [Source:HGNC Symbol;Acc:HGNC:3481]	ENSG00000140374.16	ETFA	2108	-0.305	6.46	6.04	0.0149	0.0217	1.83
SEMA3B	1.45261e-06	2.23286e-05	2.82502e-05	3	50267558	50277546	9989	+	ENSG00000012171	protein_coding	chromosome	semaphorin 3B [Source:HGNC Symbol;Acc:HGNC:10724]	ENSG00000012171.20	SEMA3B	7869	-2.42	4.36	112	4.14e-21	3.6e-20	20.4
LSMEM2	1.45252e-06	4.01792e-05	5.65004e-05	NA	NA	NA	NA	NA	NA	NA	NA	NA	NA	NA	NA	NA	NA	NA	NA	NA	NA
NFE2L1	1.45028e-06	1.87573e-05	2.82502e-05	17	48048329	48061545	13217	+	ENSG00000082641	protein_coding	chromosome	nuclear factor, erythroid 2 like 1 [Source:HGNC Symbol;Acc:HGNC:7781]	ENSG00000082641.16	NFE2L1	4779	-0.122	8.04	0.498	0.481	0.531	0.318
TTLL10	1.4493e-06	1.92211e-05	2.82502e-05	1	1173884	1197935	24052	+	ENSG00000162571	protein_coding	chromosome	tubulin tyrosine ligase like 10 [Source:HGNC Symbol;Acc:HGNC:26693]	ENSG00000162571.13	TTLL10	254173	0.0761	0.439	0.069	0.793	0.82	0.101
NOP10	1.44887e-06	1.22039e-05	2.82502e-05	15	34341713	34343177	1465	-	ENSG00000182117	protein_coding	chromosome	NOP10 ribonucleoprotein [Source:HGNC Symbol;Acc:HGNC:14378]	ENSG00000182117.5	NOP10	55505	-0.315	5.38	9.46	0.00239	0.00388	2.62
PIGA	1.44868e-06	2.27633e-05	2.82502e-05	X	15319451	15335580	16130	-	ENSG00000165195	protein_coding	chromosome	phosphatidylinositol glycan anchor biosynthesis class A [Source:HGNC Symbol;Acc:HGNC:8957]	ENSG00000165195.15	PIGA	5277	3.07	3.73	88.1	1.49e-17	9.21e-17	16.8
CDC40	1.44759e-06	1.62222e-05	2.82502e-05	6	110180141	110254275	74135	+	ENSG00000168438	protein_coding	chromosome	cell division cycle 40 [Source:HGNC Symbol;Acc:HGNC:17350]	ENSG00000168438.15	CDC40	51362	0.257	5.45	4.25	0.0404	0.0552	1.39
AMY2A	1.44664e-06	2.2247e-05	2.82502e-05	NA	NA	NA	NA	NA	NA	NA	NA	NA	NA	NA	NA	NA	NA	NA	NA	NA	NA
LTC4S	1.44614e-06	1.30743e-05	2.82502e-05	5	179793980	179796647	2668	+	ENSG00000213316	protein_coding	chromosome	leukotriene C4 synthase [Source:HGNC Symbol;Acc:HGNC:6719]	ENSG00000213316.10	LTC4S	4056	-1.61	1.31	54.8	3.63e-12	1.38e-11	11.4
SCGN	1.44558e-06	2.1426e-05	2.82502e-05	NA	NA	NA	NA	NA	NA	NA	NA	NA	NA	NA	NA	NA	NA	NA	NA	NA	NA
FOXO1	1.44438e-06	2.1008e-05	2.82502e-05	13	40469953	40666641	196689	-	ENSG00000150907	protein_coding	chromosome	forkhead box O1 [Source:HGNC Symbol;Acc:HGNC:3819]	ENSG00000150907.9	FOXO1	2308	0.288	5.59	1.23	0.269	0.316	0.57
ENKUR	1.4417e-06	1.35367e-05	2.82502e-05	NA	NA	NA	NA	NA	NA	NA	NA	NA	NA	NA	NA	NA	NA	NA	NA	NA	NA
PHOSPHO1	1.44021e-06	2.6764e-05	2.82502e-05	NA	NA	NA	NA	NA	NA	NA	NA	NA	NA	NA	NA	NA	NA	NA	NA	NA	NA
KCNIP4	1.43877e-06	2.23414e-05	2.82502e-05	NA	NA	NA	NA	NA	NA	NA	NA	NA	NA	NA	NA	NA	NA	NA	NA	NA	NA
ROBO1	1.43661e-06	1.7852e-05	2.82502e-05	3	78597239	79767998	1170760	-	ENSG00000169855	protein_coding	chromosome	roundabout guidance receptor 1 [Source:HGNC Symbol;Acc:HGNC:10249]	ENSG00000169855.20	ROBO1	6091	1.32	5.95	49	3.81e-11	1.33e-10	10.4
KYNU	1.4355e-06	2.05282e-05	2.82502e-05	2	142877657	143055833	178177	+	ENSG00000115919	protein_coding	chromosome	kynureninase [Source:HGNC Symbol;Acc:HGNC:6469]	ENSG00000115919.15	KYNU	8942	2.94	5.66	121	2.45e-22	2.39e-21	21.6
PLD1	1.4341e-06	6.51603e-05	0.000113001	3	171600404	171810950	210547	-	ENSG00000075651	protein_coding	chromosome	phospholipase D1 [Source:HGNC Symbol;Acc:HGNC:9067]	ENSG00000075651.16	PLD1	5337	0.857	5.07	18	3.4e-05	6.82e-05	4.47
CXCL2	1.43379e-06	2.01097e-05	2.82502e-05	4	74097040	74099196	2157	-	ENSG00000081041	protein_coding	chromosome	C-X-C motif chemokine ligand 2 [Source:HGNC Symbol;Acc:HGNC:4603]	ENSG00000081041.9	CXCL2	2920	-0.872	2.82	15.9	9.56e-05	0.000183	4.02
PRPH	1.43275e-06	2.35995e-05	2.82502e-05	NA	NA	NA	NA	NA	NA	NA	NA	NA	NA	NA	NA	NA	NA	NA	NA	NA	NA
CLDN2	1.43199e-06	4.01785e-05	5.65004e-05	NA	NA	NA	NA	NA	NA	NA	NA	NA	NA	NA	NA	NA	NA	NA	NA	NA	NA
CACNG6	1.42888e-06	2.14471e-05	2.82502e-05	NA	NA	NA	NA	NA	NA	NA	NA	NA	NA	NA	NA	NA	NA	NA	NA	NA	NA
SPHKAP	1.4286e-06	2.1374e-05	2.82502e-05	2	227979955	228181687	201733	-	ENSG00000153820	protein_coding	chromosome	SPHK1 interactor, AKAP domain containing [Source:HGNC Symbol;Acc:HGNC:30619]	ENSG00000153820.13	SPHKAP	80309	-0.807	2.01	4.72	0.031	0.0432	1.51
KANSL1	1.4284e-06	1.93615e-05	2.82502e-05	17	46029916	46225389	195474	-	ENSG00000120071	protein_coding	chromosome	KAT8 regulatory NSL complex subunit 1 [Source:HGNC Symbol;Acc:HGNC:24565]	ENSG00000120071.14	KANSL1	284058	1.54	5.82	82.4	1.1e-16	6.27e-16	16
KANSL1	1.4284e-06	1.93615e-05	2.82502e-05	CHR_HSCHR17_1_CTG5	45871009	46068204	197196	+	ENSG00000275867	protein_coding	chromosome	KAT8 regulatory NSL complex subunit 1 [Source:HGNC Symbol;Acc:HGNC:24565]	ENSG00000275867.3	KANSL1	284058	-1.49	3.42	14	0.000241	0.00044	3.62
KANSL1	1.4284e-06	1.93615e-05	2.82502e-05	CHR_HSCHR17_2_CTG5	46041525	46237041	195517	-	ENSG00000278458	protein_coding	chromosome	KAT8 regulatory NSL complex subunit 1 [Source:HGNC Symbol;Acc:HGNC:24565]	ENSG00000278458.4	KANSL1	284058	0.581	3.44	3.19	0.0758	0.099	1.12
TSEN2	1.42792e-06	2.14269e-05	2.82502e-05	3	12484432	12539623	55192	+	ENSG00000154743	protein_coding	chromosome	tRNA splicing endonuclease subunit 2 [Source:HGNC Symbol;Acc:HGNC:28422]	ENSG00000154743.18	TSEN2	80746	-0.062	3.93	0.321	0.572	0.617	0.243
CARTPT	1.42553e-06	2.10199e-05	2.82502e-05	NA	NA	NA	NA	NA	NA	NA	NA	NA	NA	NA	NA	NA	NA	NA	NA	NA	NA
ZNF593	1.42462e-06	1.66495e-05	2.82502e-05	1	26169908	26170873	966	+	ENSG00000142684	protein_coding	chromosome	zinc finger protein 593 [Source:HGNC Symbol;Acc:HGNC:30943]	ENSG00000142684.9	ZNF593	51042	-0.466	3.84	10.6	0.00134	0.00225	2.87
TAF9	1.42367e-06	2.27148e-05	2.82502e-05	CHR_HSCHR5_2_CTG1_1	69364756	69370027	5272	-	ENSG00000276463	protein_coding	chromosome	TATA-box binding protein associated factor 9 [Source:HGNC Symbol;Acc:HGNC:11542]	ENSG00000276463.4	TAF9	6880	1.19	3.98	22	4.96e-06	1.09e-05	5.3
TAF9	1.42367e-06	2.27148e-05	2.82502e-05	5	69364743	69370013	5271	-	ENSG00000273841	protein_coding	chromosome	TATA-box binding protein associated factor 9 [Source:HGNC Symbol;Acc:HGNC:11542]	ENSG00000273841.5	TAF9	6880	-1.03	4.19	9.88	0.00192	0.00316	2.72
EXO1	1.42158e-06	2.14752e-05	2.82502e-05	1	241847967	241895148	47182	+	ENSG00000174371	protein_coding	chromosome	exonuclease 1 [Source:HGNC Symbol;Acc:HGNC:3511]	ENSG00000174371.17	EXO1	9156	4.27	3.69	307	3.2e-42	3.61e-40	41.5
SLC8A1	1.42016e-06	2.0065e-05	2.82502e-05	2	40097270	40611053	513784	-	ENSG00000183023	protein_coding	chromosome	solute carrier family 8 member A1 [Source:HGNC Symbol;Acc:HGNC:11068]	ENSG00000183023.18	SLC8A1	6546	2.34	4.94	93.2	2.53e-18	1.67e-17	17.6
PNLDC1	1.41853e-06	2.00583e-05	2.82502e-05	NA	NA	NA	NA	NA	NA	NA	NA	NA	NA	NA	NA	NA	NA	NA	NA	NA	NA
SLC9A3R2	1.41804e-06	1.30652e-05	2.82502e-05	16	2025356	2039026	13671	+	ENSG00000065054	protein_coding	chromosome	SLC9A3 regulator 2 [Source:HGNC Symbol;Acc:HGNC:11076]	ENSG00000065054.14	SLC9A3R2	9351	-1.58	5.74	69.1	1.45e-14	6.9e-14	13.8
DPH6	1.41642e-06	1.61029e-05	2.82502e-05	15	35217345	35546193	328849	-	ENSG00000134146	protein_coding	chromosome	diphthamine biosynthesis 6 [Source:HGNC Symbol;Acc:HGNC:30543]	ENSG00000134146.12	DPH6	89978	0.146	3.77	1.06	0.305	0.354	0.515
MGST1	1.4117e-06	2.18146e-05	2.82502e-05	12	16347142	16609259	262118	+	ENSG00000008394	protein_coding	chromosome	microsomal glutathione S-transferase 1 [Source:HGNC Symbol;Acc:HGNC:7061]	ENSG00000008394.13	MGST1	4257	-1	8.18	23.1	3.09e-06	6.9e-06	5.51
KIT	1.41158e-06	1.83177e-05	2.82502e-05	4	54657918	54740715	82798	+	ENSG00000157404	protein_coding	chromosome	KIT proto-oncogene, receptor tyrosine kinase [Source:HGNC Symbol;Acc:HGNC:6342]	ENSG00000157404.15	KIT	3815	-2.16	7.41	65.5	5.6e-14	2.52e-13	13.3
FGF9	1.40706e-06	1.9209e-05	2.82502e-05	13	21671073	21704498	33426	+	ENSG00000102678	protein_coding	chromosome	fibroblast growth factor 9 [Source:HGNC Symbol;Acc:HGNC:3687]	ENSG00000102678.7	FGF9	2254	1.34	0.266	16.9	5.88e-05	0.000115	4.23
FZD7	1.40635e-06	2.00729e-05	2.82502e-05	2	202034587	202038445	3859	+	ENSG00000155760	protein_coding	chromosome	frizzled class receptor 7 [Source:HGNC Symbol;Acc:HGNC:4045]	ENSG00000155760.2	FZD7	8324	-1.14	6.05	31.8	5.77e-08	1.51e-07	7.24
PCDHGC4	1.404e-06	2.05328e-05	2.82502e-05	NA	NA	NA	NA	NA	NA	NA	NA	NA	NA	NA	NA	NA	NA	NA	NA	NA	NA
ASAH2	1.4012e-06	1.49e-05	2.82502e-05	10	50182778	50279720	96943	-	ENSG00000188611	protein_coding	chromosome	N-acylsphingosine amidohydrolase 2 [Source:HGNC Symbol;Acc:HGNC:18860]	ENSG00000188611.15	ASAH2	56624	1.72	1.3	25.9	8.16e-07	1.93e-06	6.09
ELMOD3	1.40113e-06	2.00926e-05	2.82502e-05	2	85354394	85391752	37359	+	ENSG00000115459	protein_coding	chromosome	ELMO domain containing 3 [Source:HGNC Symbol;Acc:HGNC:26158]	ENSG00000115459.18	ELMOD3	84173	-3.59	5.88	545	7.3e-59	4.2e-55	58.1
CEP128	1.40061e-06	1.80495e-05	2.82502e-05	14	80476983	80959517	482535	-	ENSG00000100629	protein_coding	chromosome	centrosomal protein 128 [Source:HGNC Symbol;Acc:HGNC:20359]	ENSG00000100629.17	CEP128	145508	1.59	4.34	64.4	8.76e-14	3.87e-13	13.1
PEX19	1.3996e-06	2.23274e-05	2.82502e-05	1	160276812	160286348	9537	-	ENSG00000162735	protein_coding	chromosome	peroxisomal biogenesis factor 19 [Source:HGNC Symbol;Acc:HGNC:9713]	ENSG00000162735.18	PEX19	5824	-1.4	6.87	104	6.53e-20	5.08e-19	19.2
FGA	1.39881e-06	2.00723e-05	2.82502e-05	NA	NA	NA	NA	NA	NA	NA	NA	NA	NA	NA	NA	NA	NA	NA	NA	NA	NA
ADCY8	1.39792e-06	2.09868e-05	2.82502e-05	NA	NA	NA	NA	NA	NA	NA	NA	NA	NA	NA	NA	NA	NA	NA	NA	NA	NA
CACNA1D	1.39684e-06	2.27468e-05	2.82502e-05	3	53328963	53813733	484771	+	ENSG00000157388	protein_coding	chromosome	calcium voltage-gated channel subunit alpha1 D [Source:HGNC Symbol;Acc:HGNC:1391]	ENSG00000157388.19	CACNA1D	776	0.913	3.97	18.5	2.64e-05	5.37e-05	4.58
RBM41	1.39398e-06	1.75919e-05	2.82502e-05	X	107064420	107118823	54404	-	ENSG00000089682	protein_coding	chromosome	RNA binding motif protein 41 [Source:HGNC Symbol;Acc:HGNC:25617]	ENSG00000089682.16	RBM41	55285	1.31	4.65	69.1	1.44e-14	6.84e-14	13.8
KCNA1	1.39295e-06	1.87301e-05	2.82502e-05	12	4909905	4918256	8352	+	ENSG00000111262	protein_coding	chromosome	potassium voltage-gated channel subfamily A member 1 [Source:HGNC Symbol;Acc:HGNC:6218]	ENSG00000111262.6	KCNA1	3736	-1.36	1.3	12.4	0.000542	0.000951	3.27
TRAIP	1.39262e-06	1.49026e-05	2.82502e-05	3	49828601	49856574	27974	-	ENSG00000183763	protein_coding	chromosome	TRAF interacting protein [Source:HGNC Symbol;Acc:HGNC:30764]	ENSG00000183763.9	TRAIP	10293	1.04	2.23	35.9	9.69e-09	2.72e-08	8.01
PPIL6	1.39077e-06	1.80003e-05	2.82502e-05	6	109390215	109441171	50957	-	ENSG00000185250	protein_coding	chromosome	peptidylprolyl isomerase like 6 [Source:HGNC Symbol;Acc:HGNC:21557]	ENSG00000185250.15	PPIL6	285755	0.925	2.31	32.1	5.09e-08	1.34e-07	7.29
GPLD1	1.3903e-06	2.01009e-05	2.82502e-05	6	24424565	24495205	70641	-	ENSG00000112293	protein_coding	chromosome	glycosylphosphatidylinositol specific phospholipase D1 [Source:HGNC Symbol;Acc:HGNC:4459]	ENSG00000112293.15	GPLD1	2822	-2.23	3.76	141	6.07e-25	7.78e-24	24.2
FERMT1	1.38969e-06	1.80466e-05	2.82502e-05	20	6074845	6123544	48700	-	ENSG00000101311	protein_coding	chromosome	fermitin family member 1 [Source:HGNC Symbol;Acc:HGNC:15889]	ENSG00000101311.15	FERMT1	55612	0.664	3.32	5.66	0.0183	0.0264	1.74
UMPS	1.38531e-06	1.52811e-05	2.82502e-05	3	124730433	124749273	18841	+	ENSG00000114491	protein_coding	chromosome	uridine monophosphate synthetase [Source:HGNC Symbol;Acc:HGNC:12563]	ENSG00000114491.14	UMPS	7372	2	5.28	116	1.41e-21	1.27e-20	20.9
MAATS1	1.38436e-06	5.39513e-05	8.47506e-05	3	119703022	119767102	64081	+	ENSG00000183833	protein_coding	chromosome	MYCBP associated and testis expressed 1 [Source:HGNC Symbol;Acc:HGNC:24010]	ENSG00000183833.16	MAATS1	89876	-0.103	2.32	0.228	0.634	0.676	0.198
CYP4F3	1.3843e-06	1.84104e-05	2.82502e-05	19	15640897	15662825	21929	+	ENSG00000186529	protein_coding	chromosome	cytochrome P450 family 4 subfamily F member 3 [Source:HGNC Symbol;Acc:HGNC:2646]	ENSG00000186529.16	CYP4F3	4051	1.17	1.05	14.5	0.000185	0.000343	3.73
PSMD11	1.38245e-06	1.80159e-05	2.82502e-05	17	32444379	32483319	38941	+	ENSG00000108671	protein_coding	chromosome	proteasome 26S subunit, non-ATPase 11 [Source:HGNC Symbol;Acc:HGNC:9556]	ENSG00000108671.11	PSMD11	5717	0.54	6.16	32.2	4.93e-08	1.3e-07	7.31
COBL	1.38232e-06	5.17838e-05	8.47506e-05	7	51016212	51316818	300607	-	ENSG00000106078	protein_coding	chromosome	cordon-bleu WH2 repeat protein [Source:HGNC Symbol;Acc:HGNC:22199]	ENSG00000106078.19	COBL	23242	-0.395	5.44	2.84	0.0936	0.12	1.03
TXNDC2	1.37931e-06	1.53233e-05	2.82502e-05	NA	NA	NA	NA	NA	NA	NA	NA	NA	NA	NA	NA	NA	NA	NA	NA	NA	NA
LOXL3	1.37797e-06	1.40156e-05	2.82502e-05	2	74532258	74555690	23433	-	ENSG00000115318	protein_coding	chromosome	lysyl oxidase like 3 [Source:HGNC Symbol;Acc:HGNC:13869]	ENSG00000115318.12	LOXL3	84695	-0.0274	2.95	0.023	0.88	0.897	0.0557
FSIP2	1.37681e-06	2.18698e-05	2.82502e-05	2	185738804	185833290	94487	+	ENSG00000188738	protein_coding	chromosome	fibrous sheath interacting protein 2 [Source:HGNC Symbol;Acc:HGNC:21675]	ENSG00000188738.15	FSIP2	401024	1.07	6.04	15.2	0.000132	0.000248	3.88
GNA11	1.3762e-06	1.53481e-05	2.82502e-05	19	3094362	3123999	29638	+	ENSG00000088256	protein_coding	chromosome	G protein subunit alpha 11 [Source:HGNC Symbol;Acc:HGNC:4379]	ENSG00000088256.9	GNA11	2767	-1.53	5.97	82.6	1.01e-16	5.78e-16	16
CIT	1.37331e-06	2.05598e-05	2.82502e-05	12	119685791	119877320	191530	-	ENSG00000122966	protein_coding	chromosome	citron rho-interacting serine/threonine kinase [Source:HGNC Symbol;Acc:HGNC:1985]	ENSG00000122966.16	CIT	11113	2.93	4.3	227	1.05e-34	4.06e-33	34
SLC27A5	1.37226e-06	1.52114e-05	2.82502e-05	19	58479512	58512413	32902	-	ENSG00000083807	protein_coding	chromosome	solute carrier family 27 member 5 [Source:HGNC Symbol;Acc:HGNC:10999]	ENSG00000083807.10	SLC27A5	10998	-0.648	3.79	14.7	0.000172	0.000319	3.77
TMC5	1.36852e-06	1.96322e-05	2.82502e-05	16	19410496	19499113	88618	+	ENSG00000103534	protein_coding	chromosome	transmembrane channel like 5 [Source:HGNC Symbol;Acc:HGNC:22999]	ENSG00000103534.17	TMC5	79838	-0.281	3.9	0.476	0.491	0.54	0.309
ZCWPW1	1.36699e-06	1.66942e-05	2.82502e-05	7	100400826	100428992	28167	-	ENSG00000078487	protein_coding	chromosome	zinc finger CW-type and PWWP domain containing 1 [Source:HGNC Symbol;Acc:HGNC:23486]	ENSG00000078487.17	ZCWPW1	55063	-1.13	3.07	80.4	2.25e-16	1.25e-15	15.6
COMMD3.BMI1	1.36672e-06	1.91862e-05	2.82502e-05	NA	NA	NA	NA	NA	NA	NA	NA	NA	NA	NA	NA	NA	NA	NA	NA	NA	NA
CRCP	1.36591e-06	3.24039e-05	5.65004e-05	7	66114604	66154568	39965	+	ENSG00000241258	protein_coding	chromosome	CGRP receptor component [Source:HGNC Symbol;Acc:HGNC:17888]	ENSG00000241258.7	CRCP	27297	-0.587	5.18	32.8	0.000146	0.000272	3.84
FAM107A	1.36553e-06	1.2594e-05	2.82502e-05	3	58564117	58627610	63494	-	ENSG00000168309	protein_coding	chromosome	family with sequence similarity 107 member A [Source:HGNC Symbol;Acc:HGNC:30827]	ENSG00000168309.18	FAM107A	11170	-2.01	4.51	53.3	6.74e-12	2.51e-11	11.2
PAX3	1.3646e-06	2.05009e-05	2.82502e-05	2	222199888	222298996	99109	-	ENSG00000135903	protein_coding	chromosome	paired box 3 [Source:HGNC Symbol;Acc:HGNC:8617]	ENSG00000135903.19	PAX3	5077	-0.131	0.661	0.147	0.702	0.739	0.154
SCAND1	1.36203e-06	1.75609e-05	2.82502e-05	20	35953617	35959472	5856	-	ENSG00000171222	protein_coding	chromosome	SCAN domain containing 1 [Source:HGNC Symbol;Acc:HGNC:10566]	ENSG00000171222.10	SCAND1	51282	-1.21	4.6	28	3.18e-07	7.81e-07	6.5
GOLGB1	1.36154e-06	1.66914e-05	2.82502e-05	3	121663199	121749767	86569	-	ENSG00000173230	protein_coding	chromosome	golgin B1 [Source:HGNC Symbol;Acc:HGNC:4429]	ENSG00000173230.15	GOLGB1	2804	1.05	8.65	36.1	8.67e-09	2.45e-08	8.06
HSD17B8	1.35964e-06	1.87465e-05	2.82502e-05	6	33204655	33206831	2177	+	ENSG00000204228	protein_coding	chromosome	hydroxysteroid 17-beta dehydrogenase 8 [Source:HGNC Symbol;Acc:HGNC:3554]	ENSG00000204228.4	HSD17B8	7923	-2.97	2.73	59.4	5.9e-13	2.42e-12	12.2
HSD17B8	1.35964e-06	1.87465e-05	2.82502e-05	CHR_HSCHR6_MHC_QBL_CTG1	33133453	33135646	2194	+	ENSG00000112474	protein_coding	chromosome	hydroxysteroid 17-beta dehydrogenase 8 [Source:HGNC Symbol;Acc:HGNC:3554]	ENSG00000112474.4	HSD17B8	7923	-1.18	1.62	14.9	0.000156	0.00029	3.81
EPHA4	1.35873e-06	1.6257e-05	2.82502e-05	2	221418027	221574202	156176	-	ENSG00000116106	protein_coding	chromosome	EPH receptor A4 [Source:HGNC Symbol;Acc:HGNC:3388]	ENSG00000116106.12	EPHA4	2043	0.133	4.05	0.792	0.375	0.425	0.427
STK10	1.3578e-06	1.8883e-05	2.82502e-05	5	172042079	172188224	146146	-	ENSG00000072786	protein_coding	chromosome	serine/threonine kinase 10 [Source:HGNC Symbol;Acc:HGNC:11388]	ENSG00000072786.13	STK10	6793	-0.341	5.33	6.65	0.0107	0.0159	1.97
HOXA10	1.35733e-06	2.18372e-05	2.82502e-05	7	27170592	27180261	9670	-	ENSG00000253293	protein_coding	chromosome	homeobox A10 [Source:HGNC Symbol;Acc:HGNC:5100]	ENSG00000253293.5	HOXA10	3206	-2.18	3.66	83.9	6.5e-17	3.78e-16	16.2
CP	1.35669e-06	2.05106e-05	2.82502e-05	3	149162410	149221829	59420	-	ENSG00000047457	protein_coding	chromosome	ceruloplasmin [Source:HGNC Symbol;Acc:HGNC:2295]	ENSG00000047457.14	CP	1356	4.27	7.55	165	6.41e-28	1.12e-26	27.2
NSRP1	1.35499e-06	1.71456e-05	2.82502e-05	17	30115521	30186475	70955	+	ENSG00000126653	protein_coding	chromosome	nuclear speckle splicing regulatory protein 1 [Source:HGNC Symbol;Acc:HGNC:25305]	ENSG00000126653.18	NSRP1	84081	0.694	6.3	17.6	4.13e-05	8.21e-05	4.38
CPNE3	1.35467e-06	1.39852e-05	2.82502e-05	8	86514435	86561498	47064	+	ENSG00000085719	protein_coding	chromosome	copine 3 [Source:HGNC Symbol;Acc:HGNC:2316]	ENSG00000085719.13	CPNE3	8895	0.768	7.23	34.6	1.67e-08	4.6e-08	7.78
ANGPT1	1.35376e-06	1.87672e-05	2.82502e-05	8	107249482	107498055	248574	-	ENSG00000154188	protein_coding	chromosome	angiopoietin 1 [Source:HGNC Symbol;Acc:HGNC:484]	ENSG00000154188.10	ANGPT1	284	-1.26	4.94	36.6	7.15e-09	2.03e-08	8.15
MARVELD2	1.35314e-06	1.71573e-05	2.82502e-05	CHR_HSCHR5_2_CTG1_1	69415353	69444141	28789	+	ENSG00000274671	protein_coding	chromosome	MARVEL domain containing 2 [Source:HGNC Symbol;Acc:HGNC:26401]	ENSG00000274671.4	MARVELD2	153562	0.812	3.8	20.6	9.79e-06	2.08e-05	5.01
MARVELD2	1.35314e-06	1.71573e-05	2.82502e-05	5	69415065	69444330	29266	+	ENSG00000152939	protein_coding	chromosome	MARVEL domain containing 2 [Source:HGNC Symbol;Acc:HGNC:26401]	ENSG00000152939.17	MARVELD2	153562	-0.143	2.22	0.229	0.633	0.675	0.199
NPHP1	1.35312e-06	1.71193e-05	2.82502e-05	2	110122311	110205066	82756	-	ENSG00000144061	protein_coding	chromosome	nephrocystin 1 [Source:HGNC Symbol;Acc:HGNC:7905]	ENSG00000144061.12	NPHP1	4867	1.29	3.32	67.9	2.27e-14	1.06e-13	13.6
MGAM	1.34893e-06	1.74506e-05	2.82502e-05	7	141907813	142106747	198935	+	ENSG00000257335	protein_coding	chromosome	maltase-glucoamylase [Source:HGNC Symbol;Acc:HGNC:7043]	ENSG00000257335.8	MGAM	8972	0.586	0.0614	2	0.159	0.195	0.8
MGAM	1.34893e-06	1.74506e-05	2.82502e-05	CHR_HSCHR7_2_CTG6	142038524	142106747	68224	+	ENSG00000282607	protein_coding	chromosome	maltase-glucoamylase [Source:HGNC Symbol;Acc:HGNC:7043]	ENSG00000282607.1	MGAM	8972	-0.492	0.286	1.92	0.168	0.205	0.775
PAK6	1.34837e-06	1.66603e-05	2.82502e-05	15	40217428	40277487	60060	+	ENSG00000137843	protein_coding	chromosome	p21 (RAC1) activated kinase 6 [Source:HGNC Symbol;Acc:HGNC:16061]	ENSG00000137843.12	PAK6	56924	0.59	2.57	6.11	0.0143	0.0209	1.85
STK4	1.3463e-06	1.71289e-05	2.82502e-05	20	44966479	45080021	113543	+	ENSG00000101109	protein_coding	chromosome	serine/threonine kinase 4 [Source:HGNC Symbol;Acc:HGNC:11408]	ENSG00000101109.12	STK4	6789	1.57	6.04	129	2.18e-23	2.38e-22	22.7
A1CF	1.34186e-06	0.000257767	0.000339002	NA	NA	NA	NA	NA	NA	NA	NA	NA	NA	NA	NA	NA	NA	NA	NA	NA	NA
MLXIP	1.34053e-06	1.75407e-05	2.82502e-05	12	122078756	122147344	68589	+	ENSG00000175727	protein_coding	chromosome	MLX interacting protein [Source:HGNC Symbol;Acc:HGNC:17055]	ENSG00000175727.14	MLXIP	22877	-0.568	6.29	14.6	0.000179	0.000332	3.75
PMP2	1.34018e-06	1.65132e-05	2.82502e-05	NA	NA	NA	NA	NA	NA	NA	NA	NA	NA	NA	NA	NA	NA	NA	NA	NA	NA
SLC13A5	1.33859e-06	1.70955e-05	2.82502e-05	17	6684713	6713567	28855	-	ENSG00000141485	protein_coding	chromosome	solute carrier family 13 member 5 [Source:HGNC Symbol;Acc:HGNC:23089]	ENSG00000141485.16	SLC13A5	284111	-0.924	1.67	22.3	4.43e-06	9.76e-06	5.35
ANK1	1.33736e-06	1.66466e-05	2.82502e-05	8	41653220	41896762	243543	-	ENSG00000029534	protein_coding	chromosome	ankyrin 1 [Source:HGNC Symbol;Acc:HGNC:492]	ENSG00000029534.20	ANK1	286	1.14	3.02	9.35	0.00253	0.0041	2.6
F3	1.33624e-06	1.44006e-05	2.82502e-05	1	94529173	94541759	12587	-	ENSG00000117525	protein_coding	chromosome	coagulation factor III, tissue factor [Source:HGNC Symbol;Acc:HGNC:3541]	ENSG00000117525.14	F3	2152	-1.09	4.72	48.6	4.59e-11	1.59e-10	10.3
KIAA1614	1.33536e-06	1.66816e-05	2.82502e-05	1	180912897	180951614	38718	+	ENSG00000135835	protein_coding	chromosome	KIAA1614 [Source:HGNC Symbol;Acc:HGNC:29327]	ENSG00000135835.12	KIAA1614	57710	-1.86	2.75	76.8	8.41e-16	4.46e-15	15.1
CDK6	1.33333e-06	1.7958e-05	2.82502e-05	7	92604921	92836594	231674	-	ENSG00000105810	protein_coding	chromosome	cyclin dependent kinase 6 [Source:HGNC Symbol;Acc:HGNC:1777]	ENSG00000105810.9	CDK6	1021	1.21	6.46	42.7	5.25e-10	1.65e-09	9.28
B2M	1.33194e-06	1.70594e-05	2.82502e-05	CHR_HSCHR15_3_CTG8	44711489	44718888	7400	+	ENSG00000273686	protein_coding	chromosome	beta-2-microglobulin [Source:HGNC Symbol;Acc:HGNC:914]	ENSG00000273686.4	B2M	567	0.849	9.97	23.4	2.68e-06	6.02e-06	5.57
B2M	1.33194e-06	1.70594e-05	2.82502e-05	15	44711487	44718877	7391	+	ENSG00000166710	protein_coding	chromosome	beta-2-microglobulin [Source:HGNC Symbol;Acc:HGNC:914]	ENSG00000166710.20	B2M	567	-0.00209	10.7	0.000132	0.991	0.993	0.004
HLX	1.33186e-06	1.1271e-05	2.82502e-05	1	220879431	220885059	5629	+	ENSG00000136630	protein_coding	chromosome	H2.0 like homeobox [Source:HGNC Symbol;Acc:HGNC:4978]	ENSG00000136630.13	HLX	3142	-0.944	2.5	22	0.651	0.693	0.186
TOP3A	1.33169e-06	1.80321e-05	2.82502e-05	17	18271428	18315007	43580	-	ENSG00000177302	protein_coding	chromosome	DNA topoisomerase III alpha [Source:HGNC Symbol;Acc:HGNC:11992]	ENSG00000177302.15	TOP3A	7156	0.479	4.66	21.4	6.8e-06	1.46e-05	5.17
KLK10	1.33087e-06	3.19429e-05	5.65004e-05	19	51012739	51020175	7437	-	ENSG00000129451	protein_coding	chromosome	kallikrein related peptidase 10 [Source:HGNC Symbol;Acc:HGNC:6358]	ENSG00000129451.12	KLK10	5655	0.473	3.99	1.79	0.182	0.221	0.74
LYPD1	1.33084e-06	1.66367e-05	2.82502e-05	2	132643286	132671579	28294	-	ENSG00000150551	protein_coding	chromosome	LY6/PLAUR domain containing 1 [Source:HGNC Symbol;Acc:HGNC:28431]	ENSG00000150551.11	LYPD1	116372	2.29	1.47	59.4	6.08e-13	2.49e-12	12.2
SSTR2	1.3281e-06	1.79874e-05	2.82502e-05	17	73165010	73176633	11624	+	ENSG00000180616	protein_coding	chromosome	somatostatin receptor 2 [Source:HGNC Symbol;Acc:HGNC:11331]	ENSG00000180616.9	SSTR2	6752	1.15	4.16	54.1	4.92e-12	1.85e-11	11.3
CRYGN	1.3253e-06	1.61923e-05	2.82502e-05	7	151428835	151440813	11979	-	ENSG00000127377	protein_coding	chromosome	crystallin gamma N [Source:HGNC Symbol;Acc:HGNC:20458]	ENSG00000127377.9	CRYGN	155051	-1.07	-0.407	18.7	2.39e-05	4.88e-05	4.62
S1PR5	1.32493e-06	1.57829e-05	2.82502e-05	19	10512742	10517931	5190	-	ENSG00000180739	protein_coding	chromosome	sphingosine-1-phosphate receptor 5 [Source:HGNC Symbol;Acc:HGNC:14299]	ENSG00000180739.14	S1PR5	53637	-0.185	1.29	0.667	0.415	0.465	0.382
AP3B2	1.32469e-06	1.57908e-05	2.82502e-05	15	82659281	82709946	50666	-	ENSG00000103723	protein_coding	chromosome	adaptor related protein complex 3 subunit beta 2 [Source:HGNC Symbol;Acc:HGNC:567]	ENSG00000103723.15	AP3B2	8120	0.429	2.2	5.4	0.0211	0.0301	1.67
DAB2	1.32435e-06	1.56864e-05	2.82502e-05	5	39371675	39462300	90626	-	ENSG00000153071	protein_coding	chromosome	DAB adaptor protein 2 [Source:HGNC Symbol;Acc:HGNC:2662]	ENSG00000153071.15	DAB2	1601	-0.201	6.97	1.58	0.21	0.252	0.678
PRKD1	1.32386e-06	3.1917e-05	5.65004e-05	14	29576479	30191898	615420	-	ENSG00000184304	protein_coding	chromosome	protein kinase D1 [Source:HGNC Symbol;Acc:HGNC:9407]	ENSG00000184304.15	PRKD1	5587	-0.536	3.31	19.2	1.88e-05	3.88e-05	4.73
BCKDHB	1.31957e-06	1.57626e-05	2.82502e-05	6	80106647	80346270	239624	+	ENSG00000083123	protein_coding	chromosome	branched chain keto acid dehydrogenase E1 subunit beta [Source:HGNC Symbol;Acc:HGNC:987]	ENSG00000083123.15	BCKDHB	594	-0.115	4.73	0.811	0.369	0.419	0.433
ELF3	1.3193e-06	1.44372e-05	2.82502e-05	1	202007945	202017183	9239	+	ENSG00000163435	protein_coding	chromosome	E74 like ETS transcription factor 3 [Source:HGNC Symbol;Acc:HGNC:3318]	ENSG00000163435.16	ELF3	1999	0.245	6.71	0.801	0.372	0.422	0.43
MOV10L1	1.31922e-06	1.12656e-05	2.82502e-05	22	50089879	50161690	71812	+	ENSG00000073146	protein_coding	chromosome	Mov10 like RISC complex RNA helicase 1 [Source:HGNC Symbol;Acc:HGNC:7201]	ENSG00000073146.16	MOV10L1	54456	-1.11	0.51	18.3	2.9e-05	5.86e-05	4.54
RPL37	1.31416e-06	1.69853e-05	2.82502e-05	5	40825262	40835222	9961	-	ENSG00000145592	protein_coding	chromosome	ribosomal protein L37 [Source:HGNC Symbol;Acc:HGNC:10347]	ENSG00000145592.14	RPL37	6167	-1.13	9.43	58.5	8.58e-13	3.46e-12	12.1
LDHD	1.31379e-06	4.01039e-05	5.65004e-05	16	75111860	75116771	4912	-	ENSG00000166816	protein_coding	chromosome	lactate dehydrogenase D [Source:HGNC Symbol;Acc:HGNC:19708]	ENSG00000166816.14	LDHD	197257	-3.96	3.59	181	8.32e-30	1.81e-28	29.1
RPP21	1.31374e-06	1.89206e-05	2.82502e-05	CHR_HSCHR6_MHC_APD_CTG1	30393209	30410787	17579	+	ENSG00000241779	protein_coding	chromosome	ribonuclease P/MRP subunit p21 [Source:HGNC Symbol;Acc:HGNC:21300]	ENSG00000241779.6	RPP21	79897	-1.14	2.16	6.51	0.0115	0.0171	1.94
RPP21	1.31374e-06	1.89206e-05	2.82502e-05	CHR_HSCHR6_MHC_MANN_CTG1	30373944	30391525	17582	+	ENSG00000239865	protein_coding	chromosome	ribonuclease P/MRP subunit p21 [Source:HGNC Symbol;Acc:HGNC:21300]	ENSG00000239865.6	RPP21	79897	0.293	2.05	0.393	0.532	0.58	0.274
RPP21	1.31374e-06	1.89206e-05	2.82502e-05	6	30345131	30346884	1754	+	ENSG00000241370	protein_coding	chromosome	ribonuclease P/MRP subunit p21 [Source:HGNC Symbol;Acc:HGNC:21300]	ENSG00000241370.5	RPP21	79897	-0.128	2.07	0.0994	0.753	0.785	0.123
MED13	1.31277e-06	1.53029e-05	2.82502e-05	17	61942605	62065278	122674	-	ENSG00000108510	protein_coding	chromosome	mediator complex subunit 13 [Source:HGNC Symbol;Acc:HGNC:22474]	ENSG00000108510.10	MED13	9969	0.381	6.93	11.9	0.00069	0.0012	3.16
MTAP	1.31093e-06	1.70977e-05	2.82502e-05	9	21802636	21937651	135016	+	ENSG00000099810	protein_coding	chromosome	methylthioadenosine phosphorylase [Source:HGNC Symbol;Acc:HGNC:7413]	ENSG00000099810.21	MTAP	4507	0.823	5.67	46.8	9.58e-11	3.22e-10	10
SPATA4	1.31089e-06	1.82988e-05	2.82502e-05	NA	NA	NA	NA	NA	NA	NA	NA	NA	NA	NA	NA	NA	NA	NA	NA	NA	NA
EXOSC10	1.30855e-06	1.57576e-05	2.82502e-05	1	11066618	11099869	33252	-	ENSG00000171824	protein_coding	chromosome	exosome component 10 [Source:HGNC Symbol;Acc:HGNC:9138]	ENSG00000171824.14	EXOSC10	5394	0.355	6.06	12.7	0.000466	0.000822	3.33
NEMF	1.30799e-06	1.62201e-05	2.82502e-05	14	49782083	49852821	70739	-	ENSG00000165525	protein_coding	chromosome	nuclear export mediator factor [Source:HGNC Symbol;Acc:HGNC:10663]	ENSG00000165525.18	NEMF	9147	1.27	6.78	73.2	3.19e-15	1.6e-14	14.5
ABL2	1.30753e-06	1.57625e-05	2.82502e-05	1	179099330	179229684	130355	-	ENSG00000143322	protein_coding	chromosome	ABL proto-oncogene 2, non-receptor tyrosine kinase [Source:HGNC Symbol;Acc:HGNC:77]	ENSG00000143322.21	ABL2	27	1.49	5.95	185	3.19e-30	7.35e-29	29.5
EBF4	1.30679e-06	1.75844e-05	2.82502e-05	20	2692878	2760108	67231	+	ENSG00000088881	protein_coding	chromosome	EBF family member 4 [Source:HGNC Symbol;Acc:HGNC:29278]	ENSG00000088881.20	EBF4	57593	-0.499	3.11	4.47	0.0357	0.0491	1.45
PRSS23	1.30319e-06	1.57487e-05	2.82502e-05	11	86791059	86952910	161852	+	ENSG00000150687	protein_coding	chromosome	serine protease 23 [Source:HGNC Symbol;Acc:HGNC:14370]	ENSG00000150687.12	PRSS23	11098	-0.0335	6.52	0.0449	0.832	0.855	0.0797
TNNT1	1.30307e-06	1.5291e-05	2.82502e-05	19	55132698	55149206	16509	-	ENSG00000105048	protein_coding	chromosome	troponin T1, slow skeletal type [Source:HGNC Symbol;Acc:HGNC:11948]	ENSG00000105048.17	TNNT1	7138	3.91	3.54	94.2	1.77e-18	1.19e-17	17.8
SDCBP2	1.30084e-06	1.70845e-05	2.82502e-05	20	1309909	1329139	19231	-	ENSG00000125775	protein_coding	chromosome	syndecan binding protein 2 [Source:HGNC Symbol;Acc:HGNC:15756]	ENSG00000125775.15	SDCBP2	27111	0.354	2.34	1.84	0.176	0.215	0.753
NUDT17	1.30041e-06	1.53074e-05	2.82502e-05	1	145845630	145848954	3325	+	ENSG00000186364	protein_coding	chromosome	nudix hydrolase 17 [Source:HGNC Symbol;Acc:HGNC:26618]	ENSG00000186364.12	NUDT17	200035	-0.839	1.65	24.5	1.56e-06	3.59e-06	5.81
SPATA33	1.29978e-06	1.6205e-05	2.82502e-05	16	89657802	89671272	13471	+	ENSG00000167523	protein_coding	chromosome	spermatogenesis associated 33 [Source:HGNC Symbol;Acc:HGNC:26463]	ENSG00000167523.13	SPATA33	124045	0.216	3.06	3.02	0.0838	0.109	1.08
CHN2	1.29452e-06	1.57784e-05	2.82502e-05	7	29146569	29514328	367760	+	ENSG00000106069	protein_coding	chromosome	chimerin 2 [Source:HGNC Symbol;Acc:HGNC:1944]	ENSG00000106069.22	CHN2	1124	0.518	2.47	8.72	0.0253	0.0356	1.6
PAPPA	1.29366e-06	1.57366e-05	2.82502e-05	9	116153791	116402321	248531	+	ENSG00000182752	protein_coding	chromosome	pappalysin 1 [Source:HGNC Symbol;Acc:HGNC:8602]	ENSG00000182752.10	PAPPA	5069	0.74	2.79	12.4	0.000542	0.000951	3.27
CCDC157	1.29296e-06	1.57875e-05	2.82502e-05	22	30356635	30378658	22024	+	ENSG00000187860	protein_coding	chromosome	coiled-coil domain containing 157 [Source:HGNC Symbol;Acc:HGNC:33854]	ENSG00000187860.10	CCDC157	550631	-0.655	2.14	11.5	0.000855	0.00147	3.07
TRPM3	1.29163e-06	1.57453e-05	2.82502e-05	9	70529063	71446904	917842	-	ENSG00000083067	protein_coding	chromosome	transient receptor potential cation channel subfamily M member 3 [Source:HGNC Symbol;Acc:HGNC:17992]	ENSG00000083067.22	TRPM3	80036	-0.386	1.82	2.91	0.0895	0.115	1.05
TSTA3	1.29161e-06	3.01875e-05	5.65004e-05	CHR_HSCHR8_3_CTG7	143612618	143618048	5431	-	ENSG00000278243	protein_coding	chromosome	tissue specific transplantation antigen P35B [Source:HGNC Symbol;Acc:HGNC:12390]	ENSG00000278243.2	TSTA3	7264	1.29	4.85	36	9.18e-09	2.58e-08	8.04
TSTA3	1.29161e-06	3.01875e-05	5.65004e-05	8	143612618	143618048	5431	-	ENSG00000104522	protein_coding	chromosome	tissue specific transplantation antigen P35B [Source:HGNC Symbol;Acc:HGNC:12390]	ENSG00000104522.16	TSTA3	7264	1.18	4.74	8.61	0.00374	0.00592	2.43
ASXL3	1.28973e-06	1.7079e-05	2.82502e-05	18	33578219	33751195	172977	+	ENSG00000141431	protein_coding	chromosome	ASXL transcriptional regulator 3 [Source:HGNC Symbol;Acc:HGNC:29357]	ENSG00000141431.12	ASXL3	80816	-0.234	0.853	0.604	0.438	0.488	0.359
FGFBP1	1.28527e-06	1.6112e-05	2.82502e-05	4	15935577	15938740	3164	-	ENSG00000137440	protein_coding	chromosome	fibroblast growth factor binding protein 1 [Source:HGNC Symbol;Acc:HGNC:19695]	ENSG00000137440.5	FGFBP1	9982	0.114	1.38	0.0852	0.771	0.8	0.113
ITSN2	1.28521e-06	1.57434e-05	2.82502e-05	2	24202864	24360714	157851	-	ENSG00000198399	protein_coding	chromosome	intersectin 2 [Source:HGNC Symbol;Acc:HGNC:6184]	ENSG00000198399.14	ITSN2	50618	0.622	6.65	27.2	4.61e-07	1.11e-06	6.34
RTTN	1.28152e-06	1.5758e-05	2.82502e-05	18	70003031	70205726	202696	-	ENSG00000176225	protein_coding	chromosome	rotatin [Source:HGNC Symbol;Acc:HGNC:18654]	ENSG00000176225.14	RTTN	25914	0.707	4.72	19.4	1.75e-05	3.61e-05	4.76
LRCH3	1.27915e-06	1.53051e-05	2.82502e-05	3	197791226	197888436	97211	+	ENSG00000186001	protein_coding	chromosome	leucine rich repeats and calponin homology domain containing 3 [Source:HGNC Symbol;Acc:HGNC:28637]	ENSG00000186001.14	LRCH3	84859	0.638	5.71	19.6	1.57e-05	3.26e-05	4.81
ANKRD22	1.27861e-06	1.70717e-05	2.82502e-05	10	88819896	88851844	31949	-	ENSG00000152766	protein_coding	chromosome	ankyrin repeat domain 22 [Source:HGNC Symbol;Acc:HGNC:28321]	ENSG00000152766.6	ANKRD22	118932	2.71	2.98	116	1.22e-21	1.11e-20	20.9
FAM161A	1.27769e-06	1.53055e-05	2.82502e-05	2	61824848	61854143	29296	-	ENSG00000170264	protein_coding	chromosome	FAM161 centrosomal protein A [Source:HGNC Symbol;Acc:HGNC:25808]	ENSG00000170264.13	FAM161A	84140	0.652	3.44	25.5	9.98e-07	2.33e-06	6
ARHGEF33	1.27589e-06	1.57377e-05	2.82502e-05	2	38889841	38975449	85609	+	ENSG00000214694	protein_coding	chromosome	Rho guanine nucleotide exchange factor 33 [Source:HGNC Symbol;Acc:HGNC:37252]	ENSG00000214694.11	ARHGEF33	100271715	0.732	0.545	7.97	0.00523	0.00815	2.28
ZC2HC1A	1.275e-06	1.70553e-05	2.82502e-05	8	78666089	78719765	53677	+	ENSG00000104427	protein_coding	chromosome	zinc finger C2HC-type containing 1A [Source:HGNC Symbol;Acc:HGNC:24277]	ENSG00000104427.12	ZC2HC1A	51101	1.52	4.67	75.1	1.55e-15	8.02e-15	14.8
TBC1D8B	1.27395e-06	1.52896e-05	2.82502e-05	X	106802673	106876150	73478	+	ENSG00000133138	protein_coding	chromosome	TBC1 domain family member 8B [Source:HGNC Symbol;Acc:HGNC:24715]	ENSG00000133138.20	TBC1D8B	54885	1.06	6.45	39.7	1.86e-09	5.59e-09	8.73
EHMT1	1.27213e-06	1.53004e-05	2.82502e-05	9	137618992	137870016	251025	+	ENSG00000181090	protein_coding	chromosome	euchromatic histone lysine methyltransferase 1 [Source:HGNC Symbol;Acc:HGNC:24650]	ENSG00000181090.21	EHMT1	79813	1.18	5.97	29.7	1.46e-07	3.67e-07	6.84
LILRA5	1.27211e-06	1.39918e-05	2.82502e-05	CHR_HSCHR19LRC_COX1_CTG3_1	54314131	54327636	13506	-	ENSG00000274914	protein_coding	chromosome	leukocyte immunoglobulin like receptor A5 [Source:HGNC Symbol;Acc:HGNC:16309]	ENSG00000274914.4	LILRA5	353514	-0.327	1.15	1.59	0.209	0.251	0.679
DDX51	1.27155e-06	1.62158e-05	2.82502e-05	12	132136594	132144319	7726	-	ENSG00000185163	protein_coding	chromosome	DEAD-box helicase 51 [Source:HGNC Symbol;Acc:HGNC:20082]	ENSG00000185163.10	DDX51	317781	-0.697	4.37	21.6	6.25e-06	1.35e-05	5.2
ANKAR	1.27073e-06	1.48624e-05	2.82502e-05	2	189674290	189761193	86904	+	ENSG00000151687	protein_coding	chromosome	ankyrin and armadillo repeat containing [Source:HGNC Symbol;Acc:HGNC:26350]	ENSG00000151687.14	ANKAR	150709	0.298	2.75	2.29	0.132	0.165	0.879
SMC6	1.26908e-06	1.57427e-05	2.82502e-05	2	17663812	17800242	136431	-	ENSG00000163029	protein_coding	chromosome	structural maintenance of chromosomes 6 [Source:HGNC Symbol;Acc:HGNC:20466]	ENSG00000163029.16	SMC6	79677	2.99	6.66	366	5.96e-47	1.53e-44	46.2
ZFHX3	1.2689e-06	1.61992e-05	2.82502e-05	16	72782885	73891871	1108987	-	ENSG00000140836	protein_coding	chromosome	zinc finger homeobox 3 [Source:HGNC Symbol;Acc:HGNC:777]	ENSG00000140836.17	ZFHX3	463	1.78	7.96	89.4	9.44e-18	5.95e-17	17
SRSF11	1.26707e-06	1.61857e-05	2.82502e-05	1	70205682	70253052	47371	+	ENSG00000116754	protein_coding	chromosome	serine and arginine rich splicing factor 11 [Source:HGNC Symbol;Acc:HGNC:10782]	ENSG00000116754.13	SRSF11	9295	1.47	7.96	117	1.01e-21	9.31e-21	21
TSC22D3	1.26364e-06	1.7081e-05	2.82502e-05	X	107713221	107777342	64122	-	ENSG00000157514	protein_coding	chromosome	TSC22 domain family member 3 [Source:HGNC Symbol;Acc:HGNC:3051]	ENSG00000157514.16	TSC22D3	1831	-1.14	6.78	41.3	9.3e-10	2.87e-09	9.03
GP2	1.26273e-06	1.57173e-05	2.82502e-05	16	20309572	20327808	18237	-	ENSG00000169347	protein_coding	chromosome	glycoprotein 2 [Source:HGNC Symbol;Acc:HGNC:4441]	ENSG00000169347.16	GP2	2813	0.773	1.41	5.97	0.0154	0.0225	1.81
CAPN5	1.26031e-06	1.44269e-05	2.82502e-05	11	77066961	77126155	59195	+	ENSG00000149260	protein_coding	chromosome	calpain 5 [Source:HGNC Symbol;Acc:HGNC:1482]	ENSG00000149260.18	CAPN5	726	-0.842	3.25	15.9	0.0945	0.121	1.02
LIPT1	1.25656e-06	1.52722e-05	2.82502e-05	2	99154955	99163157	8203	+	ENSG00000144182	protein_coding	chromosome	lipoyltransferase 1 [Source:HGNC Symbol;Acc:HGNC:29569]	ENSG00000144182.17	LIPT1	51601	-0.639	3.03	45.9	1.39e-10	4.63e-10	9.86
BAZ2A	1.25608e-06	1.48421e-05	2.82502e-05	12	56595596	56636816	41221	-	ENSG00000076108	protein_coding	chromosome	bromodomain adjacent to zinc finger domain 2A [Source:HGNC Symbol;Acc:HGNC:962]	ENSG00000076108.11	BAZ2A	11176	1.13	6.77	52.5	9.15e-12	3.37e-11	11
HLA.DOB	1.25565e-06	1.44021e-05	2.82502e-05	NA	NA	NA	NA	NA	NA	NA	NA	NA	NA	NA	NA	NA	NA	NA	NA	NA	NA
ATL1	1.25556e-06	1.57749e-05	2.82502e-05	14	50532509	50633068	100560	+	ENSG00000198513	protein_coding	chromosome	atlastin GTPase 1 [Source:HGNC Symbol;Acc:HGNC:11231]	ENSG00000198513.11	ATL1	51062	0.356	3.89	6.26	0.0131	0.0193	1.88
ECT2L	1.2553e-06	1.3101e-05	2.82502e-05	6	138795926	138904070	108145	+	ENSG00000203734	protein_coding	chromosome	epithelial cell transforming 2 like [Source:HGNC Symbol;Acc:HGNC:21118]	ENSG00000203734.11	ECT2L	345930	-0.0832	-0.402	0.146	0.703	0.74	0.153
CNNM2	1.25495e-06	4.41789e-05	8.47506e-05	10	102918294	103090222	171929	+	ENSG00000148842	protein_coding	chromosome	cyclin and CBS domain divalent metal cation transport mediator 2 [Source:HGNC Symbol;Acc:HGNC:103]	ENSG00000148842.18	CNNM2	54805	-0.405	4.51	6.33	0.702	0.739	0.154
C1orf35	1.2534e-06	4.95047e-05	8.47506e-05	1	228100726	228105411	4686	-	ENSG00000143793	protein_coding	chromosome	chromosome 1 open reading frame 35 [Source:HGNC Symbol;Acc:HGNC:19032]	ENSG00000143793.13	C1orf35	79169	0.0646	4.51	0.182	0.67	0.71	0.174
C12orf65	1.25034e-06	1.39647e-05	2.82502e-05	12	123233436	123257960	24525	+	ENSG00000130921	protein_coding	chromosome	chromosome 12 open reading frame 65 [Source:HGNC Symbol;Acc:HGNC:26784]	ENSG00000130921.8	C12orf65	91574	-0.512	4.84	19.8	1.45e-05	3.02e-05	4.84
NSUN5	1.25032e-06	1.26342e-05	2.82502e-05	7	73302516	73308826	6311	-	ENSG00000130305	protein_coding	chromosome	NOP2/Sun RNA methyltransferase 5 [Source:HGNC Symbol;Acc:HGNC:16385]	ENSG00000130305.17	NSUN5	55695	-0.412	4.19	4.45	0.0362	0.0498	1.44
PCK2	1.24934e-06	1.57836e-05	2.82502e-05	14	24094053	24110598	16546	+	ENSG00000100889	protein_coding	chromosome	phosphoenolpyruvate carboxykinase 2, mitochondrial [Source:HGNC Symbol;Acc:HGNC:8725]	ENSG00000100889.12	PCK2	5106	-0.688	4.96	17.7	3.97e-05	7.91e-05	4.4
OR52A1	1.24918e-06	1.61541e-05	2.82502e-05	11	5143219	5154757	11539	-	ENSG00000182070	protein_coding	chromosome	olfactory receptor family 52 subfamily A member 1 [Source:HGNC Symbol;Acc:HGNC:8318]	ENSG00000182070.5	OR52A1	23538	1.05	2.06	27.2	4.67e-07	1.13e-06	6.33
BACH2	1.24914e-06	1.39904e-05	2.82502e-05	6	89926528	90296908	370381	-	ENSG00000112182	protein_coding	chromosome	BTB domain and CNC homolog 2 [Source:HGNC Symbol;Acc:HGNC:14078]	ENSG00000112182.15	BACH2	60468	-0.494	3.36	5.5	0.02	0.0286	1.7
SDR39U1	1.24726e-06	1.39586e-05	2.82502e-05	14	24439766	24442905	3140	-	ENSG00000100445	protein_coding	chromosome	short chain dehydrogenase/reductase family 39U member 1 [Source:HGNC Symbol;Acc:HGNC:20275]	ENSG00000100445.17	SDR39U1	56948	-1.71	4.83	74.4	2.02e-15	1.03e-14	14.7
ADRM1	1.24692e-06	1.7105e-05	2.82502e-05	20	62302093	62308862	6770	+	ENSG00000130706	protein_coding	chromosome	adhesion regulating molecule 1 [Source:HGNC Symbol;Acc:HGNC:15759]	ENSG00000130706.13	ADRM1	11047	0.15	5.97	1.26	0.264	0.31	0.579
DGKB	1.24623e-06	1.43784e-05	2.82502e-05	7	14145049	14974777	829729	-	ENSG00000136267	protein_coding	chromosome	diacylglycerol kinase beta [Source:HGNC Symbol;Acc:HGNC:2850]	ENSG00000136267.13	DGKB	1607	0.148	0.677	0.291	0.59	0.635	0.229
PRR19	1.24505e-06	1.43954e-05	2.82502e-05	19	42302098	42310821	8724	+	ENSG00000188368	protein_coding	chromosome	proline rich 19 [Source:HGNC Symbol;Acc:HGNC:33728]	ENSG00000188368.9	PRR19	284338	0.00573	1.47	0.000612	0.98	0.983	0.00865
PRKD2	1.24401e-06	1.3503e-05	2.82502e-05	19	46674275	46717127	42853	-	ENSG00000105287	protein_coding	chromosome	protein kinase D2 [Source:HGNC Symbol;Acc:HGNC:17293]	ENSG00000105287.12	PRKD2	25865	-0.796	5.16	30.4	1.07e-07	2.74e-07	6.97
CCDC88A	1.24352e-06	1.52931e-05	2.82502e-05	2	55287842	55419895	132054	-	ENSG00000115355	protein_coding	chromosome	coiled-coil domain containing 88A [Source:HGNC Symbol;Acc:HGNC:25523]	ENSG00000115355.17	CCDC88A	55704	2.47	7.08	175	5.08e-29	1.02e-27	28.3
AKAP6	1.24234e-06	1.39759e-05	2.82502e-05	14	32329298	32837684	508387	+	ENSG00000151320	protein_coding	chromosome	A-kinase anchoring protein 6 [Source:HGNC Symbol;Acc:HGNC:376]	ENSG00000151320.11	AKAP6	9472	0.22	3.28	1.21	0.273	0.32	0.564
LIPG	1.24152e-06	1.44177e-05	2.82502e-05	18	49560699	49599185	38487	+	ENSG00000101670	protein_coding	chromosome	lipase G, endothelial type [Source:HGNC Symbol;Acc:HGNC:6623]	ENSG00000101670.12	LIPG	9388	1.21	3.28	25.7	9.18e-07	2.16e-06	6.04
REEP2	1.24078e-06	1.44098e-05	2.82502e-05	5	138439057	138446969	7913	+	ENSG00000132563	protein_coding	chromosome	receptor accessory protein 2 [Source:HGNC Symbol;Acc:HGNC:17975]	ENSG00000132563.16	REEP2	51308	-1.49	2.43	28.3	2.73e-07	6.75e-07	6.56
SPECC1	1.23982e-06	1.52552e-05	2.82502e-05	17	20009344	20319026	309683	+	ENSG00000128487	protein_coding	chromosome	sperm antigen with calponin homology and coiled-coil domains 1 [Source:HGNC Symbol;Acc:HGNC:30615]	ENSG00000128487.16	SPECC1	92521	0.47	5.59	8.38	0.00423	0.00666	2.37
ARNTL	1.23941e-06	1.57368e-05	2.82502e-05	11	13276652	13387266	110615	+	ENSG00000133794	protein_coding	chromosome	aryl hydrocarbon receptor nuclear translocator like [Source:HGNC Symbol;Acc:HGNC:701]	ENSG00000133794.17	ARNTL	406	0.231	3.84	4.18	0.399	0.449	0.4
PIK3C3	1.23861e-06	1.35074e-05	2.82502e-05	18	41955234	42087830	132597	+	ENSG00000078142	protein_coding	chromosome	phosphatidylinositol 3-kinase catalytic subunit type 3 [Source:HGNC Symbol;Acc:HGNC:8974]	ENSG00000078142.13	PIK3C3	5289	2.03	5.87	120	3.79e-22	3.64e-21	21.4
PFDN1	1.23657e-06	1.31096e-05	2.82502e-05	5	140245035	140303113	58079	-	ENSG00000113068	protein_coding	chromosome	prefoldin subunit 1 [Source:HGNC Symbol;Acc:HGNC:8866]	ENSG00000113068.10	PFDN1	5201	0.203	5.64	3.13	0.0786	0.102	1.1
ORC6	1.2354e-06	1.35153e-05	2.82502e-05	16	46689643	46698394	8752	+	ENSG00000091651	protein_coding	chromosome	origin recognition complex subunit 6 [Source:HGNC Symbol;Acc:HGNC:17151]	ENSG00000091651.9	ORC6	23594	1.83	5.83	72.4	4.15e-15	2.07e-14	14.4
CRLF3	1.23436e-06	1.30968e-05	2.82502e-05	17	30769388	30824692	55305	-	ENSG00000176390	protein_coding	chromosome	cytokine receptor like factor 3 [Source:HGNC Symbol;Acc:HGNC:17177]	ENSG00000176390.12	CRLF3	51379	0.438	4.48	21	8.06e-06	1.72e-05	5.09
PAQR5	1.23371e-06	1.44504e-05	2.82502e-05	15	69298912	69407780	108869	+	ENSG00000137819	protein_coding	chromosome	progestin and adipoQ receptor family member 5 [Source:HGNC Symbol;Acc:HGNC:29645]	ENSG00000137819.14	PAQR5	54852	1.79	2	69	1.51e-14	7.19e-14	13.8
HAS1	1.23117e-06	1.48474e-05	2.82502e-05	NA	NA	NA	NA	NA	NA	NA	NA	NA	NA	NA	NA	NA	NA	NA	NA	NA	NA
BICD1	1.22637e-06	1.43757e-05	2.82502e-05	12	32106835	32383633	276799	+	ENSG00000151746	protein_coding	chromosome	BICD cargo adaptor 1 [Source:HGNC Symbol;Acc:HGNC:1049]	ENSG00000151746.14	BICD1	636	1.74	4.91	133	7.59e-24	8.69e-23	23.1
SLC24A2	1.22603e-06	1.34992e-05	2.82502e-05	9	19507452	19786928	279477	-	ENSG00000155886	protein_coding	chromosome	solute carrier family 24 member 2 [Source:HGNC Symbol;Acc:HGNC:10976]	ENSG00000155886.11	SLC24A2	25769	2.57	1.04	82.9	9.2e-17	5.28e-16	16
C6orf141	1.22564e-06	1.56868e-05	2.82502e-05	6	49550646	49561907	11262	+	ENSG00000197261	protein_coding	chromosome	chromosome 6 open reading frame 141 [Source:HGNC Symbol;Acc:HGNC:21351]	ENSG00000197261.11	C6orf141	135398	-0.07	2.99	0.135	0.714	0.749	0.146
UPF2	1.22428e-06	1.48004e-05	2.82502e-05	10	11920022	12043170	123149	-	ENSG00000151461	protein_coding	chromosome	UPF2 regulator of nonsense mediated mRNA decay [Source:HGNC Symbol;Acc:HGNC:17854]	ENSG00000151461.20	UPF2	26019	1.02	6.84	36.1	8.75e-09	2.46e-08	8.06
TRIM33	1.22046e-06	1.5311e-05	2.82502e-05	1	114392790	114511203	118414	-	ENSG00000197323	protein_coding	chromosome	tripartite motif containing 33 [Source:HGNC Symbol;Acc:HGNC:16290]	ENSG00000197323.12	TRIM33	51592	1.13	6.39	66.1	4.47e-14	2.03e-13	13.3
PHLDB3	1.21896e-06	1.57364e-05	2.82502e-05	19	43474954	43504935	29982	-	ENSG00000176531	protein_coding	chromosome	pleckstrin homology like domain family B member 3 [Source:HGNC Symbol;Acc:HGNC:30499]	ENSG00000176531.10	PHLDB3	653583	0.0765	2.89	0.179	0.672	0.712	0.172
RYR3	1.21735e-06	1.43992e-05	2.82502e-05	15	33310945	33866121	555177	+	ENSG00000198838	protein_coding	chromosome	ryanodine receptor 3 [Source:HGNC Symbol;Acc:HGNC:10485]	ENSG00000198838.13	RYR3	6263	1.83	2.78	14.8	0.000161	0.0003	3.79
TTF2	1.21681e-06	1.48298e-05	2.82502e-05	1	117060326	117107453	47128	+	ENSG00000116830	protein_coding	chromosome	transcription termination factor 2 [Source:HGNC Symbol;Acc:HGNC:12398]	ENSG00000116830.12	TTF2	8458	1.01	4.91	52	1.12e-11	4.1e-11	11
CLCN6	1.21622e-06	1.35059e-05	2.82502e-05	1	11806096	11848079	41984	+	ENSG00000011021	protein_coding	chromosome	chloride voltage-gated channel 6 [Source:HGNC Symbol;Acc:HGNC:2024]	ENSG00000011021.23	CLCN6	1185	-0.555	4.39	32	5.31e-08	1.4e-07	7.28
IGF2BP1	1.21601e-06	1.44261e-05	2.82502e-05	17	48997385	49056145	58761	+	ENSG00000159217	protein_coding	chromosome	insulin like growth factor 2 mRNA binding protein 1 [Source:HGNC Symbol;Acc:HGNC:28866]	ENSG00000159217.10	IGF2BP1	10642	-0.447	0.214	3.39	0.0672	0.0886	1.17
MAP1B	1.21497e-06	1.52874e-05	2.82502e-05	5	72107234	72209565	102332	+	ENSG00000131711	protein_coding	chromosome	microtubule associated protein 1B [Source:HGNC Symbol;Acc:HGNC:6836]	ENSG00000131711.15	MAP1B	4131	-0.0953	7.25	0.259	0.611	0.655	0.214
PLCD4	1.21267e-06	1.39162e-05	2.82502e-05	2	218607855	218637184	29330	+	ENSG00000115556	protein_coding	chromosome	phospholipase C delta 4 [Source:HGNC Symbol;Acc:HGNC:9062]	ENSG00000115556.14	PLCD4	84812	-1.19	1.69	28.3	2.8e-07	6.91e-07	6.55
FARP1	1.20961e-06	1.30992e-05	2.82502e-05	13	98142562	98455176	312615	+	ENSG00000152767	protein_coding	chromosome	FERM, ARH/RhoGEF and pleckstrin domain protein 1 [Source:HGNC Symbol;Acc:HGNC:3591]	ENSG00000152767.17	FARP1	10160	1.02	6.93	68	2.24e-14	1.05e-13	13.7
SERF1A	1.20888e-06	3.05664e-05	5.65004e-05	5	70900665	70918530	17866	+	ENSG00000172058	protein_coding	chromosome	small EDRK-rich factor 1A [Source:HGNC Symbol;Acc:HGNC:10755]	ENSG00000172058.15	SERF1A	8293	2.22	1.66	35	1.41e-08	3.9e-08	7.85
CBFA2T3	1.20571e-06	1.30668e-05	2.82502e-05	16	88874858	88977207	102350	-	ENSG00000129993	protein_coding	chromosome	CBFA2/RUNX1 partner transcriptional co-repressor 3 [Source:HGNC Symbol;Acc:HGNC:1537]	ENSG00000129993.15	CBFA2T3	863	-1.09	2.69	24	1.99e-06	4.54e-06	5.7
SHROOM4	1.2056e-06	1.75291e-05	2.82502e-05	X	50591647	50814302	222656	-	ENSG00000158352	protein_coding	chromosome	shroom family member 4 [Source:HGNC Symbol;Acc:HGNC:29215]	ENSG00000158352.15	SHROOM4	57477	-0.708	4.62	23.3	2.82e-06	6.32e-06	5.55
MMP7	1.20139e-06	1.61865e-05	2.82502e-05	11	102520508	102530750	10243	-	ENSG00000137673	protein_coding	chromosome	matrix metallopeptidase 7 [Source:HGNC Symbol;Acc:HGNC:7174]	ENSG00000137673.9	MMP7	4316	2.1	7.85	33.5	2.69e-08	7.29e-08	7.57
VASH2	1.19961e-06	1.35171e-05	2.82502e-05	1	212950520	212992037	41518	+	ENSG00000143494	protein_coding	chromosome	vasohibin 2 [Source:HGNC Symbol;Acc:HGNC:25723]	ENSG00000143494.15	VASH2	79805	0.193	3.93	0.798	0.373	0.423	0.429
HGF	1.19833e-06	1.30767e-05	2.82502e-05	7	81699010	81770438	71429	-	ENSG00000019991	protein_coding	chromosome	hepatocyte growth factor [Source:HGNC Symbol;Acc:HGNC:4893]	ENSG00000019991.18	HGF	3082	0.0703	3.53	0.131	0.718	0.753	0.144
CAMK2A	1.19508e-06	1.35372e-05	2.82502e-05	NA	NA	NA	NA	NA	NA	NA	NA	NA	NA	NA	NA	NA	NA	NA	NA	NA	NA
PTGIR	1.19433e-06	1.21728e-05	2.82502e-05	19	46620468	46625089	4622	-	ENSG00000160013	protein_coding	chromosome	prostaglandin I2 receptor [Source:HGNC Symbol;Acc:HGNC:9602]	ENSG00000160013.9	PTGIR	5739	-0.179	1.64	0.742	0.39	0.441	0.409
ZC3H18	1.19281e-06	1.34853e-05	2.82502e-05	16	88570381	88631966	61586	+	ENSG00000158545	protein_coding	chromosome	zinc finger CCCH-type containing 18 [Source:HGNC Symbol;Acc:HGNC:25091]	ENSG00000158545.15	ZC3H18	124245	-0.198	5.28	2.47	0.117	0.148	0.931
SOX10	1.191e-06	1.65679e-05	2.82502e-05	22	37970686	37987422	16737	-	ENSG00000100146	protein_coding	chromosome	SRY-box transcription factor 10 [Source:HGNC Symbol;Acc:HGNC:11190]	ENSG00000100146.17	SOX10	6663	-0.935	6.06	6.94	0.0091	0.0137	2.04
ARSJ	1.18794e-06	1.3985e-05	2.82502e-05	4	113900284	113979727	79444	-	ENSG00000180801	protein_coding	chromosome	arylsulfatase family member J [Source:HGNC Symbol;Acc:HGNC:26286]	ENSG00000180801.14	ARSJ	79642	0.605	3.03	8.91	0.0032	0.0051	2.5
MYO3A	1.18578e-06	1.39637e-05	2.82502e-05	10	25934229	26212532	278304	+	ENSG00000095777	protein_coding	chromosome	myosin IIIA [Source:HGNC Symbol;Acc:HGNC:7601]	ENSG00000095777.17	MYO3A	53904	2.62	1.69	38.1	3.68e-09	1.07e-08	8.43
HLA.A	1.18505e-06	1.44016e-05	2.82502e-05	NA	NA	NA	NA	NA	NA	NA	NA	NA	NA	NA	NA	NA	NA	NA	NA	NA	NA
CAMK1G	1.18489e-06	3.05349e-05	5.65004e-05	NA	NA	NA	NA	NA	NA	NA	NA	NA	NA	NA	NA	NA	NA	NA	NA	NA	NA
MYL6B	1.18487e-06	1.35433e-05	2.82502e-05	12	56152256	56159647	7392	+	ENSG00000196465	protein_coding	chromosome	myosin light chain 6B [Source:HGNC Symbol;Acc:HGNC:29823]	ENSG00000196465.10	MYL6B	140465	2.19	4.72	71.8	5.18e-15	2.56e-14	14.3
SLC28A2	1.1845e-06	1.30621e-05	2.82502e-05	15	45252234	45277846	25613	+	ENSG00000137860	protein_coding	chromosome	solute carrier family 28 member 2 [Source:HGNC Symbol;Acc:HGNC:11002]	ENSG00000137860.12	SLC28A2	9153	0.606	1.44	8.2	0.00463	0.00726	2.33
KCNK6	1.17894e-06	1.35242e-05	2.82502e-05	19	38319845	38332076	12232	+	ENSG00000099337	protein_coding	chromosome	potassium two pore domain channel subfamily K member 6 [Source:HGNC Symbol;Acc:HGNC:6281]	ENSG00000099337.5	KCNK6	9424	-0.66	4.86	19.6	1.58e-05	3.29e-05	4.8
IDO1	1.17816e-06	1.52826e-05	2.82502e-05	8	39902275	39928790	26516	+	ENSG00000131203	protein_coding	chromosome	indoleamine 2,3-dioxygenase 1 [Source:HGNC Symbol;Acc:HGNC:6059]	ENSG00000131203.13	IDO1	3620	2.47	4.95	78.1	5.15e-16	2.79e-15	15.3
EML4	1.17609e-06	1.30526e-05	2.82502e-05	2	42169353	42332548	163196	+	ENSG00000143924	protein_coding	chromosome	EMAP like 4 [Source:HGNC Symbol;Acc:HGNC:1316]	ENSG00000143924.19	EML4	27436	0.317	6.6	7.22	0.00783	0.0119	2.11
EID2B	1.17457e-06	1.35215e-05	2.82502e-05	19	39530987	39532852	1866	-	ENSG00000176401	protein_coding	chromosome	EP300 interacting inhibitor of differentiation 2B [Source:HGNC Symbol;Acc:HGNC:26796]	ENSG00000176401.6	EID2B	126272	-0.208	1.52	1.44	0.232	0.276	0.635
POMT2	1.17456e-06	1.39292e-05	2.82502e-05	14	77274956	77320884	45929	-	ENSG00000009830	protein_coding	chromosome	protein O-mannosyltransferase 2 [Source:HGNC Symbol;Acc:HGNC:19743]	ENSG00000009830.11	POMT2	29954	0.0882	4.02	0.358	0.55	0.597	0.259
AFF1	1.1716e-06	1.4842e-05	2.82502e-05	4	86935002	87141054	206053	+	ENSG00000172493	protein_coding	chromosome	AF4/FMR2 family member 1 [Source:HGNC Symbol;Acc:HGNC:7135]	ENSG00000172493.20	AFF1	4299	0.273	6.69	3.3	0.071	0.0931	1.15
CNST	1.16808e-06	1.39517e-05	2.82502e-05	1	246566444	246668595	102152	+	ENSG00000162852	protein_coding	chromosome	consortin, connexin sorting protein [Source:HGNC Symbol;Acc:HGNC:26486]	ENSG00000162852.14	CNST	163882	0.357	5.03	21.4	6.78e-06	1.46e-05	5.17
ERI2	1.16752e-06	1.6605e-05	2.82502e-05	16	20780193	20900349	120157	-	ENSG00000196678	protein_coding	chromosome	ERI1 exoribonuclease family member 2 [Source:HGNC Symbol;Acc:HGNC:30541]	ENSG00000196678.14	ERI2	112479	1.31	4.5	65.1	6.58e-14	2.94e-13	13.2
GRIN2C	1.16555e-06	3.01341e-05	5.65004e-05	NA	NA	NA	NA	NA	NA	NA	NA	NA	NA	NA	NA	NA	NA	NA	NA	NA	NA
PTHLH	1.16266e-06	1.30913e-05	2.82502e-05	12	27958084	27972733	14650	-	ENSG00000087494	protein_coding	chromosome	parathyroid hormone like hormone [Source:HGNC Symbol;Acc:HGNC:9607]	ENSG00000087494.16	PTHLH	5744	-0.812	3.66	7.64	0.00624	0.00962	2.2
BATF3	1.16215e-06	1.25996e-05	2.82502e-05	1	212686417	212699840	13424	-	ENSG00000123685	protein_coding	chromosome	basic leucine zipper ATF-like transcription factor 3 [Source:HGNC Symbol;Acc:HGNC:28915]	ENSG00000123685.9	BATF3	55509	1.09	1.37	40.5	1.32e-09	4.02e-09	8.88
ELMO1	1.15877e-06	1.39601e-05	2.82502e-05	7	36854361	37449249	594889	-	ENSG00000155849	protein_coding	chromosome	engulfment and cell motility 1 [Source:HGNC Symbol;Acc:HGNC:16286]	ENSG00000155849.15	ELMO1	9844	0.117	4.75	0.672	0.413	0.464	0.384
LXN	1.15471e-06	1.38906e-05	2.82502e-05	3	158645822	158672648	26827	-	ENSG00000079257	protein_coding	chromosome	latexin [Source:HGNC Symbol;Acc:HGNC:13347]	ENSG00000079257.8	LXN	56925	0.171	4.52	1.47	0.228	0.271	0.643
NOD2	1.15321e-06	1.30232e-05	2.82502e-05	16	50693588	50734041	40454	+	ENSG00000167207	protein_coding	chromosome	nucleotide binding oligomerization domain containing 2 [Source:HGNC Symbol;Acc:HGNC:5331]	ENSG00000167207.13	NOD2	64127	1.41	2.74	42.2	6.36e-10	1.99e-09	9.2
OR2L2	1.15049e-06	1.26329e-05	2.82502e-05	1	248030070	248042305	12236	+	ENSG00000203663	protein_coding	chromosome	olfactory receptor family 2 subfamily L member 2 [Source:HGNC Symbol;Acc:HGNC:8266]	ENSG00000203663.4	OR2L2	26246	-0.728	2.63	10.2	0.00167	0.00276	2.78
AP3D1	1.14976e-06	1.21817e-05	2.82502e-05	19	2100988	2164468	63481	-	ENSG00000065000	protein_coding	chromosome	adaptor related protein complex 3 subunit delta 1 [Source:HGNC Symbol;Acc:HGNC:568]	ENSG00000065000.18	AP3D1	8943	-0.397	6.76	8.84	0.00331	0.00527	2.48
USP44	1.14834e-06	1.43527e-05	2.82502e-05	12	95516560	95551476	34917	-	ENSG00000136014	protein_coding	chromosome	ubiquitin specific peptidase 44 [Source:HGNC Symbol;Acc:HGNC:20064]	ENSG00000136014.12	USP44	84101	-0.476	0.839	3.29	0.0711	0.0933	1.15
MEF2C	1.14798e-06	1.35059e-05	2.82502e-05	5	88717117	88904257	187141	-	ENSG00000081189	protein_coding	chromosome	myocyte enhancer factor 2C [Source:HGNC Symbol;Acc:HGNC:6996]	ENSG00000081189.15	MEF2C	4208	1.55	5.89	25.1	1.18e-06	2.75e-06	5.93
ZNF764	1.14593e-06	1.39053e-05	2.82502e-05	16	30553764	30558498	4735	-	ENSG00000169951	protein_coding	chromosome	zinc finger protein 764 [Source:HGNC Symbol;Acc:HGNC:28200]	ENSG00000169951.9	ZNF764	92595	-0.524	2.72	10.4	0.00145	0.00242	2.84
ATP9B	1.14333e-06	1.39696e-05	2.82502e-05	18	79069285	79378287	309003	+	ENSG00000166377	protein_coding	chromosome	ATPase phospholipid transporting 9B (putative) [Source:HGNC Symbol;Acc:HGNC:13541]	ENSG00000166377.20	ATP9B	374868	0.946	6.37	39.7	1.84e-09	5.53e-09	8.74
OLIG1	1.13565e-06	1.5279e-05	2.82502e-05	NA	NA	NA	NA	NA	NA	NA	NA	NA	NA	NA	NA	NA	NA	NA	NA	NA	NA
CDKN2B	1.13539e-06	0.000375702	0.000508503	9	22002903	22009305	6403	-	ENSG00000147883	protein_coding	chromosome	cyclin dependent kinase inhibitor 2B [Source:HGNC Symbol;Acc:HGNC:1788]	ENSG00000147883.12	CDKN2B	1030	-0.739	5.26	10.8	0.00119	0.00201	2.92
BACE1	1.13314e-06	1.43424e-05	2.82502e-05	11	117285207	117316259	31053	-	ENSG00000186318	protein_coding	chromosome	beta-secretase 1 [Source:HGNC Symbol;Acc:HGNC:933]	ENSG00000186318.16	BACE1	23621	-0.831	5.3	30.8	8.89e-08	2.29e-07	7.05
AP1S3	1.13274e-06	1.17506e-05	2.82502e-05	2	223751686	223838027	86342	-	ENSG00000152056	protein_coding	chromosome	adaptor related protein complex 1 subunit sigma 3 [Source:HGNC Symbol;Acc:HGNC:18971]	ENSG00000152056.17	AP1S3	130340	1.97	3.61	192	5.5e-31	1.37e-29	30.3
AGAP3	1.13181e-06	1.34852e-05	2.82502e-05	7	151085831	151144436	58606	+	ENSG00000133612	protein_coding	chromosome	ArfGAP with GTPase domain, ankyrin repeat and PH domain 3 [Source:HGNC Symbol;Acc:HGNC:16923]	ENSG00000133612.19	AGAP3	116988	-0.25	5.67	3.89	0.05	0.0672	1.3
MMP25	1.12381e-06	1.30223e-05	2.82502e-05	16	3046561	3060726	14166	+	ENSG00000008516	protein_coding	chromosome	matrix metallopeptidase 25 [Source:HGNC Symbol;Acc:HGNC:14246]	ENSG00000008516.17	MMP25	64386	-1.05	1.58	14.7	0.000167	0.000312	3.78
CBFA2T2	1.12183e-06	1.43518e-05	2.82502e-05	20	33490075	33650036	159962	+	ENSG00000078699	protein_coding	chromosome	CBFA2/RUNX1 partner transcriptional co-repressor 2 [Source:HGNC Symbol;Acc:HGNC:1536]	ENSG00000078699.21	CBFA2T2	9139	0.491	5.21	22.8	3.56e-06	7.91e-06	5.45
CTU2	1.11832e-06	1.26369e-05	2.82502e-05	16	88706483	88715396	8914	+	ENSG00000174177	protein_coding	chromosome	cytosolic thiouridylase subunit 2 [Source:HGNC Symbol;Acc:HGNC:28005]	ENSG00000174177.13	CTU2	348180	-0.0593	3.22	0.136	0.713	0.748	0.147
RNASEH2A	1.1182e-06	1.17308e-05	2.82502e-05	19	12806556	12815201	8646	+	ENSG00000104889	protein_coding	chromosome	ribonuclease H2 subunit A [Source:HGNC Symbol;Acc:HGNC:18518]	ENSG00000104889.6	RNASEH2A	10535	1.24	3.81	51.1	1.6e-11	5.79e-11	10.8
GLI1	1.11623e-06	1.39248e-05	2.82502e-05	12	57459785	57472268	12484	+	ENSG00000111087	protein_coding	chromosome	GLI family zinc finger 1 [Source:HGNC Symbol;Acc:HGNC:4317]	ENSG00000111087.10	GLI1	2735	-1.14	0.642	17	5.39e-05	0.000106	4.27
DOCK8	1.11484e-06	1.21544e-05	2.82502e-05	9	214854	465259	250406	+	ENSG00000107099	protein_coding	chromosome	dedicator of cytokinesis 8 [Source:HGNC Symbol;Acc:HGNC:19191]	ENSG00000107099.15	DOCK8	81704	0.46	5.9	12.5	0.00051	0.000896	3.29
AP1M2	1.11166e-06	1.26418e-05	2.82502e-05	19	10572671	10587315	14645	-	ENSG00000129354	protein_coding	chromosome	adaptor related protein complex 1 subunit mu 2 [Source:HGNC Symbol;Acc:HGNC:558]	ENSG00000129354.11	AP1M2	10053	0.493	5.04	3.71	0.0554	0.0739	1.26
ADTRP	1.10992e-06	1.30316e-05	2.82502e-05	6	11712054	11807046	94993	-	ENSG00000111863	protein_coding	chromosome	androgen dependent TFPI regulating protein [Source:HGNC Symbol;Acc:HGNC:21214]	ENSG00000111863.12	ADTRP	84830	1.54	2.26	39.4	2.12e-09	6.32e-09	8.67
ASTN1	1.10633e-06	1.39406e-05	2.82502e-05	1	176857302	177164973	307672	-	ENSG00000152092	protein_coding	chromosome	astrotactin 1 [Source:HGNC Symbol;Acc:HGNC:773]	ENSG00000152092.16	ASTN1	460	-0.838	1.36	7.31	0.00744	0.0114	2.13
CAPN10	1.10319e-06	1.34837e-05	2.82502e-05	2	240586734	240617705	30972	+	ENSG00000142330	protein_coding	chromosome	calpain 10 [Source:HGNC Symbol;Acc:HGNC:1477]	ENSG00000142330.20	CAPN10	11132	-0.647	3.37	18.1	3.16e-05	6.37e-05	4.5
EIF5B	1.09439e-06	1.17081e-05	2.82502e-05	2	99337371	99401326	63956	+	ENSG00000158417	protein_coding	chromosome	eukaryotic translation initiation factor 5B [Source:HGNC Symbol;Acc:HGNC:30793]	ENSG00000158417.11	EIF5B	9669	1.2	7.87	150	4.66e-26	6.68e-25	25.3
CA12	1.09035e-06	1.52432e-05	2.82502e-05	15	63321378	63381846	60469	-	ENSG00000074410	protein_coding	chromosome	carbonic anhydrase 12 [Source:HGNC Symbol;Acc:HGNC:1371]	ENSG00000074410.14	CA12	771	0.0512	5.84	0.0332	0.856	0.876	0.0678
DYNC1I1	1.08699e-06	1.48051e-05	2.82502e-05	7	95772506	96110322	337817	+	ENSG00000158560	protein_coding	chromosome	dynein cytoplasmic 1 intermediate chain 1 [Source:HGNC Symbol;Acc:HGNC:2963]	ENSG00000158560.14	DYNC1I1	1780	0.0892	2.1	0.214	0.644	0.686	0.191
SOCS2	1.07634e-06	1.47773e-05	2.82502e-05	12	93569814	93583487	13674	+	ENSG00000120833	protein_coding	chromosome	suppressor of cytokine signaling 2 [Source:HGNC Symbol;Acc:HGNC:19382]	ENSG00000120833.14	SOCS2	8835	-1.33	4.05	63.4	1.28e-13	5.59e-13	12.9
TMEM106A	1.07485e-06	1.17086e-05	2.82502e-05	17	43211835	43220041	8207	+	ENSG00000184988	protein_coding	chromosome	transmembrane protein 106A [Source:HGNC Symbol;Acc:HGNC:28288]	ENSG00000184988.8	TMEM106A	113277	-0.211	3.55	1.89	0.171	0.208	0.768
CCDC27	1.06924e-06	1.08419e-05	2.82502e-05	NA	NA	NA	NA	NA	NA	NA	NA	NA	NA	NA	NA	NA	NA	NA	NA	NA	NA
MROH6	1.06569e-06	1.12341e-05	2.82502e-05	CHR_HSCHR8_3_CTG7	143566187	143572971	6785	-	ENSG00000277781	protein_coding	chromosome	maestro heat like repeat family member 6 [Source:HGNC Symbol;Acc:HGNC:27814]	ENSG00000277781.2	MROH6	642475	0.349	1.73	2.61	0.108	0.137	0.966
SLC10A6	1.06489e-06	1.39348e-05	2.82502e-05	4	86823468	86849384	25917	-	ENSG00000145283	protein_coding	chromosome	solute carrier family 10 member 6 [Source:HGNC Symbol;Acc:HGNC:30603]	ENSG00000145283.8	SLC10A6	345274	-1.12	0.487	21.3	7.08e-06	1.52e-05	5.15
TARS2	1.03588e-06	1.16711e-05	2.82502e-05	1	150487364	150507609	20246	+	ENSG00000143374	protein_coding	chromosome	threonyl-tRNA synthetase 2, mitochondrial [Source:HGNC Symbol;Acc:HGNC:30740]	ENSG00000143374.17	TARS2	80222	0.258	4.81	6.12	0.0142	0.0208	1.85
C1orf52	1.03547e-06	1.25662e-05	2.82502e-05	1	85249953	85259672	9720	-	ENSG00000162642	protein_coding	chromosome	chromosome 1 open reading frame 52 [Source:HGNC Symbol;Acc:HGNC:24871]	ENSG00000162642.14	C1orf52	148423	0.0789	4.35	0.547	0.461	0.511	0.337
MDGA2	1.0323e-06	1.3014e-05	2.82502e-05	NA	NA	NA	NA	NA	NA	NA	NA	NA	NA	NA	NA	NA	NA	NA	NA	NA	NA
LMF1	9.93088e-07	1.03546e-05	2.82502e-05	16	853634	981318	127685	-	ENSG00000103227	protein_coding	chromosome	lipase maturation factor 1 [Source:HGNC Symbol;Acc:HGNC:14154]	ENSG00000103227.18	LMF1	64788	-1.1	3.46	43.9	3.18e-10	1.02e-09	9.5
INSC	8.50136e-07	0.00032078	0.000452003	NA	NA	NA	NA	NA	NA	NA	NA	NA	NA	NA	NA	NA	NA	NA	NA	NA	NA
KCNJ9	8.47906e-07	0.000276723	0.000367252	NA	NA	NA	NA	NA	NA	NA	NA	NA	NA	NA	NA	NA	NA	NA	NA	NA	NA
ABCC6	7.06938e-07	0.000129835	0.000169501	16	16148928	16223522	74595	-	ENSG00000091262	protein_coding	chromosome	ATP binding cassette subfamily C member 6 [Source:HGNC Symbol;Acc:HGNC:57]	ENSG00000091262.15	ABCC6	368	-3.9	2.15	204	2.34e-32	6.82e-31	31.6
ABCC6	7.06938e-07	0.000129835	0.000169501	CHR_HSCHR16_1_CTG1	16233991	16308660	74670	-	ENSG00000275331	protein_coding	chromosome	ATP binding cassette subfamily C member 6 [Source:HGNC Symbol;Acc:HGNC:57]	ENSG00000275331.5	ABCC6	368	-3.61	2.62	182	6.86e-30	1.51e-28	29.2
HPD	5.89486e-07	0.000184041	0.000339002	NA	NA	NA	NA	NA	NA	NA	NA	NA	NA	NA	NA	NA	NA	NA	NA	NA	NA
A3GALT2	5.86401e-07	0.000123652	0.000169501	NA	NA	NA	NA	NA	NA	NA	NA	NA	NA	NA	NA	NA	NA	NA	NA	NA	NA
DQX1	5.38467e-07	0.000173866	0.000226001	NA	NA	NA	NA	NA	NA	NA	NA	NA	NA	NA	NA	NA	NA	NA	NA	NA	NA
WNK3	5.08239e-07	0.000162513	0.000226001	X	54192823	54358642	165820	-	ENSG00000196632	protein_coding	chromosome	WNK lysine deficient protein kinase 3 [Source:HGNC Symbol;Acc:HGNC:14543]	ENSG00000196632.10	WNK3	65267	1.65	3.16	24.7	1.44e-06	3.32e-06	5.84
SPATA6	4.59323e-07	0.000210452	0.000367252	1	48295373	48472208	176836	-	ENSG00000132122	protein_coding	chromosome	spermatogenesis associated 6 [Source:HGNC Symbol;Acc:HGNC:18309]	ENSG00000132122.12	SPATA6	54558	-0.599	4	11.8	0.000725	0.00126	3.14
GSTM1	4.13403e-07	9.93357e-05	0.000169501	1	109687814	109709039	21226	+	ENSG00000134184	protein_coding	chromosome	glutathione S-transferase mu 1 [Source:HGNC Symbol;Acc:HGNC:4632]	ENSG00000134184.13	GSTM1	2944	-2.08	4.26	24.7	1.43e-06	3.3e-06	5.84
OR5AN1	4.03909e-07	0.000156084	0.000226001	NA	NA	NA	NA	NA	NA	NA	NA	NA	NA	NA	NA	NA	NA	NA	NA	NA	NA
PRKCB	3.89807e-07	0.000140933	0.000197751	16	23835983	24220611	384629	+	ENSG00000166501	protein_coding	chromosome	protein kinase C beta [Source:HGNC Symbol;Acc:HGNC:9395]	ENSG00000166501.14	PRKCB	5579	1.23	3.99	27.1	4.84e-07	1.17e-06	6.32
SDCBP	3.25976e-07	0.000137278	0.000197751	8	58552924	58582859	29936	+	ENSG00000137575	protein_coding	chromosome	syndecan binding protein [Source:HGNC Symbol;Acc:HGNC:10662]	ENSG00000137575.12	SDCBP	6386	0.137	7.54	1.3	0.255	0.301	0.594
KIF6	3.05804e-07	9.13854e-05	0.000113001	6	39329990	39725408	395419	-	ENSG00000164627	protein_coding	chromosome	kinesin family member 6 [Source:HGNC Symbol;Acc:HGNC:21202]	ENSG00000164627.18	KIF6	221458	-0.396	1.47	3.2	0.0753	0.0985	1.12
ROM1	3.02554e-07	8.0058e-05	0.000141251	11	62611722	62615120	3399	+	ENSG00000149489	protein_coding	chromosome	retinal outer segment membrane protein 1 [Source:HGNC Symbol;Acc:HGNC:10254]	ENSG00000149489.8	ROM1	6094	-1.57	1.99	57.2	1.43e-12	5.65e-12	11.8
PRKAR2B	2.83156e-07	0.000101136	0.000141251	7	107044705	107161811	117107	+	ENSG00000005249	protein_coding	chromosome	protein kinase cAMP-dependent type II regulatory subunit beta [Source:HGNC Symbol;Acc:HGNC:9392]	ENSG00000005249.13	PRKAR2B	5577	-3.06	7.66	162	1.53e-27	2.56e-26	26.8
FRK	2.51686e-07	0.000112683	0.000197751	6	115931149	116060891	129743	-	ENSG00000111816	protein_coding	chromosome	fyn related Src family tyrosine kinase [Source:HGNC Symbol;Acc:HGNC:3955]	ENSG00000111816.8	FRK	2444	1.1	5.95	45.2	1.83e-10	6.01e-10	9.74
FOXH1	2.50694e-07	8.20468e-05	0.000113001	NA	NA	NA	NA	NA	NA	NA	NA	NA	NA	NA	NA	NA	NA	NA	NA	NA	NA
DNAJC5G	2.42212e-07	8.37712e-05	0.000113001	NA	NA	NA	NA	NA	NA	NA	NA	NA	NA	NA	NA	NA	NA	NA	NA	NA	NA
FRMPD1	2.41392e-07	6.51754e-05	8.47506e-05	9	37650954	37746904	95951	+	ENSG00000070601	protein_coding	chromosome	FERM and PDZ domain containing 1 [Source:HGNC Symbol;Acc:HGNC:29159]	ENSG00000070601.10	FRMPD1	22844	-1.2	1.27	12.3	0.00056	0.000981	3.25
PLET1	2.35324e-07	8.46964e-05	0.000113001	NA	NA	NA	NA	NA	NA	NA	NA	NA	NA	NA	NA	NA	NA	NA	NA	NA	NA
LRFN2	2.12188e-07	7.94161e-05	0.000113001	NA	NA	NA	NA	NA	NA	NA	NA	NA	NA	NA	NA	NA	NA	NA	NA	NA	NA
ALK	2.04788e-07	6.47145e-05	8.47506e-05	2	29192774	29921586	728813	-	ENSG00000171094	protein_coding	chromosome	ALK receptor tyrosine kinase [Source:HGNC Symbol;Acc:HGNC:427]	ENSG00000171094.18	ALK	238	-0.409	0.318	2.23	0.137	0.17	0.864
CREB5	1.92533e-07	7.67123e-05	0.000113001	7	28299321	28825894	526574	+	ENSG00000146592	protein_coding	chromosome	cAMP responsive element binding protein 5 [Source:HGNC Symbol;Acc:HGNC:16844]	ENSG00000146592.17	CREB5	9586	-0.0671	4.11	0.107	0.744	0.777	0.128
MRPL54	1.92327e-07	3.42659e-05	5.65004e-05	19	3762682	3768575	5894	+	ENSG00000183617	protein_coding	chromosome	mitochondrial ribosomal protein L54 [Source:HGNC Symbol;Acc:HGNC:16685]	ENSG00000183617.5	MRPL54	116541	-1.26	4.58	81.4	1.56e-16	8.78e-16	15.8
PIEZO2	1.89765e-07	7.88685e-05	0.000113001	18	10666483	11148762	482280	-	ENSG00000154864	protein_coding	chromosome	piezo type mechanosensitive ion channel component 2 [Source:HGNC Symbol;Acc:HGNC:26270]	ENSG00000154864.12	PIEZO2	63895	1.09	3.7	23.7	2.26e-06	5.11e-06	5.65
LAMC1	1.89312e-07	6.02368e-05	8.47506e-05	1	183023420	183145592	122173	+	ENSG00000135862	protein_coding	chromosome	laminin subunit gamma 1 [Source:HGNC Symbol;Acc:HGNC:6492]	ENSG00000135862.6	LAMC1	3915	0.0761	8.25	0.236	0.628	0.671	0.202
CCDC80	1.84945e-07	5.98043e-05	8.47506e-05	3	112596794	112649530	52737	-	ENSG00000091986	protein_coding	chromosome	coiled-coil domain containing 80 [Source:HGNC Symbol;Acc:HGNC:30649]	ENSG00000091986.15	CCDC80	151887	-0.409	9.02	3.2	0.0751	0.0981	1.12
NAT8	1.80465e-07	6.29445e-05	8.47506e-05	NA	NA	NA	NA	NA	NA	NA	NA	NA	NA	NA	NA	NA	NA	NA	NA	NA	NA
SCD	1.80173e-07	6.19115e-05	8.47506e-05	10	100347233	100364826	17594	+	ENSG00000099194	protein_coding	chromosome	stearoyl-CoA desaturase [Source:HGNC Symbol;Acc:HGNC:10571]	ENSG00000099194.6	SCD	6319	-3.1	10.4	94.4	1.66e-18	1.11e-17	17.8
ACTA2	1.76948e-07	3.72887e-05	5.65004e-05	10	88935074	88991339	56266	-	ENSG00000107796	protein_coding	chromosome	actin alpha 2, smooth muscle [Source:HGNC Symbol;Acc:HGNC:130]	ENSG00000107796.13	ACTA2	59	-1.51	8.91	62.6	1.76e-13	7.56e-13	12.8
SYCP3	1.68316e-07	4.76688e-05	5.65004e-05	12	101728648	101739472	10825	-	ENSG00000139351	protein_coding	chromosome	synaptonemal complex protein 3 [Source:HGNC Symbol;Acc:HGNC:18130]	ENSG00000139351.15	SYCP3	50511	-0.148	0.791	0.335	0.564	0.61	0.249
SLC5A2	1.68055e-07	6.11124e-05	8.47506e-05	NA	NA	NA	NA	NA	NA	NA	NA	NA	NA	NA	NA	NA	NA	NA	NA	NA	NA
ADAM12	1.68019e-07	2.56816e-05	2.82502e-05	10	126012381	126388455	376075	-	ENSG00000148848	protein_coding	chromosome	ADAM metallopeptidase domain 12 [Source:HGNC Symbol;Acc:HGNC:190]	ENSG00000148848.14	ADAM12	8038	1.3	6.05	45.1	1.93e-10	6.34e-10	9.71
LPP	1.6647e-07	6.74804e-05	0.000113001	3	188153284	188890671	737388	+	ENSG00000145012	protein_coding	chromosome	LIM domain containing preferred translocation partner in lipoma [Source:HGNC Symbol;Acc:HGNC:6679]	ENSG00000145012.13	LPP	4026	0.669	8.21	18.1	3.16e-05	6.37e-05	4.5
ABCE1	1.57715e-07	2.47304e-05	2.82502e-05	4	145098288	145129524	31237	+	ENSG00000164163	protein_coding	chromosome	ATP binding cassette subfamily E member 1 [Source:HGNC Symbol;Acc:HGNC:69]	ENSG00000164163.11	ABCE1	6059	1.57	6.38	156	7.9e-27	1.24e-25	26.1
KBTBD12	1.57268e-07	4.15537e-05	5.65004e-05	3	127915232	127987671	72440	+	ENSG00000187715	protein_coding	chromosome	kelch repeat and BTB domain containing 12 [Source:HGNC Symbol;Acc:HGNC:25731]	ENSG00000187715.13	KBTBD12	166348	-0.0281	2.43	0.00662	0.935	0.945	0.0291
PTCHD1	1.56775e-07	6.06544e-05	8.47506e-05	X	23334849	23404374	69526	+	ENSG00000165186	protein_coding	chromosome	patched domain containing 1 [Source:HGNC Symbol;Acc:HGNC:26392]	ENSG00000165186.12	PTCHD1	139411	-0.472	4.11	3.24	0.0732	0.0959	1.14
SLITRK6	1.56755e-07	4.32405e-05	5.65004e-05	13	85792790	85806683	13894	-	ENSG00000184564	protein_coding	chromosome	SLIT and NTRK like family member 6 [Source:HGNC Symbol;Acc:HGNC:23503]	ENSG00000184564.11	SLITRK6	84189	2.65	4.05	44.5	2.49e-10	8.08e-10	9.6
ACSL1	1.53213e-07	4.45448e-05	5.65004e-05	4	184755595	184826818	71224	-	ENSG00000151726	protein_coding	chromosome	acyl-CoA synthetase long chain family member 1 [Source:HGNC Symbol;Acc:HGNC:3569]	ENSG00000151726.14	ACSL1	2180	-3.36	8.73	248	7.65e-37	3.94e-35	36.1
GRIA1	1.50788e-07	4.63658e-05	8.47506e-05	5	153489615	153813869	324255	+	ENSG00000155511	protein_coding	chromosome	glutamate ionotropic receptor AMPA type subunit 1 [Source:HGNC Symbol;Acc:HGNC:4571]	ENSG00000155511.18	GRIA1	2890	-0.471	1.29	1.64	0.202	0.244	0.694
PIAS4	1.47474e-07	6.61454e-05	0.000113001	19	4007736	4039386	31651	+	ENSG00000105229	protein_coding	chromosome	protein inhibitor of activated STAT 4 [Source:HGNC Symbol;Acc:HGNC:17002]	ENSG00000105229.7	PIAS4	51588	-0.54	4.26	10.4	0.00147	0.00245	2.83
MYLK	1.4494e-07	6.57227e-05	0.000113001	3	123610049	123884331	274283	-	ENSG00000065534	protein_coding	chromosome	myosin light chain kinase [Source:HGNC Symbol;Acc:HGNC:7590]	ENSG00000065534.18	MYLK	4638	-1.21	7.99	39.4	2.11e-09	6.29e-09	8.68
NDST1	1.38845e-07	6.61431e-05	0.000113001	5	150485818	150558211	72394	+	ENSG00000070614	protein_coding	chromosome	N-deacetylase and N-sulfotransferase 1 [Source:HGNC Symbol;Acc:HGNC:7680]	ENSG00000070614.15	NDST1	3340	-1.59	7.21	78	5.35e-16	2.9e-15	15.3
STARD4	1.37051e-07	4.14183e-05	5.65004e-05	5	111496033	111512590	16558	-	ENSG00000164211	protein_coding	chromosome	StAR related lipid transfer domain containing 4 [Source:HGNC Symbol;Acc:HGNC:18058]	ENSG00000164211.13	STARD4	134429	2.36	2.95	228	7.22e-35	2.86e-33	34.1
GIPR	1.36862e-07	3.28843e-05	5.65004e-05	19	45668221	45683722	15502	+	ENSG00000010310	protein_coding	chromosome	gastric inhibitory polypeptide receptor [Source:HGNC Symbol;Acc:HGNC:4271]	ENSG00000010310.9	GIPR	2696	-1.59	1.67	54.8	3.73e-12	1.42e-11	11.4
PLA2G4D	1.34078e-07	4.37061e-05	5.65004e-05	NA	NA	NA	NA	NA	NA	NA	NA	NA	NA	NA	NA	NA	NA	NA	NA	NA	NA
ADAMTS13	1.31109e-07	4.3236e-05	5.65004e-05	CHR_HG2030_PATCH	133414506	133459550	45045	+	ENSG00000281244	protein_coding	chromosome	ADAM metallopeptidase with thrombospondin type 1 motif 13 [Source:HGNC Symbol;Acc:HGNC:1366]	ENSG00000281244.2	ADAMTS13	11093	-0.687	1.92	7.78	0.00579	0.00896	2.24
ATP2A1	1.28443e-07	3.92845e-05	5.65004e-05	NA	NA	NA	NA	NA	NA	NA	NA	NA	NA	NA	NA	NA	NA	NA	NA	NA	NA
ZNF521	1.2252e-07	6.39036e-05	0.000113001	18	25061924	25352190	290267	-	ENSG00000198795	protein_coding	chromosome	zinc finger protein 521 [Source:HGNC Symbol;Acc:HGNC:24605]	ENSG00000198795.11	ZNF521	25925	1.33	5.45	45.5	1.63e-10	5.39e-10	9.79
KRT13	1.2105e-07	4.14884e-05	5.65004e-05	NA	NA	NA	NA	NA	NA	NA	NA	NA	NA	NA	NA	NA	NA	NA	NA	NA	NA
SLCO2B1	1.17645e-07	4.10014e-05	5.65004e-05	11	75100563	75206549	105987	+	ENSG00000137491	protein_coding	chromosome	solute carrier organic anion transporter family member 2B1 [Source:HGNC Symbol;Acc:HGNC:10962]	ENSG00000137491.15	SLCO2B1	11309	0.432	5.75	5.07	0.0254	0.0357	1.6
TNNI3	1.13385e-07	2.32261e-05	2.82502e-05	NA	NA	NA	NA	NA	NA	NA	NA	NA	NA	NA	NA	NA	NA	NA	NA	NA	NA
OBP2A	1.11081e-07	5.6639e-05	8.47506e-05	9	135546139	135549969	3831	+	ENSG00000122136	protein_coding	chromosome	odorant binding protein 2A [Source:HGNC Symbol;Acc:HGNC:23380]	ENSG00000122136.13	OBP2A	29991	1.21	0.287	11.4	0.000902	0.00154	3.04
RNF24	1.10781e-07	3.46787e-05	5.65004e-05	20	3927309	4015558	88250	-	ENSG00000101236	protein_coding	chromosome	ring finger protein 24 [Source:HGNC Symbol;Acc:HGNC:13779]	ENSG00000101236.17	RNF24	11237	0.156	5.31	1.23	0.269	0.316	0.57
GLI2	1.09595e-07	6.39076e-05	0.000113001	2	120735623	120992653	257031	+	ENSG00000074047	protein_coding	chromosome	GLI family zinc finger 2 [Source:HGNC Symbol;Acc:HGNC:4318]	ENSG00000074047.21	GLI2	2736	-0.038	2.34	0.0248	0.875	0.893	0.0579
SYNGAP1	1.08803e-07	1.80302e-05	2.82502e-05	6	33419661	33453689	34029	+	ENSG00000197283	protein_coding	chromosome	synaptic Ras GTPase activating protein 1 [Source:HGNC Symbol;Acc:HGNC:11497]	ENSG00000197283.17	SYNGAP1	8831	1.11	3.49	7.98	0.00522	0.00813	2.28
SYNGAP1	1.08803e-07	1.80302e-05	2.82502e-05	CHR_HSCHR6_MHC_SSTO_CTG1	33560260	33593877	33618	+	ENSG00000227460	protein_coding	chromosome	synaptic Ras GTPase activating protein 1 [Source:HGNC Symbol;Acc:HGNC:11497]	ENSG00000227460.8	SYNGAP1	8831	-0.114	2.23	0.149	0.7	0.737	0.155
SLC6A17	1.08219e-07	4.01148e-05	5.65004e-05	1	110150494	110202202	51709	+	ENSG00000197106	protein_coding	chromosome	solute carrier family 6 member 17 [Source:HGNC Symbol;Acc:HGNC:31399]	ENSG00000197106.7	SLC6A17	388662	2.85	2.06	53.3	6.83e-12	2.55e-11	11.2
EXD1	1.07865e-07	4.10294e-05	5.65004e-05	15	41182725	41230743	48019	-	ENSG00000178997	protein_coding	chromosome	exonuclease 3'-5' domain containing 1 [Source:HGNC Symbol;Acc:HGNC:28507]	ENSG00000178997.11	EXD1	161829	-0.944	1.13	9.43	0.00243	0.00394	2.61
ADCY4	1.07757e-07	1.89102e-05	2.82502e-05	14	24318349	24335093	16745	-	ENSG00000129467	protein_coding	chromosome	adenylate cyclase 4 [Source:HGNC Symbol;Acc:HGNC:235]	ENSG00000129467.13	ADCY4	196883	-2.68	4.35	170	1.7e-28	3.22e-27	27.8
SLC6A2	1.07484e-07	4.05634e-05	5.65004e-05	16	55655604	55706192	50589	+	ENSG00000103546	protein_coding	chromosome	solute carrier family 6 member 2 [Source:HGNC Symbol;Acc:HGNC:11048]	ENSG00000103546.18	SLC6A2	6530	-0.0206	0.983	0.00429	0.948	0.956	0.0233
PHLDA2	1.05533e-07	3.83851e-05	5.65004e-05	11	2928273	2929420	1148	-	ENSG00000181649	protein_coding	chromosome	pleckstrin homology like domain family A member 2 [Source:HGNC Symbol;Acc:HGNC:12385]	ENSG00000181649.8	PHLDA2	7262	2.32	1.35	24.6	1.53e-06	3.52e-06	5.81
PHLDA2	1.05533e-07	3.83851e-05	5.65004e-05	CHR_HSCHR11_1_CTG7	2928201	2929383	1183	-	ENSG00000274538	protein_coding	chromosome	pleckstrin homology like domain family A member 2 [Source:HGNC Symbol;Acc:HGNC:12385]	ENSG00000274538.2	PHLDA2	7262	1.1	1.83	6.46	0.0118	0.0175	1.93
COX6A1	1.05376e-07	6.43292e-05	0.000113001	12	120438090	120440737	2648	+	ENSG00000111775	protein_coding	chromosome	cytochrome c oxidase subunit 6A1 [Source:HGNC Symbol;Acc:HGNC:2277]	ENSG00000111775.3	COX6A1	1337	-1.29	6.95	79.2	3.45e-16	1.89e-15	15.5
CPLX3	1.04654e-07	3.01857e-05	5.65004e-05	NA	NA	NA	NA	NA	NA	NA	NA	NA	NA	NA	NA	NA	NA	NA	NA	NA	NA
ATP13A5	1.03644e-07	4.01478e-05	5.65004e-05	3	193274789	193378820	104032	-	ENSG00000187527	protein_coding	chromosome	ATPase 13A5 [Source:HGNC Symbol;Acc:HGNC:31789]	ENSG00000187527.11	ATP13A5	344905	-0.55	3.89	2.22	0.138	0.171	0.861
CAPNS2	1.01868e-07	2.18963e-05	2.82502e-05	NA	NA	NA	NA	NA	NA	NA	NA	NA	NA	NA	NA	NA	NA	NA	NA	NA	NA
CACNA1C	9.90551e-08	6.1335e-05	0.000113001	12	1970786	2697950	727165	+	ENSG00000151067	protein_coding	chromosome	calcium voltage-gated channel subunit alpha1 C [Source:HGNC Symbol;Acc:HGNC:1390]	ENSG00000151067.22	CACNA1C	775	-0.0147	3.99	0.00516	0.943	0.952	0.0256
ITGA11	9.78296e-08	3.4222e-05	5.65004e-05	15	68296532	68432163	135632	-	ENSG00000137809	protein_coding	chromosome	integrin subunit alpha 11 [Source:HGNC Symbol;Acc:HGNC:6136]	ENSG00000137809.17	ITGA11	22801	0.972	5.31	18.8	2.28e-05	4.67e-05	4.64
SOX15	9.63569e-08	5.49788e-05	8.47506e-05	17	7588178	7590094	1917	-	ENSG00000129194	protein_coding	chromosome	SRY-box transcription factor 15 [Source:HGNC Symbol;Acc:HGNC:11196]	ENSG00000129194.8	SOX15	6665	-0.155	0.83	0.225	0.636	0.678	0.197
NOSTRIN	9.6012e-08	3.01895e-05	5.65004e-05	2	168786539	168865514	78976	+	ENSG00000163072	protein_coding	chromosome	nitric oxide synthase trafficking [Source:HGNC Symbol;Acc:HGNC:20203]	ENSG00000163072.15	NOSTRIN	115677	-1.86	3.79	99.2	3.29e-19	2.38e-18	18.5
NOSTRIN	9.6012e-08	3.01895e-05	5.65004e-05	CHR_HSCHR2_1_CTG7_2	168831472	168865516	34045	+	ENSG00000275326	protein_coding	chromosome	nitric oxide synthase trafficking [Source:HGNC Symbol;Acc:HGNC:20203]	ENSG00000275326.4	NOSTRIN	115677	-2.41	3.45	65.8	5.02e-14	2.26e-13	13.3
SPP2	9.55831e-08	2.53576e-05	2.82502e-05	2	234050679	234077134	26456	+	ENSG00000072080	protein_coding	chromosome	secreted phosphoprotein 2 [Source:HGNC Symbol;Acc:HGNC:11256]	ENSG00000072080.11	SPP2	6694	-0.869	1.79	7.85	0.00557	0.00865	2.25
CARD6	9.53313e-08	2.44819e-05	2.82502e-05	5	40841308	40860175	18868	+	ENSG00000132357	protein_coding	chromosome	caspase recruitment domain family member 6 [Source:HGNC Symbol;Acc:HGNC:16394]	ENSG00000132357.14	CARD6	84674	0.764	4.22	25.2	1.14e-06	2.65e-06	5.94
IFFO2	9.43239e-08	3.87919e-05	5.65004e-05	1	18904280	18956676	52397	-	ENSG00000169991	protein_coding	chromosome	intermediate filament family orphan 2 [Source:HGNC Symbol;Acc:HGNC:27006]	ENSG00000169991.11	IFFO2	126917	0.297	5.11	2.85	0.0931	0.12	1.03
AANAT	9.4094e-08	1.99746e-05	2.82502e-05	NA	NA	NA	NA	NA	NA	NA	NA	NA	NA	NA	NA	NA	NA	NA	NA	NA	NA
EVI2B	9.301e-08	3.83169e-05	5.65004e-05	17	31303770	31314105	10336	-	ENSG00000185862	protein_coding	chromosome	ecotropic viral integration site 2B [Source:HGNC Symbol;Acc:HGNC:3500]	ENSG00000185862.7	EVI2B	2124	1.31	4.88	51.4	1.46e-11	5.29e-11	10.8
RGSL1	8.95845e-08	4.01958e-05	5.65004e-05	NA	NA	NA	NA	NA	NA	NA	NA	NA	NA	NA	NA	NA	NA	NA	NA	NA	NA
RFNG	8.91602e-08	3.10292e-05	5.65004e-05	17	82047902	82051831	3930	-	ENSG00000169733	protein_coding	chromosome	RFNG O-fucosylpeptide 3-beta-N-acetylglucosaminyltransferase [Source:HGNC Symbol;Acc:HGNC:9974]	ENSG00000169733.12	RFNG	5986	-0.68	4.51	9.97	0.00184	0.00303	2.74
TSPAN32	8.84823e-08	1.80102e-05	2.82502e-05	11	2301997	2318200	16204	+	ENSG00000064201	protein_coding	chromosome	tetraspanin 32 [Source:HGNC Symbol;Acc:HGNC:13410]	ENSG00000064201.15	TSPAN32	10077	-0.982	0.467	12.3	0.000554	0.000971	3.26
MEST	8.82907e-08	1.79751e-05	2.82502e-05	7	130486171	130506465	20295	+	ENSG00000106484	protein_coding	chromosome	mesoderm specific transcript [Source:HGNC Symbol;Acc:HGNC:7028]	ENSG00000106484.16	MEST	4232	-2.41	6.78	98.3	4.4e-19	3.13e-18	18.4
ATP8B4	8.60058e-08	2.2744e-05	2.82502e-05	15	49858238	50182817	324580	-	ENSG00000104043	protein_coding	chromosome	ATPase phospholipid transporting 8B4 (putative) [Source:HGNC Symbol;Acc:HGNC:13536]	ENSG00000104043.14	ATP8B4	79895	0.0153	4.03	0.00583	0.939	0.948	0.0272
EPPIN	8.49054e-08	2.10309e-05	2.82502e-05	20	45540626	45547752	7127	-	ENSG00000101448	protein_coding	chromosome	epididymal peptidase inhibitor [Source:HGNC Symbol;Acc:HGNC:15932]	ENSG00000101448.13	EPPIN	57119	1.26	0.747	16.1	8.68e-05	0.000167	4.06
SNTG1	8.39418e-08	1.75183e-05	2.82502e-05	NA	NA	NA	NA	NA	NA	NA	NA	NA	NA	NA	NA	NA	NA	NA	NA	NA	NA
NTHL1	8.30859e-08	1.71074e-05	2.82502e-05	16	2039815	2047866	8052	-	ENSG00000065057	protein_coding	chromosome	nth like DNA glycosylase 1 [Source:HGNC Symbol;Acc:HGNC:8028]	ENSG00000065057.9	NTHL1	4913	-0.73	3.36	19.7	1.51e-05	3.14e-05	4.82
IFIT3	8.28961e-08	2.05482e-05	2.82502e-05	10	89327997	89340971	12975	+	ENSG00000119917	protein_coding	chromosome	interferon induced protein with tetratricopeptide repeats 3 [Source:HGNC Symbol;Acc:HGNC:5411]	ENSG00000119917.14	IFIT3	3437	1.58	6.38	92.4	3.3e-18	2.16e-17	17.5
ERP27	8.28469e-08	2.27299e-05	2.82502e-05	12	14914039	14938537	24499	-	ENSG00000139055	protein_coding	chromosome	endoplasmic reticulum protein 27 [Source:HGNC Symbol;Acc:HGNC:26495]	ENSG00000139055.7	ERP27	121506	2.59	3.54	77.4	6.77e-16	3.61e-15	15.2
LYPLAL1	8.24654e-08	1.66656e-05	2.82502e-05	1	219173869	219212865	38997	+	ENSG00000143353	protein_coding	chromosome	lysophospholipase like 1 [Source:HGNC Symbol;Acc:HGNC:20440]	ENSG00000143353.12	LYPLAL1	127018	0.707	4.52	36.2	8.46e-09	2.39e-08	8.07
AOX1	8.13212e-08	3.74672e-05	5.65004e-05	2	200586014	200677064	91051	+	ENSG00000138356	protein_coding	chromosome	aldehyde oxidase 1 [Source:HGNC Symbol;Acc:HGNC:553]	ENSG00000138356.14	AOX1	316	-1.99	4.71	73.9	2.39e-15	1.21e-14	14.6
PSMA7	8.11624e-08	1.75035e-05	2.82502e-05	20	62136733	62143440	6708	-	ENSG00000101182	protein_coding	chromosome	proteasome subunit alpha 7 [Source:HGNC Symbol;Acc:HGNC:9536]	ENSG00000101182.15	PSMA7	5688	0.024	7.48	0.0381	0.845	0.867	0.0729
KCNC4	8.07847e-08	3.41702e-05	5.65004e-05	1	110211343	110283100	71758	+	ENSG00000116396	protein_coding	chromosome	potassium voltage-gated channel subfamily C member 4 [Source:HGNC Symbol;Acc:HGNC:6236]	ENSG00000116396.14	KCNC4	3749	-1.17	4.77	39.6	1.98e-09	5.92e-09	8.7
DUSP1	8.06825e-08	2.2719e-05	2.82502e-05	5	172768096	172771195	3100	-	ENSG00000120129	protein_coding	chromosome	dual specificity phosphatase 1 [Source:HGNC Symbol;Acc:HGNC:3064]	ENSG00000120129.6	DUSP1	1843	0.961	5.92	33.1	3.34e-08	8.97e-08	7.48
B4GALNT3	7.98759e-08	2.18037e-05	2.82502e-05	12	459939	563509	103571	+	ENSG00000139044	protein_coding	chromosome	beta-1,4-N-acetyl-galactosaminyltransferase 3 [Source:HGNC Symbol;Acc:HGNC:24137]	ENSG00000139044.12	B4GALNT3	283358	2.72	4.05	74.7	1.78e-15	9.17e-15	14.7
TUBA3E	7.89816e-08	2.18829e-05	2.82502e-05	NA	NA	NA	NA	NA	NA	NA	NA	NA	NA	NA	NA	NA	NA	NA	NA	NA	NA
TENM4	7.87864e-08	1.88123e-05	2.82502e-05	11	78652829	79441030	788202	-	ENSG00000149256	protein_coding	chromosome	teneurin transmembrane protein 4 [Source:HGNC Symbol;Acc:HGNC:29945]	ENSG00000149256.16	TENM4	26011	-0.675	4.05	4.28	0.0398	0.0544	1.4
FBXL15	7.80016e-08	2.97056e-05	5.65004e-05	10	102419189	102423136	3948	+	ENSG00000107872	protein_coding	chromosome	F-box and leucine rich repeat protein 15 [Source:HGNC Symbol;Acc:HGNC:28155]	ENSG00000107872.12	FBXL15	79176	-0.793	3.31	9.27	0.00265	0.00427	2.58
PCSK4	7.78283e-08	2.23464e-05	2.82502e-05	19	1481428	1490752	9325	-	ENSG00000115257	protein_coding	chromosome	proprotein convertase subtilisin/kexin type 4 [Source:HGNC Symbol;Acc:HGNC:8746]	ENSG00000115257.15	PCSK4	54760	-0.378	0.695	2.31	0.13	0.162	0.886
RSPH6A	7.76805e-08	2.27246e-05	2.82502e-05	NA	NA	NA	NA	NA	NA	NA	NA	NA	NA	NA	NA	NA	NA	NA	NA	NA	NA
GPC2	7.74104e-08	2.26904e-05	2.82502e-05	7	100169606	100177381	7776	-	ENSG00000213420	protein_coding	chromosome	glypican 2 [Source:HGNC Symbol;Acc:HGNC:4450]	ENSG00000213420.8	GPC2	221914	1.86	2.14	59.9	4.89e-13	2.02e-12	12.3
PRDM5	7.70518e-08	6.12971e-05	0.000113001	4	120684919	120922870	237952	-	ENSG00000138738	protein_coding	chromosome	PR/SET domain 5 [Source:HGNC Symbol;Acc:HGNC:9349]	ENSG00000138738.10	PRDM5	11107	1.31	3.43	39.6	1.92e-09	5.78e-09	8.72
FAM221B	7.62369e-08	2.18856e-05	2.82502e-05	9	35816391	35828747	12357	-	ENSG00000204930	protein_coding	chromosome	family with sequence similarity 221 member B [Source:HGNC Symbol;Acc:HGNC:30762]	ENSG00000204930.10	FAM221B	392307	-0.749	0.045	5.46	0.0205	0.0293	1.69
PKNOX2	7.59687e-08	3.74852e-05	5.65004e-05	11	125164687	125433389	268703	+	ENSG00000165495	protein_coding	chromosome	PBX/knotted 1 homeobox 2 [Source:HGNC Symbol;Acc:HGNC:16714]	ENSG00000165495.16	PKNOX2	63876	-2.33	1.92	65.1	6.49e-14	2.9e-13	13.2
APOBEC3B	7.59249e-08	1.7103e-05	2.82502e-05	22	38982347	38992804	10458	+	ENSG00000179750	protein_coding	chromosome	apolipoprotein B mRNA editing enzyme catalytic subunit 3B [Source:HGNC Symbol;Acc:HGNC:17352]	ENSG00000179750.16	APOBEC3B	9582	3.21	3.55	110	7.86e-21	6.63e-20	20.1
TAGAP	7.50361e-08	2.13683e-05	2.82502e-05	6	159034468	159045152	10685	-	ENSG00000164691	protein_coding	chromosome	T cell activation RhoGTPase activating protein [Source:HGNC Symbol;Acc:HGNC:15669]	ENSG00000164691.17	TAGAP	117289	1.35	3.63	57.2	1.45e-12	5.73e-12	11.8
EDN1	7.40981e-08	1.71185e-05	2.82502e-05	6	12290361	12297194	6834	+	ENSG00000078401	protein_coding	chromosome	endothelin 1 [Source:HGNC Symbol;Acc:HGNC:3176]	ENSG00000078401.7	EDN1	1906	-0.44	3.81	6.31	0.0128	0.0189	1.89
SLC13A4	7.39649e-08	2.05607e-05	2.82502e-05	NA	NA	NA	NA	NA	NA	NA	NA	NA	NA	NA	NA	NA	NA	NA	NA	NA	NA
GJB2	7.25286e-08	2.14084e-05	2.82502e-05	13	20187463	20192938	5476	-	ENSG00000165474	protein_coding	chromosome	gap junction protein beta 2 [Source:HGNC Symbol;Acc:HGNC:4284]	ENSG00000165474.8	GJB2	2706	5	4.48	193	3.62e-31	9.25e-30	30.4
FBP2	7.23398e-08	3.0526e-05	5.65004e-05	NA	NA	NA	NA	NA	NA	NA	NA	NA	NA	NA	NA	NA	NA	NA	NA	NA	NA
SYCE1	7.22202e-08	1.70688e-05	2.82502e-05	10	133553901	133569835	15935	-	ENSG00000171772	protein_coding	chromosome	synaptonemal complex central element protein 1 [Source:HGNC Symbol;Acc:HGNC:28852]	ENSG00000171772.16	SYCE1	93426	-2.2	0.676	61.7	2.42e-13	1.03e-12	12.6
LGI2	7.06508e-08	1.96458e-05	2.82502e-05	4	24998847	25030946	32100	-	ENSG00000153012	protein_coding	chromosome	leucine rich repeat LGI family member 2 [Source:HGNC Symbol;Acc:HGNC:18710]	ENSG00000153012.12	LGI2	55203	0.163	2.73	0.416	0.519	0.568	0.284
HIF1AN	7.03259e-08	2.18178e-05	2.82502e-05	10	100529072	100559998	30927	+	ENSG00000166135	protein_coding	chromosome	hypoxia inducible factor 1 subunit alpha inhibitor [Source:HGNC Symbol;Acc:HGNC:17113]	ENSG00000166135.14	HIF1AN	55662	0.622	5.77	36.6	7.07e-09	2.01e-08	8.15
TMPRSS9	6.88039e-08	2.27106e-05	2.82502e-05	NA	NA	NA	NA	NA	NA	NA	NA	NA	NA	NA	NA	NA	NA	NA	NA	NA	NA
ULK4	6.68768e-08	2.09555e-05	2.82502e-05	3	41246599	41962130	715532	-	ENSG00000168038	protein_coding	chromosome	unc-51 like kinase 4 [Source:HGNC Symbol;Acc:HGNC:15784]	ENSG00000168038.11	ULK4	54986	1.47	3.08	59.2	6.52e-13	2.66e-12	12.2
CTCFL	6.67399e-08	2.13877e-05	2.82502e-05	20	57495966	57525652	29687	-	ENSG00000124092	protein_coding	chromosome	CCCTC-binding factor like [Source:HGNC Symbol;Acc:HGNC:16234]	ENSG00000124092.12	CTCFL	140690	0.594	1.03	6.15	0.014	0.0205	1.86
PIM1	6.63713e-08	2.13746e-05	2.82502e-05	6	37170152	37175428	5277	+	ENSG00000137193	protein_coding	chromosome	Pim-1 proto-oncogene, serine/threonine kinase [Source:HGNC Symbol;Acc:HGNC:8986]	ENSG00000137193.14	PIM1	5292	-0.316	5.01	3.07	0.0813	0.106	1.09
GUCY1A2	6.60975e-08	3.65779e-05	5.65004e-05	11	106674012	107018524	344513	-	ENSG00000152402	protein_coding	chromosome	guanylate cyclase 1 soluble subunit alpha 2 [Source:HGNC Symbol;Acc:HGNC:4684]	ENSG00000152402.10	GUCY1A2	2977	0.217	4.68	0.978	0.324	0.373	0.49
PIN1	6.53329e-08	1.57918e-05	2.82502e-05	19	9835257	9849682	14426	+	ENSG00000127445	protein_coding	chromosome	peptidylprolyl cis/trans isomerase, NIMA-interacting 1 [Source:HGNC Symbol;Acc:HGNC:8988]	ENSG00000127445.13	PIN1	5300	-0.51	5.27	17.8	3.67e-05	7.33e-05	4.44
CASC1	6.5196e-08	2.09558e-05	2.82502e-05	12	25108289	25195162	86874	-	ENSG00000118307	protein_coding	chromosome	cancer susceptibility 1 [Source:HGNC Symbol;Acc:HGNC:29599]	ENSG00000118307.19	CASC1	55259	1.01	0.94	17.8	3.68e-05	7.37e-05	4.43
GAPDHS	6.47672e-08	2.09824e-05	2.82502e-05	NA	NA	NA	NA	NA	NA	NA	NA	NA	NA	NA	NA	NA	NA	NA	NA	NA	NA
IGSF6	6.45536e-08	1.67178e-05	2.82502e-05	CHR_HG926_PATCH	22628529	22641587	13059	+	ENSG00000283934	protein_coding	chromosome	immunoglobulin superfamily member 6 [Source:NCBI gene;Acc:10261]	ENSG00000283934.3	IGSF6	10261	0.527	3.33	2.01	0.157	0.194	0.803
IGSF6	6.45536e-08	1.67178e-05	2.82502e-05	16	21639550	21652608	13059	-	ENSG00000140749	protein_coding	chromosome	immunoglobulin superfamily member 6 [Source:HGNC Symbol;Acc:HGNC:5953]	ENSG00000140749.9	IGSF6	10261	0.49	3.62	1.78	0.184	0.223	0.736
HOXD11	6.4446e-08	2.14309e-05	2.82502e-05	NA	NA	NA	NA	NA	NA	NA	NA	NA	NA	NA	NA	NA	NA	NA	NA	NA	NA
KDM5A	6.4342e-08	1.66458e-05	2.82502e-05	12	280057	389320	109264	-	ENSG00000073614	protein_coding	chromosome	lysine demethylase 5A [Source:HGNC Symbol;Acc:HGNC:9886]	ENSG00000073614.13	KDM5A	5927	1.4	7.08	111	6.78e-21	5.75e-20	20.2
BMPR1B	6.35664e-08	2.09403e-05	2.82502e-05	4	94757955	95158448	400494	+	ENSG00000138696	protein_coding	chromosome	bone morphogenetic protein receptor type 1B [Source:HGNC Symbol;Acc:HGNC:1077]	ENSG00000138696.11	BMPR1B	658	4.14	3.84	117	1.03e-21	9.45e-21	21
CRX	6.32178e-08	2.00931e-05	2.82502e-05	19	47819779	47843330	23552	+	ENSG00000105392	protein_coding	chromosome	cone-rod homeobox [Source:HGNC Symbol;Acc:HGNC:2383]	ENSG00000105392.16	CRX	1406	-1.21	2.15	15.1	0.000142	0.000266	3.85
DPYSL3	6.29988e-08	2.09378e-05	2.82502e-05	5	147390808	147510068	119261	-	ENSG00000113657	protein_coding	chromosome	dihydropyrimidinase like 3 [Source:HGNC Symbol;Acc:HGNC:3015]	ENSG00000113657.13	DPYSL3	1809	0.174	7.11	1.19	0.277	0.324	0.558
GATAD2A	6.29623e-08	3.60807e-05	5.65004e-05	19	19385826	19508931	123106	+	ENSG00000167491	protein_coding	chromosome	GATA zinc finger domain containing 2A [Source:HGNC Symbol;Acc:HGNC:29989]	ENSG00000167491.17	GATAD2A	54815	1.18	6	87.5	1.81e-17	1.11e-16	16.7
LILRB4	6.24093e-08	2.05177e-05	2.82502e-05	CHR_HSCHR19LRC_PGF2_CTG3_1	54414251	54422496	8246	+	ENSG00000278279	protein_coding	chromosome	leukocyte immunoglobulin like receptor B4 [Source:HGNC Symbol;Acc:HGNC:6608]	ENSG00000278279.4	LILRB4	11006	1.97	2.06	20.6	9.74e-06	2.07e-05	5.01
LILRB4	6.24093e-08	2.05177e-05	2.82502e-05	CHR_HSCHR19LRC_PGF1_CTG3_1	54592642	54600251	7610	+	ENSG00000276042	protein_coding	chromosome	leukocyte immunoglobulin like receptor B4 [Source:HGNC Symbol;Acc:HGNC:6608]	ENSG00000276042.4	LILRB4	11006	1.26	1.7	9.52	0.00232	0.00377	2.63
LILRB4	6.24093e-08	2.05177e-05	2.82502e-05	19	54643889	54670359	26471	+	ENSG00000186818	protein_coding	chromosome	leukocyte immunoglobulin like receptor B4 [Source:HGNC Symbol;Acc:HGNC:6608]	ENSG00000186818.12	LILRB4	11006	0.608	1.62	3.26	0.0724	0.0949	1.14
LILRB4	6.24093e-08	2.05177e-05	2.82502e-05	CHR_HSCHR19_4_CTG3_1	54671018	54678557	7540	+	ENSG00000275730	protein_coding	chromosome	leukocyte immunoglobulin like receptor B4 [Source:HGNC Symbol;Acc:HGNC:6608]	ENSG00000275730.4	LILRB4	11006	0.322	3.02	0.759	0.385	0.435	0.415
CANX	6.19641e-08	2.00288e-05	2.82502e-05	5	179678628	179731641	53014	+	ENSG00000127022	protein_coding	chromosome	calnexin [Source:HGNC Symbol;Acc:HGNC:1473]	ENSG00000127022.15	CANX	821	1.81	7.71	45.6	1.58e-10	5.23e-10	9.8
CANX	6.19641e-08	2.00288e-05	2.82502e-05	CHR_HG30_PATCH	179679612	179732514	52903	+	ENSG00000283777	protein_coding	chromosome	calnexin [Source:HGNC Symbol;Acc:HGNC:1473]	ENSG00000283777.2	CANX	821	0.82	9.2	28.1	3.08e-07	7.58e-07	6.51
ITK	6.17505e-08	1.62018e-05	2.82502e-05	5	157142933	157255191	112259	+	ENSG00000113263	protein_coding	chromosome	IL2 inducible T cell kinase [Source:HGNC Symbol;Acc:HGNC:6171]	ENSG00000113263.12	ITK	3702	1.54	3.49	57.4	1.33e-12	5.28e-12	11.9
RALB	6.10552e-08	2.09323e-05	2.82502e-05	2	120240064	120294710	54647	+	ENSG00000144118	protein_coding	chromosome	RAS like proto-oncogene B [Source:HGNC Symbol;Acc:HGNC:9840]	ENSG00000144118.14	RALB	5899	-0.152	5.8	1.83	0.178	0.217	0.749
GPC6	6.09512e-08	2.00923e-05	2.82502e-05	13	93226807	94408020	1181214	+	ENSG00000183098	protein_coding	chromosome	glypican 6 [Source:HGNC Symbol;Acc:HGNC:4454]	ENSG00000183098.11	GPC6	10082	-0.416	4.5	4.57	0.0337	0.0466	1.47
ANPEP	6.04877e-08	1.75743e-05	2.82502e-05	15	89784895	89815401	30507	-	ENSG00000166825	protein_coding	chromosome	alanyl aminopeptidase, membrane [Source:HGNC Symbol;Acc:HGNC:500]	ENSG00000166825.14	ANPEP	290	-1.96	6.31	81	1.82e-16	1.02e-15	15.7
MMP16	6.03289e-08	1.80056e-05	2.82502e-05	8	88032011	88328025	296015	-	ENSG00000156103	protein_coding	chromosome	matrix metallopeptidase 16 [Source:HGNC Symbol;Acc:HGNC:7162]	ENSG00000156103.16	MMP16	4325	0.803	4.33	10.7	0.00128	0.00215	2.89
USP53	6.01446e-08	2.09223e-05	2.82502e-05	4	119212587	119295517	82931	+	ENSG00000145390	protein_coding	chromosome	ubiquitin specific peptidase 53 [Source:HGNC Symbol;Acc:HGNC:29255]	ENSG00000145390.11	USP53	54532	0.867	6.34	30.4	1.08e-07	2.77e-07	6.96
HDAC5	5.99858e-08	1.84139e-05	2.82502e-05	17	44076746	44123702	46957	-	ENSG00000108840	protein_coding	chromosome	histone deacetylase 5 [Source:HGNC Symbol;Acc:HGNC:14068]	ENSG00000108840.15	HDAC5	10014	-1.18	5.77	56.7	1.71e-12	6.7e-12	11.8
LMAN1L	5.94712e-08	1.53219e-05	2.82502e-05	NA	NA	NA	NA	NA	NA	NA	NA	NA	NA	NA	NA	NA	NA	NA	NA	NA	NA
ELP5	5.93799e-08	2.92255e-05	5.65004e-05	17	7251416	7259940	8525	+	ENSG00000170291	protein_coding	chromosome	elongator acetyltransferase complex subunit 5 [Source:HGNC Symbol;Acc:HGNC:30617]	ENSG00000170291.15	ELP5	23587	-0.558	4.6	21.6	6.11e-06	1.32e-05	5.21
MS4A4A	5.92577e-08	1.83374e-05	2.82502e-05	11	60185702	60317944	132243	+	ENSG00000110079	protein_coding	chromosome	membrane spanning 4-domains A4A [Source:HGNC Symbol;Acc:HGNC:13371]	ENSG00000110079.18	MS4A4A	51338	0.217	4.4	1.04	0.309	0.357	0.51
INSL3	5.78853e-08	2.13947e-05	2.82502e-05	NA	NA	NA	NA	NA	NA	NA	NA	NA	NA	NA	NA	NA	NA	NA	NA	NA	NA
FBXO15	5.76152e-08	3.23843e-05	5.65004e-05	18	74073353	74147843	74491	-	ENSG00000141665	protein_coding	chromosome	F-box protein 15 [Source:HGNC Symbol;Acc:HGNC:13617]	ENSG00000141665.13	FBXO15	201456	0.0512	2.09	0.0776	0.781	0.809	0.107
SMIM5	5.69071e-08	2.14121e-05	2.82502e-05	17	75633434	75641404	7971	+	ENSG00000204323	protein_coding	chromosome	small integral membrane protein 5 [Source:HGNC Symbol;Acc:HGNC:40030]	ENSG00000204323.5	SMIM5	643008	-0.502	0.695	4.69	0.0315	0.0438	1.5
HCLS1	5.64874e-08	2.00625e-05	2.82502e-05	3	121631399	121660927	29529	-	ENSG00000180353	protein_coding	chromosome	hematopoietic cell-specific Lyn substrate 1 [Source:HGNC Symbol;Acc:HGNC:4844]	ENSG00000180353.11	HCLS1	3059	0.921	5.55	43.1	4.51e-10	1.43e-09	9.35
TMEM52B	5.61224e-08	2.09476e-05	2.82502e-05	12	10170542	10191801	21260	+	ENSG00000165685	protein_coding	chromosome	transmembrane protein 52B [Source:HGNC Symbol;Acc:HGNC:26438]	ENSG00000165685.8	TMEM52B	120939	-0.705	0.389	7.1	0.00834	0.0126	2.08
TSGA10IP	5.59637e-08	1.57536e-05	2.82502e-05	NA	NA	NA	NA	NA	NA	NA	NA	NA	NA	NA	NA	NA	NA	NA	NA	NA	NA
UQCR11	5.58031e-08	1.5746e-05	2.82502e-05	19	1597169	1605473	8305	-	ENSG00000127540	protein_coding	chromosome	ubiquinol-cytochrome c reductase, complex III subunit XI [Source:HGNC Symbol;Acc:HGNC:30862]	ENSG00000127540.12	UQCR11	10975	-0.703	6.44	19.7	1.49e-05	3.11e-05	4.83
STC1	5.57282e-08	2.00618e-05	2.82502e-05	8	23841929	23854806	12878	-	ENSG00000159167	protein_coding	chromosome	stanniocalcin 1 [Source:HGNC Symbol;Acc:HGNC:11373]	ENSG00000159167.12	STC1	6781	1.29	4.64	26.7	5.81e-07	1.39e-06	6.24
LHFPL5	5.55804e-08	1.61778e-05	2.82502e-05	6	35797206	35845397	48192	+	ENSG00000197753	protein_coding	chromosome	LHFPL tetraspan subfamily member 5 [Source:HGNC Symbol;Acc:HGNC:21253]	ENSG00000197753.11	LHFPL5	222662	0.328	2.12	1.92	0.167	0.204	0.777
KPNA7	5.5272e-08	2.09517e-05	2.82502e-05	NA	NA	NA	NA	NA	NA	NA	NA	NA	NA	NA	NA	NA	NA	NA	NA	NA	NA
NDUFA2	5.48742e-08	1.66784e-05	2.82502e-05	5	140638740	140647785	9046	-	ENSG00000131495	protein_coding	chromosome	NADH:ubiquinone oxidoreductase subunit A2 [Source:HGNC Symbol;Acc:HGNC:7685]	ENSG00000131495.8	NDUFA2	4695	-1.21	5.32	82.6	1.03e-16	5.9e-16	16
WIF1	5.40548e-08	1.57515e-05	2.82502e-05	12	65050626	65121305	70680	-	ENSG00000156076	protein_coding	chromosome	WNT inhibitory factor 1 [Source:HGNC Symbol;Acc:HGNC:18081]	ENSG00000156076.10	WIF1	11197	-0.62	3.94	1.93	0.167	0.204	0.778
RPE65	5.2854e-08	1.49049e-05	2.82502e-05	NA	NA	NA	NA	NA	NA	NA	NA	NA	NA	NA	NA	NA	NA	NA	NA	NA	NA
CHD2	5.27244e-08	2.05026e-05	2.82502e-05	15	92900189	93027996	127808	+	ENSG00000173575	protein_coding	chromosome	chromodomain helicase DNA binding protein 2 [Source:HGNC Symbol;Acc:HGNC:1917]	ENSG00000173575.21	CHD2	1106	1.33	7.46	28.8	2.23e-07	5.54e-07	6.65
TSHR	5.26058e-08	2.05017e-05	2.82502e-05	14	80954989	81146302	191314	+	ENSG00000165409	protein_coding	chromosome	thyroid stimulating hormone receptor [Source:HGNC Symbol;Acc:HGNC:12373]	ENSG00000165409.17	TSHR	7253	0.477	2.17	4.8	0.207	0.249	0.684
AMZ1	5.227e-08	5.98742e-05	8.47506e-05	7	2679522	2775500	95979	+	ENSG00000174945	protein_coding	chromosome	archaelysin family metallopeptidase 1 [Source:HGNC Symbol;Acc:HGNC:22231]	ENSG00000174945.13	AMZ1	155185	-0.785	0.191	6.37	0.0124	0.0183	1.91
TP53I13	5.15163e-08	1.49124e-05	2.82502e-05	17	29566052	29573157	7106	+	ENSG00000167543	protein_coding	chromosome	tumor protein p53 inducible protein 13 [Source:HGNC Symbol;Acc:HGNC:25102]	ENSG00000167543.16	TP53I13	90313	-1.18	4.53	50.4	0.53	0.578	0.276
LCK	5.14068e-08	1.52979e-05	2.82502e-05	1	32251239	32286165	34927	+	ENSG00000182866	protein_coding	chromosome	LCK proto-oncogene, Src family tyrosine kinase [Source:HGNC Symbol;Acc:HGNC:6524]	ENSG00000182866.17	LCK	3932	0.508	3.33	4.8	0.0296	0.0413	1.53
PDE6A	5.1206e-08	2.05018e-05	2.82502e-05	5	149857953	149944793	86841	-	ENSG00000132915	protein_coding	chromosome	phosphodiesterase 6A [Source:HGNC Symbol;Acc:HGNC:8785]	ENSG00000132915.11	PDE6A	5145	-0.708	2.57	6.96	0.00898	0.0136	2.05
FANCD2OS	5.11933e-08	1.8808e-05	2.82502e-05	NA	NA	NA	NA	NA	NA	NA	NA	NA	NA	NA	NA	NA	NA	NA	NA	NA	NA
CXCR5	5.11422e-08	1.96468e-05	2.82502e-05	11	118883892	118897787	13896	+	ENSG00000160683	protein_coding	chromosome	C-X-C motif chemokine receptor 5 [Source:HGNC Symbol;Acc:HGNC:1060]	ENSG00000160683.5	CXCR5	643	1.48	1.2	13.1	0.00038	0.000677	3.42
EPN3	5.05983e-08	1.8304e-05	2.82502e-05	17	50532682	50543750	11069	+	ENSG00000049283	protein_coding	chromosome	epsin 3 [Source:HGNC Symbol;Acc:HGNC:18235]	ENSG00000049283.18	EPN3	55040	1.16	3.04	15	0.000143	0.000268	3.84
GRXCR2	5.00563e-08	1.53343e-05	2.82502e-05	NA	NA	NA	NA	NA	NA	NA	NA	NA	NA	NA	NA	NA	NA	NA	NA	NA	NA
PTPMT1	4.92597e-08	2.92152e-05	5.65004e-05	11	47565430	47573461	8032	+	ENSG00000110536	protein_coding	chromosome	protein tyrosine phosphatase mitochondrial 1 [Source:HGNC Symbol;Acc:HGNC:26965]	ENSG00000110536.14	PTPMT1	114971	-0.436	5.04	14.3	0.000205	0.000378	3.69
GFI1B	4.92333e-08	1.57508e-05	2.82502e-05	9	132944000	132991687	47688	+	ENSG00000165702	protein_coding	chromosome	growth factor independent 1B transcriptional repressor [Source:HGNC Symbol;Acc:HGNC:4238]	ENSG00000165702.14	GFI1B	8328	-0.454	0.98	3.85	0.0513	0.0688	1.29
EMB	4.84504e-08	1.96089e-05	2.82502e-05	5	50396192	50443248	47057	-	ENSG00000170571	protein_coding	chromosome	embigin [Source:HGNC Symbol;Acc:HGNC:30465]	ENSG00000170571.12	EMB	133418	1.26	5.51	44.6	2.36e-10	7.66e-10	9.63
CMC2	4.84358e-08	1.53109e-05	2.82502e-05	16	80966448	81020270	53823	-	ENSG00000103121	protein_coding	chromosome	C-X9-C motif containing 2 [Source:HGNC Symbol;Acc:HGNC:24447]	ENSG00000103121.8	CMC2	56942	0.834	4.66	36.7	6.91e-09	1.97e-08	8.16
SLC4A10	4.80224e-08	5.40486e-05	0.000113001	NA	NA	NA	NA	NA	NA	NA	NA	NA	NA	NA	NA	NA	NA	NA	NA	NA	NA
ANKRD33	4.79011e-08	1.53038e-05	2.82502e-05	NA	NA	NA	NA	NA	NA	NA	NA	NA	NA	NA	NA	NA	NA	NA	NA	NA	NA
C19orf57	4.78992e-08	3.19564e-05	5.65004e-05	19	13882348	13906452	24105	-	ENSG00000132016	protein_coding	chromosome	chromosome 19 open reading frame 57 [Source:HGNC Symbol;Acc:HGNC:28153]	ENSG00000132016.11	C19orf57	79173	-0.412	2.08	3.88	0.0502	0.0675	1.3
NCF2	4.78281e-08	1.95991e-05	2.82502e-05	1	183555563	183590876	35314	-	ENSG00000116701	protein_coding	chromosome	neutrophil cytosolic factor 2 [Source:HGNC Symbol;Acc:HGNC:7661]	ENSG00000116701.14	NCF2	4688	0.663	4.41	13.3	0.000339	0.000608	3.47
TCIRG1	4.77724e-08	1.44446e-05	2.82502e-05	11	68039025	68050895	11871	+	ENSG00000110719	protein_coding	chromosome	T cell immune regulator 1, ATPase H+ transporting V0 subunit a3 [Source:HGNC Symbol;Acc:HGNC:11647]	ENSG00000110719.10	TCIRG1	10312	1.45	5.32	37.5	4.79e-09	1.39e-08	8.32
EXOSC4	4.76145e-08	1.71419e-05	2.82502e-05	8	144078648	144080648	2001	+	ENSG00000178896	protein_coding	chromosome	exosome component 4 [Source:HGNC Symbol;Acc:HGNC:18189]	ENSG00000178896.9	EXOSC4	54512	0.476	4.19	6.4	0.0122	0.018	1.91
GOLGA7	4.58608e-08	1.57198e-05	2.82502e-05	8	41490396	41510980	20585	+	ENSG00000147533	protein_coding	chromosome	golgin A7 [Source:HGNC Symbol;Acc:HGNC:24876]	ENSG00000147533.17	GOLGA7	51125	-0.0433	6.07	0.0976	0.755	0.786	0.122
SPCS2	4.56527e-08	4.19258e-05	5.65004e-05	11	74949247	74979033	29787	+	ENSG00000118363	protein_coding	chromosome	signal peptidase complex subunit 2 [Source:HGNC Symbol;Acc:HGNC:28962]	ENSG00000118363.12	SPCS2	9789	1.65	6.66	95.9	9.76e-19	6.76e-18	18
ZNF322	4.54739e-08	1.62217e-05	2.82502e-05	6	26634383	26659752	25370	-	ENSG00000181315	protein_coding	chromosome	zinc finger protein 322 [Source:HGNC Symbol;Acc:HGNC:23640]	ENSG00000181315.11	ZNF322	79692	-0.058	5.4	0.415	0.52	0.569	0.284
TCAIM	4.50751e-08	2.87779e-05	5.65004e-05	3	44338119	44409451	71333	+	ENSG00000179152	protein_coding	chromosome	T cell activation inhibitor, mitochondrial [Source:HGNC Symbol;Acc:HGNC:25241]	ENSG00000179152.20	TCAIM	285343	0.399	4.61	16	9.09e-05	0.000174	4.04
MEIG1	4.49264e-08	2.00582e-05	2.82502e-05	NA	NA	NA	NA	NA	NA	NA	NA	NA	NA	NA	NA	NA	NA	NA	NA	NA	NA
SHPRH	4.48972e-08	4.63084e-05	8.47506e-05	6	145864245	145964423	100179	-	ENSG00000146414	protein_coding	chromosome	SNF2 histone linker PHD RING helicase [Source:HGNC Symbol;Acc:HGNC:19336]	ENSG00000146414.16	SHPRH	257218	0.153	6.04	0.898	0.344	0.394	0.463
TIMM8B	4.48899e-08	1.5301e-05	2.82502e-05	11	112084800	112086798	1999	-	ENSG00000150779	protein_coding	chromosome	translocase of inner mitochondrial membrane 8 homolog B [Source:HGNC Symbol;Acc:HGNC:11818]	ENSG00000150779.12	TIMM8B	26521	0.443	5.43	10.4	0.00147	0.00245	2.83
NRG4	4.42293e-08	1.49111e-05	2.82502e-05	15	75935969	76059795	123827	-	ENSG00000169752	protein_coding	chromosome	neuregulin 4 [Source:HGNC Symbol;Acc:HGNC:29862]	ENSG00000169752.17	NRG4	145957	1.79	0.532	21	8.07e-06	1.73e-05	5.09
IL7	4.38351e-08	1.95876e-05	2.82502e-05	8	78675743	78805523	129781	-	ENSG00000104432	protein_coding	chromosome	interleukin 7 [Source:HGNC Symbol;Acc:HGNC:6023]	ENSG00000104432.14	IL7	3574	0.85	1.08	19.2	1.92e-05	3.97e-05	4.72
KCNK10	4.33314e-08	1.53178e-05	2.82502e-05	NA	NA	NA	NA	NA	NA	NA	NA	NA	NA	NA	NA	NA	NA	NA	NA	NA	NA
POLR1A	4.32018e-08	1.91672e-05	2.82502e-05	2	86020216	86106155	85940	-	ENSG00000068654	protein_coding	chromosome	RNA polymerase I subunit A [Source:HGNC Symbol;Acc:HGNC:17264]	ENSG00000068654.16	POLR1A	25885	1.44	5.76	95.4	1.18e-18	8.13e-18	17.9
RBM18	4.24919e-08	1.91599e-05	2.82502e-05	9	122237622	122264840	27219	-	ENSG00000119446	protein_coding	chromosome	RNA binding motif protein 18 [Source:HGNC Symbol;Acc:HGNC:28413]	ENSG00000119446.14	RBM18	92400	0.371	5.11	10.8	0.00123	0.00207	2.91
NUDT11	4.2377e-08	1.91587e-05	2.82502e-05	X	51490011	51496592	6582	-	ENSG00000196368	protein_coding	chromosome	nudix hydrolase 11 [Source:HGNC Symbol;Acc:HGNC:18011]	ENSG00000196368.5	NUDT11	55190	0.461	1.52	3.17	0.0764	0.0998	1.12
C5orf15	4.20494e-08	1.48736e-05	2.82502e-05	5	133955510	133968674	13165	-	ENSG00000113583	protein_coding	chromosome	chromosome 5 open reading frame 15 [Source:HGNC Symbol;Acc:HGNC:20656]	ENSG00000113583.8	C5orf15	56951	-0.236	5.94	4.22	0.0412	0.0561	1.39
TREX1	4.19919e-08	1.48608e-05	2.82502e-05	3	48465811	48467645	1835	+	ENSG00000213689	protein_coding	chromosome	three prime repair exonuclease 1 [Source:HGNC Symbol;Acc:HGNC:12269]	ENSG00000213689.14	TREX1	11277	-0.774	3.32	12	0.000667	0.00116	3.18
ECM2	4.13367e-08	1.91564e-05	2.82502e-05	9	92493554	92536655	43102	-	ENSG00000106823	protein_coding	chromosome	extracellular matrix protein 2 [Source:HGNC Symbol;Acc:HGNC:3154]	ENSG00000106823.12	ECM2	1842	-2.36	6.41	145	1.78e-25	2.42e-24	24.7
BCAN	4.1324e-08	1.96142e-05	2.82502e-05	1	156641390	156659532	18143	+	ENSG00000132692	protein_coding	chromosome	brevican [Source:HGNC Symbol;Acc:HGNC:23059]	ENSG00000132692.19	BCAN	63827	2.74	1.81	37.1	5.77e-09	1.66e-08	8.24
GAL3ST1	4.12418e-08	1.96324e-05	2.82502e-05	NA	NA	NA	NA	NA	NA	NA	NA	NA	NA	NA	NA	NA	NA	NA	NA	NA	NA
SYT10	4.05119e-08	1.91674e-05	2.82502e-05	NA	NA	NA	NA	NA	NA	NA	NA	NA	NA	NA	NA	NA	NA	NA	NA	NA	NA
SLC9C1	4.0437e-08	1.91945e-05	2.82502e-05	NA	NA	NA	NA	NA	NA	NA	NA	NA	NA	NA	NA	NA	NA	NA	NA	NA	NA
ZIC5	4.03257e-08	1.48426e-05	2.82502e-05	NA	NA	NA	NA	NA	NA	NA	NA	NA	NA	NA	NA	NA	NA	NA	NA	NA	NA
TMPRSS5	4.00721e-08	1.91669e-05	2.82502e-05	11	113687547	113706373	18827	-	ENSG00000166682	protein_coding	chromosome	transmembrane serine protease 5 [Source:HGNC Symbol;Acc:HGNC:14908]	ENSG00000166682.13	TMPRSS5	80975	-0.104	0.597	0.141	0.708	0.744	0.15
CSRNP2	3.96012e-08	1.74346e-05	2.82502e-05	12	51061205	51083664	22460	-	ENSG00000110925	protein_coding	chromosome	cysteine and serine rich nuclear protein 2 [Source:HGNC Symbol;Acc:HGNC:16006]	ENSG00000110925.7	CSRNP2	81566	0.593	4.88	24.6	1.54e-06	3.54e-06	5.81
PSMB9	3.95967e-08	1.44474e-05	2.82502e-05	CHR_HSCHR6_MHC_COX_CTG1	32766454	32801905	35452	+	ENSG00000243067	protein_coding	chromosome	proteasome subunit beta 9 [Source:HGNC Symbol;Acc:HGNC:9546]	ENSG00000243067.7	PSMB9	5698	1.31	4.81	19.6	1.59e-05	3.3e-05	4.8
PSMB9	3.95967e-08	1.44474e-05	2.82502e-05	CHR_HSCHR6_MHC_MCF_CTG1	32877612	32913027	35416	+	ENSG00000240508	protein_coding	chromosome	proteasome subunit beta 9 [Source:HGNC Symbol;Acc:HGNC:9546]	ENSG00000240508.7	PSMB9	5698	-0.734	3.05	2.73	0.0999	0.128	1
PSMB9	3.95967e-08	1.44474e-05	2.82502e-05	6	32844136	32859851	15716	+	ENSG00000240065	protein_coding	chromosome	proteasome subunit beta 9 [Source:HGNC Symbol;Acc:HGNC:9546]	ENSG00000240065.8	PSMB9	5698	0.361	2.09	2.48	0.117	0.147	0.933
TBCEL	3.95538e-08	1.91511e-05	2.82502e-05	11	121024072	121090775	66704	+	ENSG00000154114	protein_coding	chromosome	tubulin folding cofactor E like [Source:HGNC Symbol;Acc:HGNC:28115]	ENSG00000154114.12	TBCEL	219899	1.04	4.83	67	3.2e-14	1.47e-13	13.5
CCHCR1	3.93841e-08	1.62075e-05	2.82502e-05	6	31142439	31158238	15800	-	ENSG00000204536	protein_coding	chromosome	coiled-coil alpha-helical rod protein 1 [Source:HGNC Symbol;Acc:HGNC:13930]	ENSG00000204536.14	CCHCR1	54535	0.701	2.79	8.54	0.00388	0.00614	2.41
CCHCR1	3.93841e-08	1.62075e-05	2.82502e-05	CHR_HSCHR6_MHC_QBL_CTG1	31134861	31150652	15792	-	ENSG00000206457	protein_coding	chromosome	coiled-coil alpha-helical rod protein 1 [Source:HGNC Symbol;Acc:HGNC:13930]	ENSG00000206457.10	CCHCR1	54535	1.19	1.65	7.61	0.00635	0.00979	2.2
CCHCR1	3.93841e-08	1.62075e-05	2.82502e-05	CHR_HSCHR6_MHC_COX_CTG1	31134989	31150760	15772	-	ENSG00000234114	protein_coding	chromosome	coiled-coil alpha-helical rod protein 1 [Source:HGNC Symbol;Acc:HGNC:13930]	ENSG00000234114.8	CCHCR1	54535	-0.791	2.27	3.65	0.0576	0.0766	1.24
CCHCR1	3.93841e-08	1.62075e-05	2.82502e-05	CHR_HSCHR6_MHC_MCF_CTG1	31220974	31236769	15796	-	ENSG00000224180	protein_coding	chromosome	coiled-coil alpha-helical rod protein 1 [Source:HGNC Symbol;Acc:HGNC:13930]	ENSG00000224180.8	CCHCR1	54535	0.325	2.52	0.847	0.359	0.409	0.445
FOXS1	3.88056e-08	1.52883e-05	2.82502e-05	20	31844303	31845604	1302	-	ENSG00000179772	protein_coding	chromosome	forkhead box S1 [Source:HGNC Symbol;Acc:HGNC:3735]	ENSG00000179772.8	FOXS1	2307	-1.48	1.13	36.5	1.27e-06	2.95e-06	5.89
NOVA2	3.86942e-08	1.66642e-05	2.82502e-05	19	45933734	45973865	40132	-	ENSG00000104967	protein_coding	chromosome	NOVA alternative splicing regulator 2 [Source:HGNC Symbol;Acc:HGNC:7887]	ENSG00000104967.7	NOVA2	4858	-2.07	2.66	85.8	3.26e-17	1.95e-16	16.5
IAH1	3.84698e-08	1.66393e-05	2.82502e-05	2	9473658	9496543	22886	+	ENSG00000134330	protein_coding	chromosome	isoamyl acetate hydrolyzing esterase 1 (putative) [Source:HGNC Symbol;Acc:HGNC:27696]	ENSG00000134330.19	IAH1	285148	-0.793	5.06	43.7	3.42e-10	1.1e-09	9.47
KCNK12	3.8165e-08	1.91908e-05	2.82502e-05	NA	NA	NA	NA	NA	NA	NA	NA	NA	NA	NA	NA	NA	NA	NA	NA	NA	NA
NUDT1	3.73675e-08	1.52773e-05	2.82502e-05	7	2242222	2251146	8925	+	ENSG00000106268	protein_coding	chromosome	nudix hydrolase 1 [Source:HGNC Symbol;Acc:HGNC:8048]	ENSG00000106268.15	NUDT1	4521	-0.109	3.6	0.52	0.472	0.522	0.326
MFAP5	3.72507e-08	1.8298e-05	2.82502e-05	12	8637346	8662888	25543	-	ENSG00000197614	protein_coding	chromosome	microfibril associated protein 5 [Source:HGNC Symbol;Acc:HGNC:29673]	ENSG00000197614.11	MFAP5	8076	-1.77	6.27	60.8	3.41e-13	1.44e-12	12.5
LRRC38	3.72197e-08	1.91873e-05	2.82502e-05	NA	NA	NA	NA	NA	NA	NA	NA	NA	NA	NA	NA	NA	NA	NA	NA	NA	NA
RASGRF1	3.70782e-08	1.4424e-05	2.82502e-05	15	78959947	79090773	130827	-	ENSG00000058335	protein_coding	chromosome	Ras protein specific guanine nucleotide releasing factor 1 [Source:HGNC Symbol;Acc:HGNC:9875]	ENSG00000058335.15	RASGRF1	5923	2.2	2	41.8	7.64e-10	2.37e-09	9.12
ZNF827	3.7039e-08	1.62393e-05	2.82502e-05	4	145757627	145938823	181197	-	ENSG00000151612	protein_coding	chromosome	zinc finger protein 827 [Source:HGNC Symbol;Acc:HGNC:27193]	ENSG00000151612.18	ZNF827	152485	0.124	5.1	0.938	0.334	0.383	0.476
TFPI2	3.68693e-08	1.87484e-05	2.82502e-05	7	93885396	93890753	5358	-	ENSG00000105825	protein_coding	chromosome	tissue factor pathway inhibitor 2 [Source:HGNC Symbol;Acc:HGNC:11761]	ENSG00000105825.14	TFPI2	7980	-0.111	3.82	0.124	0.725	0.759	0.14
OR5A1	3.67671e-08	1.83158e-05	2.82502e-05	11	59436469	59451380	14912	+	ENSG00000172320	protein_coding	chromosome	olfactory receptor family 5 subfamily A member 1 [Source:HGNC Symbol;Acc:HGNC:8319]	ENSG00000172320.3	OR5A1	219982	0.52	1.51	4.48	0.0355	0.0488	1.45
TUBAL3	3.65134e-08	1.91818e-05	2.82502e-05	NA	NA	NA	NA	NA	NA	NA	NA	NA	NA	NA	NA	NA	NA	NA	NA	NA	NA
PSMD5	3.57305e-08	1.91276e-05	2.82502e-05	9	120815496	120842951	27456	-	ENSG00000095261	protein_coding	chromosome	proteasome 26S subunit, non-ATPase 5 [Source:HGNC Symbol;Acc:HGNC:9563]	ENSG00000095261.14	PSMD5	5711	1.98	5.35	91.1	5.13e-18	3.31e-17	17.3
C12orf56	3.53217e-08	1.52728e-05	2.82502e-05	NA	NA	NA	NA	NA	NA	NA	NA	NA	NA	NA	NA	NA	NA	NA	NA	NA	NA
IQCE	3.51703e-08	1.57903e-05	2.82502e-05	7	2558972	2614733	55762	+	ENSG00000106012	protein_coding	chromosome	IQ motif containing E [Source:HGNC Symbol;Acc:HGNC:29171]	ENSG00000106012.18	IQCE	23288	0.563	4.79	22	5.16e-06	1.13e-05	5.29
RDH16	3.51173e-08	1.9178e-05	2.82502e-05	12	56951431	56959374	7944	-	ENSG00000139547	protein_coding	chromosome	retinol dehydrogenase 16 [Source:HGNC Symbol;Acc:HGNC:29674]	ENSG00000139547.7	RDH16	8608	-0.772	1.9	10.7	0.00126	0.00212	2.9
KLHL34	3.43271e-08	1.87785e-05	2.82502e-05	NA	NA	NA	NA	NA	NA	NA	NA	NA	NA	NA	NA	NA	NA	NA	NA	NA	NA
CLDND2	3.42532e-08	2.79303e-05	5.65004e-05	19	51367098	51369003	1906	-	ENSG00000160318	protein_coding	chromosome	claudin domain containing 2 [Source:HGNC Symbol;Acc:HGNC:28511]	ENSG00000160318.6	CLDND2	125875	-2.7	0.275	131	1.13e-23	1.28e-22	22.9
ACYP2	3.40771e-08	1.52664e-05	2.82502e-05	2	53970838	54305300	334463	+	ENSG00000170634	protein_coding	chromosome	acylphosphatase 2 [Source:HGNC Symbol;Acc:HGNC:180]	ENSG00000170634.13	ACYP2	98	-1.59	3.73	197	1.37e-31	3.69e-30	30.9
MAP1A	3.37687e-08	1.66244e-05	2.82502e-05	15	43510958	43531620	20663	+	ENSG00000166963	protein_coding	chromosome	microtubule associated protein 1A [Source:HGNC Symbol;Acc:HGNC:6835]	ENSG00000166963.13	MAP1A	4130	-0.905	5.09	37.5	4.89e-09	1.41e-08	8.31
C15orf41	3.37432e-08	1.39916e-05	2.82502e-05	15	36579626	36810248	230623	+	ENSG00000186073	protein_coding	chromosome	chromosome 15 open reading frame 41 [Source:HGNC Symbol;Acc:HGNC:26929]	ENSG00000186073.14	C15orf41	84529	0.375	2.81	4.66	0.0321	0.0445	1.49
SHROOM1	3.30515e-08	1.62159e-05	2.82502e-05	5	132822141	132830898	8758	-	ENSG00000164403	protein_coding	chromosome	shroom family member 1 [Source:HGNC Symbol;Acc:HGNC:24084]	ENSG00000164403.14	SHROOM1	134549	-0.921	3.42	20.2	1.19e-05	2.5e-05	4.93
LSP1	3.30168e-08	1.52724e-05	2.82502e-05	11	1852970	1892267	39298	+	ENSG00000130592	protein_coding	chromosome	lymphocyte specific protein 1 [Source:HGNC Symbol;Acc:HGNC:6707]	ENSG00000130592.15	LSP1	4046	-1.07	6.22	55.9	2.34e-12	9.06e-12	11.6
B3GNT6	3.24694e-08	1.91877e-05	2.82502e-05	NA	NA	NA	NA	NA	NA	NA	NA	NA	NA	NA	NA	NA	NA	NA	NA	NA	NA
ADAM20	3.16974e-08	1.8292e-05	2.82502e-05	14	70522358	70535015	12658	-	ENSG00000134007	protein_coding	chromosome	ADAM metallopeptidase domain 20 [Source:HGNC Symbol;Acc:HGNC:199]	ENSG00000134007.5	ADAM20	8748	1.5	-0.124	19.8	1.45e-05	3.02e-05	4.84
REEP6	3.12521e-08	1.82951e-05	2.82502e-05	19	1491166	1497927	6762	+	ENSG00000115255	protein_coding	chromosome	receptor accessory protein 6 [Source:HGNC Symbol;Acc:HGNC:30078]	ENSG00000115255.11	REEP6	92840	-1.18	3.77	16.1	8.35e-05	0.000161	4.08
JPH2	3.09994e-08	1.44191e-05	2.82502e-05	20	44111695	44187578	75884	-	ENSG00000149596	protein_coding	chromosome	junctophilin 2 [Source:HGNC Symbol;Acc:HGNC:14202]	ENSG00000149596.6	JPH2	57158	-1.01	3.41	15	0.000147	0.000275	3.83
B4GALNT1	3.07548e-08	3.14682e-05	5.65004e-05	12	57623409	57633239	9831	-	ENSG00000135454	protein_coding	chromosome	beta-1,4-N-acetyl-galactosaminyltransferase 1 [Source:HGNC Symbol;Acc:HGNC:4117]	ENSG00000135454.14	B4GALNT1	2583	1.74	2.3	41.6	8.36e-10	2.59e-09	9.08
GLIPR1	3.03871e-08	1.78511e-05	2.82502e-05	12	75480753	75503863	23111	+	ENSG00000139278	protein_coding	chromosome	GLI pathogenesis related 1 [Source:HGNC Symbol;Acc:HGNC:17001]	ENSG00000139278.10	GLIPR1	11010	0.661	5.56	20.1	1.24e-05	2.61e-05	4.9
FGF7	3.02302e-08	1.78583e-05	2.82502e-05	15	49423178	49488775	65598	+	ENSG00000140285	protein_coding	chromosome	fibroblast growth factor 7 [Source:HGNC Symbol;Acc:HGNC:3685]	ENSG00000140285.10	FGF7	2252	1.29	5.53	32.4	4.5e-08	1.19e-07	7.35
ZNF251	3.00349e-08	1.61985e-05	2.82502e-05	CHR_HSCHR8_2_CTG7	144724139	144759649	35511	-	ENSG00000278062	protein_coding	chromosome	zinc finger protein 251 [Source:HGNC Symbol;Acc:HGNC:13045]	ENSG00000278062.2	ZNF251	90987	2.23	3.19	56.4	1.95e-12	7.59e-12	11.7
ZNF251	3.00349e-08	1.61985e-05	2.82502e-05	8	144720907	144756417	35511	-	ENSG00000198169	protein_coding	chromosome	zinc finger protein 251 [Source:HGNC Symbol;Acc:HGNC:13045]	ENSG00000198169.9	ZNF251	90987	-0.174	3.94	0.396	0.53	0.578	0.276
IL2RA	2.99035e-08	1.78476e-05	2.82502e-05	10	6010689	6062370	51682	-	ENSG00000134460	protein_coding	chromosome	interleukin 2 receptor subunit alpha [Source:HGNC Symbol;Acc:HGNC:6008]	ENSG00000134460.17	IL2RA	3559	1.8	3.2	44.3	2.68e-10	8.66e-10	9.57
PMF1.BGLAP	2.95349e-08	1.43975e-05	2.82502e-05	NA	NA	NA	NA	NA	NA	NA	NA	NA	NA	NA	NA	NA	NA	NA	NA	NA	NA
FOPNL	2.88295e-08	2.87268e-05	5.65004e-05	CHR_HSCHR16_1_CTG1	15950862	15973769	22908	-	ENSG00000276914	protein_coding	chromosome	FGFR1OP N-terminal like [Source:HGNC Symbol;Acc:HGNC:26435]	ENSG00000276914.2	FOPNL	123811	0.709	4.35	14.8	0.00016	0.000298	3.8
FOPNL	2.88295e-08	2.87268e-05	5.65004e-05	16	15865719	15888625	22907	-	ENSG00000133393	protein_coding	chromosome	FGFR1OP N-terminal like [Source:HGNC Symbol;Acc:HGNC:26435]	ENSG00000133393.13	FOPNL	123811	0.122	4.13	0.129	0.72	0.755	0.143
RGS12	2.8126e-08	1.61928e-05	2.82502e-05	4	3293028	3439913	146886	+	ENSG00000159788	protein_coding	chromosome	regulator of G protein signaling 12 [Source:HGNC Symbol;Acc:HGNC:9994]	ENSG00000159788.19	RGS12	6002	-0.758	4.89	21.1	7.76e-06	1.66e-05	5.11
ARHGAP24	2.79253e-08	1.48531e-05	2.82502e-05	4	85475150	86002668	527519	+	ENSG00000138639	protein_coding	chromosome	Rho GTPase activating protein 24 [Source:HGNC Symbol;Acc:HGNC:25361]	ENSG00000138639.18	ARHGAP24	83478	-0.935	4.28	45.3	1.77e-10	5.84e-10	9.75
ZSWIM7	2.78304e-08	2.7889e-05	5.65004e-05	17	15976560	15999717	23158	-	ENSG00000214941	protein_coding	chromosome	zinc finger SWIM-type containing 7 [Source:HGNC Symbol;Acc:HGNC:26993]	ENSG00000214941.8	ZSWIM7	125150	-0.596	4.24	36.4	7.58e-09	2.15e-08	8.12
KBTBD3	2.75749e-08	1.57601e-05	2.82502e-05	11	106051098	106077459	26362	-	ENSG00000182359	protein_coding	chromosome	kelch repeat and BTB domain containing 3 [Source:HGNC Symbol;Acc:HGNC:22934]	ENSG00000182359.15	KBTBD3	143879	-0.473	3.08	6.47	0.0117	0.0174	1.93
TLL1	2.73805e-08	2.97106e-05	5.65004e-05	4	165873237	166104457	231221	+	ENSG00000038295	protein_coding	chromosome	tolloid like 1 [Source:HGNC Symbol;Acc:HGNC:11843]	ENSG00000038295.8	TLL1	7092	-0.108	3.03	0.246	0.62	0.664	0.207
ISYNA1	2.70876e-08	1.48994e-05	2.82502e-05	19	18434388	18438167	3780	-	ENSG00000105655	protein_coding	chromosome	inositol-3-phosphate synthase 1 [Source:HGNC Symbol;Acc:HGNC:29821]	ENSG00000105655.19	ISYNA1	51477	-0.252	4.79	1.56	0.213	0.256	0.671
ASPN	2.69544e-08	1.78427e-05	2.82502e-05	9	92456205	92482506	26302	-	ENSG00000106819	protein_coding	chromosome	asporin [Source:HGNC Symbol;Acc:HGNC:14872]	ENSG00000106819.13	ASPN	54829	2.29	6.2	77.7	6.11e-16	3.28e-15	15.2
SMAD5	2.67755e-08	1.61847e-05	2.82502e-05	5	136132845	136188747	55903	+	ENSG00000113658	protein_coding	chromosome	SMAD family member 5 [Source:HGNC Symbol;Acc:HGNC:6771]	ENSG00000113658.18	SMAD5	4090	-0.115	6.23	1.46	0.228	0.271	0.642
CNTNAP3	2.63065e-08	1.61891e-05	2.82502e-05	9	39072767	39288315	215549	-	ENSG00000106714	protein_coding	chromosome	contactin associated protein like 3 [Source:HGNC Symbol;Acc:HGNC:13834]	ENSG00000106714.17	CNTNAP3	79937	-0.314	3.14	2.14	0.145	0.18	0.838
RYR2	2.56185e-08	1.7833e-05	2.82502e-05	1	237042184	237833988	791805	+	ENSG00000198626	protein_coding	chromosome	ryanodine receptor 2 [Source:HGNC Symbol;Acc:HGNC:10484]	ENSG00000198626.17	RYR2	6262	1.33	1.88	23.3	2.79e-06	6.25e-06	5.56
SYDE2	2.3883e-08	1.57622e-05	2.82502e-05	1	85156889	85201016	44128	-	ENSG00000097096	protein_coding	chromosome	synapse defective Rho GTPase homolog 2 [Source:HGNC Symbol;Acc:HGNC:25841]	ENSG00000097096.9	SYDE2	84144	1.21	3.96	51.7	1.27e-11	4.62e-11	10.9
DECR1	2.34815e-08	1.61653e-05	2.82502e-05	8	90001405	90053633	52229	+	ENSG00000104325	protein_coding	chromosome	2,4-dienoyl-CoA reductase 1 [Source:HGNC Symbol;Acc:HGNC:2753]	ENSG00000104325.7	DECR1	1666	-0.985	6.28	59.4	6.07e-13	2.48e-12	12.2
CCDC152	2.28291e-08	2.74678e-05	5.65004e-05	5	42756818	42802439	45622	+	ENSG00000198865	protein_coding	chromosome	coiled-coil domain containing 152 [Source:HGNC Symbol;Acc:HGNC:34438]	ENSG00000198865.10	CCDC152	100129792	-0.275	2.14	1.54	0.216	0.259	0.665
ZNF385B	2.25873e-08	1.61698e-05	2.82502e-05	2	179441982	179861612	419631	-	ENSG00000144331	protein_coding	chromosome	zinc finger protein 385B [Source:HGNC Symbol;Acc:HGNC:26332]	ENSG00000144331.20	ZNF385B	151126	-1.07	1.28	16.6	6.72e-05	0.000131	4.17
SULT1C3	2.25134e-08	1.4384e-05	2.82502e-05	NA	NA	NA	NA	NA	NA	NA	NA	NA	NA	NA	NA	NA	NA	NA	NA	NA	NA
PTGDR2	2.22269e-08	1.3959e-05	2.82502e-05	11	60850933	60855950	5018	-	ENSG00000183134	protein_coding	chromosome	prostaglandin D2 receptor 2 [Source:HGNC Symbol;Acc:HGNC:4502]	ENSG00000183134.5	PTGDR2	11251	-3.02	-0.146	137	2.45e-24	2.96e-23	23.6
HES6	2.21575e-08	1.39926e-05	2.82502e-05	2	238238267	238240662	2396	-	ENSG00000144485	protein_coding	chromosome	hes family bHLH transcription factor 6 [Source:HGNC Symbol;Acc:HGNC:18254]	ENSG00000144485.11	HES6	55502	2.43	2.86	53.2	6.88e-12	2.56e-11	11.2
GIMAP1.GIMAP5	2.05005e-08	1.4383e-05	2.82502e-05	NA	NA	NA	NA	NA	NA	NA	NA	NA	NA	NA	NA	NA	NA	NA	NA	NA	NA
CFH	2.04211e-08	1.69753e-05	2.82502e-05	1	196651878	196747504	95627	+	ENSG00000000971	protein_coding	chromosome	complement factor H [Source:HGNC Symbol;Acc:HGNC:4883]	ENSG00000000971.15	CFH	3075	0.345	7	4.22	0.0411	0.0561	1.39
SBSPON	1.95834e-08	1.57418e-05	2.82502e-05	8	73064543	73124088	59546	-	ENSG00000164764	protein_coding	chromosome	somatomedin B and thrombospondin type 1 domain containing [Source:HGNC Symbol;Acc:HGNC:30362]	ENSG00000164764.11	SBSPON	157869	0.896	3.75	12.6	0.00047	0.00083	3.33
SLC25A36	1.95451e-08	1.61621e-05	2.82502e-05	3	140941830	140980978	39149	+	ENSG00000114120	protein_coding	chromosome	solute carrier family 25 member 36 [Source:HGNC Symbol;Acc:HGNC:25554]	ENSG00000114120.13	SLC25A36	55186	0.24	6.62	2.52	0.114	0.144	0.943
TRIM31	1.78644e-08	1.39759e-05	2.82502e-05	NA	NA	NA	NA	NA	NA	NA	NA	NA	NA	NA	NA	NA	NA	NA	NA	NA	NA
PCLO	1.71362e-08	1.57295e-05	2.82502e-05	7	82754012	83162930	408919	-	ENSG00000186472	protein_coding	chromosome	piccolo presynaptic cytomatrix protein [Source:HGNC Symbol;Acc:HGNC:13406]	ENSG00000186472.20	PCLO	27445	-0.703	4.91	15.6	0.00011	0.000209	3.96
LALBA	1.70815e-08	1.7408e-05	2.82502e-05	NA	NA	NA	NA	NA	NA	NA	NA	NA	NA	NA	NA	NA	NA	NA	NA	NA	NA
[truncated: 29 more rows]
