# Supplementary material for: Secondary Transcriptomic Analysis of Triple-Negative Breast Cancer Reveals Reliable Universal and Subtype-Specific Mechanistic Markers
Source: Cancers (Basel). 2024 Oct 2;16(19):3379. doi: 10.3390/cancers16193379 (PMC11476281; doi:10.3390/cancers16193379)
Supplement: Supplementary file 1 [file cancers-16-03379-s001.zip › Supplementary_File_S8_TNBC_Mechanistic_Markers_to_Check.txt-RankedTargets.tsv.csv]

Target_Symbol	Target_ID	Target_Name	Associated_Disease_Count	Tractability_Count	sm_approved	sm_advancedClinical	sm_phase1	ab_approved	ab_advancedClinical	ab_phase1	pr_approved	pr_advancedClinical	pr_phase1	oc_approved	oc_advancedClinical	oc_phase1	Subcellular_Location	Safety_Liabilities	Number_Unique_Drugs	Target_in_Pathways	num_Approved_Drugs	num_Phase3	num_Phase2	num_Phase1	num_Phase4	Weighted_Score
IFNG	ENSG00000111537	interferon gamma	2472	3	FALSE	FALSE	FALSE	FALSE	TRUE	FALSE	FALSE	FALSE	FALSE	FALSE	FALSE	FALSE	Secreted	0	3	1	1	0	0	0	1	2482
ADM	ENSG00000148926	adrenomedullin	637	3	FALSE	FALSE	FALSE	FALSE	FALSE	TRUE	FALSE	FALSE	FALSE	FALSE	FALSE	FALSE	Secreted	0	1	1	0	0	1	0	0	643
PDE3B	ENSG00000152270	phosphodiesterase 3B	444	5	TRUE	FALSE	FALSE	TRUE	FALSE	FALSE	FALSE	FALSE	FALSE	FALSE	FALSE	FALSE	Membrane	5	11	1	0	1	0	0	0	452.5
CFD	ENSG00000197766	complement factor D	288	5	FALSE	TRUE	FALSE	FALSE	FALSE	TRUE	FALSE	FALSE	FALSE	FALSE	FALSE	FALSE	Secreted	0	2	1	0	1	0	0	0	297.5
